# Supplementary material for: A complete, multi-level conformational clustering of antibody complementarity-determining regions
Source: PeerJ. 2014 Jul 1;2:e456. doi: 10.7717/peerj.456 (PMC4103072; doi:10.7717/peerj.456)
Supplement: Supplemental Information 5 — Csv formatted lists where every CDR is shown in cluster order with all available clustering and data-mined information (cis/trans peptides, structure resolution, crystal spacegroup, sequence, Ramachandran logos, cluster core label, bound state, light isotype, heavy-only and light-only labels). [file peerj-02-456-s005.txt]

full_3_level_cluster_logo	cis/trans_peptides	PDB_ID_chain	structure_resolution	crystal_spacegroup	CDR_sequence	reduce_ramachandran_logo	full_ramachandran_logo	is_core_member	is_bound	light_isotype	heavy_only	light_only
H1-10-I-1-1	allT	1op9_A	1.86	P 1 21 1	SASGYTYISG	BBABBBABBB	PBABPBABBB	Core member	bound	NA	heavy only	no
H1-10-I-1-1	allT	3eba_A	1.85	P 61	SASGYTYISG	BBABBBABBB	PBABPBABBB	Core member	bound	NA	heavy only	no
H1-10-I-1-2	allT	1kxq_E	1.6	P 1	AASTYTDTVG	BBABBBABBB	BPABPBABBB	Core member	bound	NA	heavy only	no
H1-10-I-1-2	allT	1kxq_F	1.6	P 1	AASTYTDTVG	BBABBBABBB	BPABPBABBB	Core member	bound	NA	heavy only	no
H1-10-I-1-2	allT	1kxq_G	1.6	P 1	AASTYTDTVG	BBABBBABBB	BPABPBABBB	Core member	bound	NA	heavy only	no
H1-10-I-1-2	allT	1kxq_H	1.6	P 1	AASTYTDTVG	BBABBBABBB	BPABPBABBB	Core member	bound	NA	heavy only	no
H1-12-O-1-1	allT	1ghf_H	2.7	P 4 21 2	KLWYTFTDYGMN	BBBBBAAABBBB	BBBBPAAABPBB	no	no	NA	no	no
H1-12-O-2-1	allT	3IY2_B	18.0	P 1	KASGYTFTYWMH	BBBLBABBABBB	PBBLBABBABBB	no	no	NA	no	no
H1-13-I-1-1	allT	1a6t_B	2.7	P 21 21 2	KASGYSFSTYYMH	BBBLBBAAABBBB	PPBLBPAAABPBB	no	no	NA	no	no
H1-13-I-1-1	allT	1a6u_H	2.0	P 21 21 21	KASGYTFTSYWMH	BBBLBBAAABBBB	PPBLBPAAABPBB	no	no	NA	no	no
H1-13-I-1-1	allT	1a6v_I	1.8	P 21 21 21	KASGYTFTSYWMH	BBBLBBAAABBBB	PPBLBPAAABPBB	no	bound	NA	no	no
H1-13-I-1-1	allT	1a6w_H	1.8	P 21 21 21	KASGYTFTSYWMH	BBBLBBAAABBBB	PPBLBPAAABPBB	no	bound	NA	no	no
H1-13-I-1-1	allT	1ap2_D	2.4	P 21 21 21	TASGFNIKDDFMH	BBBLBBAAABBBB	PPBLBPAAABPBB	no	no	NA	no	no
H1-13-I-1-1	allT	1bj1_H	2.4	P 1 21 1	AASGYTFTNYGMN	BBBLBBAAABBBB	PPBLBPAAABPBB	Core member	bound	NA	no	no
H1-13-I-1-1	allT	1bj1_K	2.4	P 1 21 1	AASGYTFTNYGMN	BBBLBBAAABBBB	PPBLBPAAABPBB	Core member	bound	NA	no	no
H1-13-I-1-1	allT	1bln_B	2.8	P 1 21 1	AASGFTFSSYTMS	BBBLBBAAABBBB	PPBLBPAAABPBB	no	no	NA	no	no
H1-13-I-1-1	allT	1bm3_H	2.0	A 2	AASGFTFSSYGMS	BBBLBBAAABBBB	PPBLBPAAABPBB	no	no	NA	no	no
H1-13-I-1-1	allT	1c5c_H	1.61	P 21 21 21	RASGYSFTSYWMH	BBBLBBAAABBBB	PPBLBPAAABPBB	no	bound	NA	no	no
H1-13-I-1-1	allT	1cft_B	2.8	P 61 2 2	KALGYIFTDYEIH	BBBLBBAAABBBB	PPBLBPAAABPBB	no	bound	NA	no	no
H1-13-I-1-1	allT	1cic_B	2.5	P 1 21 1	KASGYTFTNYWMH	BBBLBBAAABBBB	PPBLBPAAABPBB	no	bound	NA	no	no
H1-13-I-1-1	allT	1cz8_Y	2.4	P 1 21 1	AASGYDFTHYGMN	BBBLBBAAABBBB	PPBLBPAAABPBB	Core member	bound	NA	no	no
H1-13-I-1-1	allT	1d5b_B	2.8	P 21 21 21	KATGYTFSSFWIE	BBBLBBAAABBBB	PPBLBPAAABPBB	no	no	NA	no	no
H1-13-I-1-1	allT	1d5b_H	2.8	P 21 21 21	KATGYTFSSFWIE	BBBLBBAAABBBB	PPBLBPAAABPBB	no	no	NA	no	no
H1-13-I-1-1	allT	1dee_B	2.7	P 1 21 1	AASGFTFSGYGMH	BBBLBBAAABBBB	PPBLBPAAABPBB	no	bound	NA	no	no
H1-13-I-1-1	allT	1dee_D	2.7	P 1 21 1	AASGFTFSGYGMH	BBBLBBAAABBBB	PPBLBPAAABPBB	no	bound	NA	no	no
H1-13-I-1-1	allT	1dee_F	2.7	P 1 21 1	AASGFTFSGYGMH	BBBLBBAAABBBB	PPBLBPAAABPBB	no	bound	NA	no	no
H1-13-I-1-1	allT	1dqq_D	1.8	P 1	SVTGDSVTSDYWS	BBBLBBAAABBBB	PPBLBPAAABPBB	no	no	NA	no	no
H1-13-I-1-1	allT	1e6j_H	3.0	C 1 2 1	KASGYTFTSYTMH	BBBLBBAAABBBB	PPBLBPAAABPBB	no	bound	NA	no	no
H1-13-I-1-1	allT	1e6o_H	1.8	P 21 21 21	KASGYTFTSYTMH	BBBLBBAAABBBB	PPBLBPAAABPBB	Core member	no	NA	no	no
H1-13-I-1-1	allT	1eo8_H	2.8	P 3 2 1	KATGYSFSTYFIE	BBBLBBAAABBBB	PPBLBPAAABPBB	no	bound	NA	no	no
H1-13-I-1-1	allT	1f11_B	3.0	C 1 2 1	KASGYTFTDYYMK	BBBLBBAAABBBB	PPBLBPAAABPBB	Core member	no	NA	no	no
H1-13-I-1-1	allT	1f11_D	3.0	C 1 2 1	KASGYTFTDYYMK	BBBLBBAAABBBB	PPBLBPAAABPBB	Core member	no	NA	no	no
H1-13-I-1-1	allT	1fgn_H	2.5	P 21 21 21	KASGFNIKDYYMH	BBBLBBAAABBBB	PPBLBPAAABPBB	no	no	NA	no	no
H1-13-I-1-1	allT	1fve_D	2.7	P 1	AASGFNIKDTYIH	BBBLBBAAABBBB	PPBLBPAAABPBB	no	no	NA	no	no
H1-13-I-1-1	allT	1h0d_B	2.0	C 1 2 1	AASGFTFSSYTMS	BBBLBBAAABBBB	PPBLBPAAABPBB	no	bound	NA	no	no
H1-13-I-1-1	allT	1h3p_H	2.6	P 21 21 21	AASGFTFSSYAMS	BBBLBBAAABBBB	PPBLBPAAABPBB	no	no	NA	no	no
H1-13-I-1-1	allT	1h8n_A	1.87	P 41 21 2	KASGYTFTSYWIN	BBBLBBAAABBBB	PPBLBPAAABPBB	no	no	NA	no	no
H1-13-I-1-1	allT	1hez_D	2.7	P 21 21 21	AASGFTFSGYGMH	BBBLBBAAABBBB	PPBLBPAAABPBB	no	bound	NA	no	no
H1-13-I-1-1	allT	1hyx_H	1.8	P 1 21 1	AASGFTFSNYAMS	BBBLBBAAABBBB	PPBLBPAAABPBB	no	no	NA	no	no
H1-13-I-1-1	allT	1i3g_H	2.44	P 41 21 2	KASGYTFTSYWIN	BBBLBBAAABBBB	PPBLBPAAABPBB	Core member	no	NA	no	no
H1-13-I-1-1	allT	1I9I_H	2.72	I 2 2 2	AASGFTFSTYALS	BBBLBBAAABBBB	PPBLBPAAABPBB	no	no	NA	no	no
H1-13-I-1-1	allT	1iqw_H	2.5	P 21 21 21	KASGYTFTSYWMQ	BBBLBBAAABBBB	PPBLBPAAABPBB	no	no	NA	no	no
H1-13-I-1-1	allT	1it9_H	2.8	P 21 21 21	KASGYTFTSYWMQ	BBBLBBAAABBBB	PPBLBPAAABPBB	Core member	no	NA	no	no
H1-13-I-1-1	allT	1jfq_H	1.9	P 1 21 1	KASGYTFTSNGIN	BBBLBBAAABBBB	PPBLBPAAABPBB	no	no	NA	no	no
H1-13-I-1-1	allT	1jhl_H	2.4	P 65	KASGYTFISYWIN	BBBLBBAAABBBB	PPBLBPAAABPBB	no	bound	NA	no	no
H1-13-I-1-1	allT	1jp5_A	2.7	P 1 21 1	KATNYAFTDYSMH	BBBLBBAAABBBB	PPBLBPAAABPBB	no	bound	NA	no	no
H1-13-I-1-1	allT	1jp5_B	2.7	P 1 21 1	KATNYAFTDYSMH	BBBLBBAAABBBB	PPBLBPAAABPBB	no	bound	NA	no	no
H1-13-I-1-1	allT	1keg_H	2.4	P 21 21 21	KASGYSFTSFWMH	BBBLBBAAABBBB	PPBLBPAAABPBB	no	bound	NA	no	no
H1-13-I-1-1	allT	1lk3_H	1.91	P 1 21 1	KASGYTFTDFYIH	BBBLBBAAABBBB	PPBLBPAAABPBB	no	bound	NA	no	no
H1-13-I-1-1	allT	1lk3_I	1.91	P 1 21 1	KASGYTFTDFYIH	BBBLBBAAABBBB	PPBLBPAAABPBB	no	bound	NA	no	no
H1-13-I-1-1	allT	1lmk_C	2.6	P 1 21 1	KTTGYIFSNYWIE	BBBLBBAAABBBB	PPBLBPAAABPBB	no	no	NA	no	no
H1-13-I-1-1	allT	1mfe_H	2.0	P 21 21 21	KASGYTFTNYWMH	BBBLBBAAABBBB	PPBLBPAAABPBB	no	bound	NA	no	no
H1-13-I-1-1	allT	1mh5_B	2.1	C 1 2 1	KASGYTFTSNWIN	BBBLBBAAABBBB	PPBLBPAAABPBB	no	bound	NA	no	no
H1-13-I-1-1	allT	1mh5_H	2.1	C 1 2 1	KASGYTFTSNWIN	BBBLBBAAABBBB	PPBLBPAAABPBB	no	bound	NA	no	no
H1-13-I-1-1	allT	1mhh_B	2.1	P 21 21 21	KASGYTFTDFSMH	BBBLBBAAABBBB	PPBLBPAAABPBB	no	no	NA	no	no
H1-13-I-1-1	allT	1mhh_D	2.1	P 21 21 21	KASGYTFTDFSMH	BBBLBBAAABBBB	PPBLBPAAABPBB	no	no	NA	no	no
H1-13-I-1-1	allT	1mjj_B	2.1	P 21 21 21	KASGYTFTNYWIN	BBBLBBAAABBBB	PPBLBPAAABPBB	no	bound	NA	no	no
H1-13-I-1-1	allT	1mjj_H	2.1	P 21 21 21	KASGYTFTNYWIN	BBBLBBAAABBBB	PPBLBPAAABPBB	no	bound	NA	no	no
H1-13-I-1-1	allT	1n0x_K	1.8	P 1 21 1	QASGYRFSNFVIH	BBBLBBAAABBBB	PPBLBPAAABPBB	no	bound	NA	no	no
H1-13-I-1-1	allT	1n4x_H	1.7	P 21 21 21	KATNYAFTDYSMH	BBBLBBAAABBBB	PPBLBPAAABPBB	no	no	NA	no	no
H1-13-I-1-1	allT	1n64_H	2.34	P 1 21 1	KASGYTFTDFSMH	BBBLBBAAABBBB	PPBLBPAAABPBB	Core member	bound	NA	no	no
H1-13-I-1-1	allT	1n7m_L	1.8	P 1 21 1	KASGYTFTSYWMH	BBBLBBAAABBBB	PPBLBPAAABPBB	Core member	bound	NA	no	no
H1-13-I-1-1	allT	1n8z_B	2.52	P 21 21 21	AASGFNIKDTYIH	BBBLBBAAABBBB	PPBLBPAAABPBB	no	bound	NA	no	no
H1-13-I-1-1	allT	1ngp_H	2.4	P 41 21 2	KASGYTFTSYWMH	BBBLBBAAABBBB	PPBLBPAAABPBB	no	bound	NA	no	no
H1-13-I-1-1	allT	1ngy_B	2.2	C 2 2 21	KASGYTFTSYWMH	BBBLBBAAABBBB	PPBLBPAAABPBB	Core member	no	NA	no	no
H1-13-I-1-1	allT	1oaq_H	1.5	P 21 21 21	KASGYTFTSYWMH	BBBLBBAAABBBB	PPBLBPAAABPBB	no	no	NA	no	no
H1-13-I-1-1	allT	1oar_H	2.22	P 21 21 21	KASGYTFTSYWMH	BBBLBBAAABBBB	PPBLBPAAABPBB	Core member	bound	NA	no	no
H1-13-I-1-1	allT	1oar_I	2.22	P 21 21 21	KASGYTFTSYWMH	BBBLBBAAABBBB	PPBLBPAAABPBB	no	bound	NA	no	no
H1-13-I-1-1	allT	1oar_J	2.22	P 21 21 21	KASGYTFTSYWMH	BBBLBBAAABBBB	PPBLBPAAABPBB	Core member	bound	NA	no	no
H1-13-I-1-1	allT	1oax_H	2.66	P 21 21 21	KASGYTFTSYWMH	BBBLBBAAABBBB	PPBLBPAAABPBB	Core member	bound	NA	no	no
H1-13-I-1-1	allT	1oax_J	2.66	P 21 21 21	KASGYTFTSYWMH	BBBLBBAAABBBB	PPBLBPAAABPBB	Core member	bound	NA	no	no
H1-13-I-1-1	allT	1opg_H	2.0	P 21 21 2	AASGFTFSSYGMS	BBBLBBAAABBBB	PPBLBPAAABPBB	no	no	NA	no	no
H1-13-I-1-1	allT	1pg7_Z	2.5	P 1	KASGYSFTGHLLN	BBBLBBAAABBBB	PPBLBPAAABPBB	no	bound	NA	no	no
H1-13-I-1-1	allT	1plg_H	2.8	I 2 2 2	KASGYTFTDYYIH	BBBLBBAAABBBB	PPBLBPAAABPBB	no	no	NA	no	no
H1-13-I-1-1	allT	1R24_D	3.1	P 1 21 1	AASGFTFSNFGMH	BBBLBBAAABBBB	PPBLBPAAABPBB	no	no	NA	no	no
H1-13-I-1-1	allT	1svz_A	1.89	P 1 21 1	KATNYAFTDYSMH	BBBLBBAAABBBB	PPBLBPAAABPBB	no	bound	NA	no	no
H1-13-I-1-1	allT	1sy6_H	2.1	P 1 21 1	KASGYTFTRYTMH	BBBLBBAAABBBB	PPBLBPAAABPBB	Core member	bound	NA	no	no
H1-13-I-1-1	allT	1ty6_H	2.9	P 32 2 1	TASGFNIKDTYVH	BBBLBBAAABBBB	PPBLBPAAABPBB	no	no	NA	no	no
H1-13-I-1-1	allT	1uyw_H	2.0	P 21 21 21	KTSGYTFTEYTIH	BBBLBBAAABBBB	PPBLBPAAABPBB	no	no	NA	no	no
H1-13-I-1-1	allT	1uyw_M	2.0	P 21 21 21	KTSGYTFTEYTIH	BBBLBBAAABBBB	PPBLBPAAABPBB	no	no	NA	no	no
H1-13-I-1-1	allT	1w72_H	2.15	P 1 21 1	AASGFTFDDYAMH	BBBLBBAAABBBB	PPBLBPAAABPBB	no	bound	NA	no	no
H1-13-I-1-1	allT	1xf5_B	2.6	P 21 21 2	KASGYTFTDFSMH	BBBLBBAAABBBB	PPBLBPAAABPBB	Core member	bound	NA	no	no
H1-13-I-1-1	allT	1xf5_D	2.6	P 21 21 2	KASGYTFTDFSMH	BBBLBBAAABBBB	PPBLBPAAABPBB	Core member	bound	NA	no	no
H1-13-I-1-1	allT	1xgp_B	2.1	P 42 21 2	SVTGDSVTSDAWS	BBBLBBAAABBBB	PPBLBPAAABPBB	no	bound	NA	no	no
H1-13-I-1-1	allT	1xgr_B	2.1	P 42 21 2	SVTGDSVTSDIWS	BBBLBBAAABBBB	PPBLBPAAABPBB	no	bound	NA	no	no
H1-13-I-1-1	allT	1xgt_B	2.1	P 42 21 2	SVTGDSVTSDLWS	BBBLBBAAABBBB	PPBLBPAAABPBB	no	bound	NA	no	no
H1-13-I-1-1	allT	1xiw_D	1.9	P 21 21 21	KASGYSFTGYTMN	BBBLBBAAABBBB	PPBLBPAAABPBB	Core member	bound	NA	no	no
H1-13-I-1-1	allT	1xiw_H	1.9	P 21 21 21	KASGYSFTGYTMN	BBBLBBAAABBBB	PPBLBPAAABPBB	Core member	bound	NA	no	no
H1-13-I-1-1	allT	1yed_B	3.1	C 2 2 21	KTSGYIFTSYWIH	BBBLBBAAABBBB	PPBLBPAAABPBB	no	bound	NA	no	no
H1-13-I-1-1	allT	1yed_H	3.1	C 2 2 21	KTSGYIFTSYWIH	BBBLBBAAABBBB	PPBLBPAAABPBB	no	bound	NA	no	no
H1-13-I-1-1	allT	1YMH_B	2.6	P 21 21 21	KASGYTFTDFSMH	BBBLBBAAABBBB	PPBLBPAAABPBB	no	bound	NA	no	no
H1-13-I-1-1	allT	1ynt_D	3.1	C 1 2 1	KGSGYTFTDYGMH	BBBLBBAAABBBB	PPBLBPAAABPBB	no	bound	NA	no	no
H1-13-I-1-1	allT	1yuh_B	3.0	P 21 21 21	KASGYTFTSYLMH	BBBLBBAAABBBB	PPBLBPAAABPBB	no	bound	NA	no	no
H1-13-I-1-1	allT	1za6_D	2.8	P 21 21 2	KASGYTFTDHAIH	BBBLBBAAABBBB	PPBLBPAAABPBB	no	no	NA	no	no
H1-13-I-1-1	allT	1za6_H	2.8	P 21 21 2	KASGYTFTDHAIH	BBBLBBAAABBBB	PPBLBPAAABPBB	no	no	NA	no	no
H1-13-I-1-1	allT	2a6d_B	2.9	P 1 21 1	KASGYTFTSYGIN	BBBLBBAAABBBB	PPBLBPAAABPBB	no	bound	NA	no	no
H1-13-I-1-1	allT	2a6d_H	2.9	P 1 21 1	KASGYTFTSYGIN	BBBLBBAAABBBB	PPBLBPAAABPBB	no	bound	NA	no	no
H1-13-I-1-1	allT	2a6k_H	3.0	P 1 21 1	KASGYTFTSYGIN	BBBLBBAAABBBB	PPBLBPAAABPBB	no	bound	NA	no	no
H1-13-I-1-1	allT	2adj_B	2.9	P 43 21 2	AASGFTFSSYGMS	BBBLBBAAABBBB	PPBLBPAAABPBB	no	no	NA	no	no
H1-13-I-1-1	allT	2ai0_I	2.2	P 21 21 2	AASGFTFRNYGMS	BBBLBBAAABBBB	PPBLBPAAABPBB	no	no	NA	no	no
H1-13-I-1-1	allT	2brr_H	1.95	P 1 21 1	KASGYTFTNYGMN	BBBLBBAAABBBB	PPBLBPAAABPBB	Core member	bound	NA	no	no
H1-13-I-1-1	allT	2brr_Y	1.95	P 1 21 1	KASGYTFTNYGMN	BBBLBBAAABBBB	PPBLBPAAABPBB	no	bound	NA	no	no
H1-13-I-1-1	allT	2DTM_H	2.25	P 21 21 21	AASGFTFSNYAMS	BBBLBBAAABBBB	PPBLBPAAABPBB	no	no	NA	no	no
H1-13-I-1-1	allT	2f19_H	2.8	P 1 21 1	KASGYTFTSYGVN	BBBLBBAAABBBB	PPBLBPAAABPBB	no	no	NA	no	no
H1-13-I-1-1	allT	2fjf_H	2.65	C 1 2 1	AASGFTISDYWIH	BBBLBBAAABBBB	PPBLBPAAABPBB	no	no	NA	no	no
H1-13-I-1-1	allT	2fjf_N	2.65	C 1 2 1	AASGFTISDYWIH	BBBLBBAAABBBB	PPBLBPAAABPBB	no	no	NA	no	no
H1-13-I-1-1	allT	2fx9_H	2.1	P 1 21 1	KASGGSFSTYALS	BBBLBBAAABBBB	PPBLBPAAABPBB	no	bound	NA	no	no
H1-13-I-1-1	allT	2g60_H	1.85	P 21 21 2	KSSGYTFTAYAIH	BBBLBBAAABBBB	PPBLBPAAABPBB	no	no	NA	no	no
H1-13-I-1-1	allT	2GCY_B	2.5	P 65 2 2	AASGFTFSDYYMY	BBBLBBAAABBBB	PPBLBPAAABPBB	no	no	NA	no	no
H1-13-I-1-1	allT	2gfb_B	3.0	P 1	AASGFTFSSFGMH	BBBLBBAAABBBB	PPBLBPAAABPBB	no	no	NA	no	no
H1-13-I-1-1	allT	2gfb_D	3.0	P 1	AASGFTFSSFGMH	BBBLBBAAABBBB	PPBLBPAAABPBB	no	no	NA	no	no
H1-13-I-1-1	allT	2GHW_D	2.3	P 1 21 1	AASGFAFSSYAMH	BBBLBBAAABBBB	PPBLBPAAABPBB	no	bound	NA	no	no
H1-13-I-1-1	allT	2HFF_B	1.95	P 1	AASGFTISSNSIH	BBBLBBAAABBBB	PPBLBPAAABPBB	no	no	NA	no	no
H1-13-I-1-1	allT	2J4W_H	2.5	P 63	AASGFIFSDYYMY	BBBLBBAAABBBB	PPBLBPAAABPBB	no	bound	NA	no	no
H1-13-I-1-1	allT	2J5L_C	2.9	P 63	AASGFIFSDYYMY	BBBLBBAAABBBB	PPBLBPAAABPBB	no	bound	NA	no	no
H1-13-I-1-1	allT	2ntf_H	3.18	P 43 21 2	KASGYTFTTYWIH	BBBLBBAAABBBB	PPBLBPAAABPBB	no	bound	NA	no	no
H1-13-I-1-1	allT	2O5Z_H	2.4	P 31 2 1	KASGYMFTNYGMN	BBBLBBAAABBBB	PPBLBPAAABPBB	no	no	NA	no	no
H1-13-I-1-1	allT	2pcp_D	2.2	P 1	KASGYTFTDYYIH	BBBLBBAAABBBB	PPBLBPAAABPBB	no	bound	NA	no	no
H1-13-I-1-1	allT	2Q8B_H	2.3	C 1 2 1	IVSGFKIKDTSMH	BBBLBBAAABBBB	PPBLBPAAABPBB	no	bound	NA	no	no
H1-13-I-1-1	allT	2R0K_H	3.51	C 1 2 1	AASGFTITGSAIH	BBBLBBAAABBBB	PPBLBPAAABPBB	no	bound	NA	no	no
H1-13-I-1-1	allT	2UYL_Y	2.5	P 1	KASGYTFTSNWIN	BBBLBBAAABBBB	PPBLBPAAABPBB	no	no	NA	no	no
H1-13-I-1-1	allT	2VDK_H	2.8	P 32 2 1	TASGFNIKDTYVH	BBBLBBAAABBBB	PPBLBPAAABPBB	no	bound	NA	no	no
H1-13-I-1-1	allT	2VL5_C	2.1	P 1 21 1	KASGYTFTSYWMN	BBBLBBAAABBBB	PPBLBPAAABPBB	no	no	NA	no	no
H1-13-I-1-1	allT	2VXS_J	2.63	P 1 21 1	AASGFTFSSYAMS	BBBLBBAAABBBB	PPBLBPAAABPBB	no	bound	NA	no	no
H1-13-I-1-1	allT	2VXU_I	2.36	P 21 21 21	KASGYSFTDYFIY	BBBLBBAAABBBB	PPBLBPAAABPBB	no	no	NA	no	no
H1-13-I-1-1	allT	2VYR_G	2.0	P 1 21 1	AASGFTFEEYAML	BBBLBBAAABBBB	PPBLBPAAABPBB	no	bound	NA	heavy only	no
H1-13-I-1-1	allT	2W60_A	1.5	P 21 21 21	KASGYTFTDYSIH	BBBLBBAAABBBB	PPBLBPAAABPBB	no	no	NA	no	no
H1-13-I-1-1	allT	2W65_A	2.21	P 1 21 1	KASGYTFTDYSIH	BBBLBBAAABBBB	PPBLBPAAABPBB	no	bound	NA	no	no
H1-13-I-1-1	allT	2ZCK_H	3.1	P 41 21 2	KASGYTFTTYYIN	BBBLBBAAABBBB	PPBLBPAAABPBB	Core member	bound	NA	no	no
H1-13-I-1-1	allT	2ZJS_H	3.2	C 1 2 1	KATGYTFSSYWIA	BBBLBBAAABBBB	PPBLBPAAABPBB	no	bound	NA	no	no
H1-13-I-1-1	allT	2ZPK_H	1.8	P 1	KASGYTFTTAGMQ	BBBLBBAAABBBB	PPBLBPAAABPBB	no	bound	NA	no	no
H1-13-I-1-1	allT	2ZPK_I	1.8	P 1	KASGYTFTTAGMQ	BBBLBBAAABBBB	PPBLBPAAABPBB	Core member	bound	NA	no	no
H1-13-I-1-1	allT	3BDY_H	2.6	C 2 2 21	AASGFNIKDTYIH	BBBLBBAAABBBB	PPBLBPAAABPBB	no	bound	NA	no	no
H1-13-I-1-1	allT	3BE1_H	2.9	P 21 21 21	AASGFNIKDTYIH	BBBLBBAAABBBB	PPBLBPAAABPBB	no	bound	NA	no	no
H1-13-I-1-1	allT	3BT2_H	2.5	P 1 21 1	KASGYSFTNFYIH	BBBLBBAAABBBB	PPBLBPAAABPBB	no	bound	NA	no	no
H1-13-I-1-1	allT	3CFI_C	2.58	P 1	AASGFAFSGYAMS	BBBLBBAAABBBB	PPBLBPAAABPBB	no	bound	NA	heavy only	no
H1-13-I-1-1	allT	3CFI_F	2.58	P 1	AASGFAFSGYAMS	BBBLBBAAABBBB	PPBLBPAAABPBB	no	bound	NA	heavy only	no
H1-13-I-1-1	allT	3CFI_I	2.58	P 1	AASGFAFSGYAMS	BBBLBBAAABBBB	PPBLBPAAABPBB	no	bound	NA	heavy only	no
H1-13-I-1-1	allT	3CFI_L	2.58	P 1	AASGFAFSGYAMS	BBBLBBAAABBBB	PPBLBPAAABPBB	no	bound	NA	heavy only	no
H1-13-I-1-1	allT	3CLF_H	2.0	P 21 21 21	KASGYRFTSYNMH	BBBLBBAAABBBB	PPBLBPAAABPBB	Core member	no	NA	no	no
H1-13-I-1-1	allT	3CMO_H	2.3	P 1 21 1	KASGYTFTSYWMH	BBBLBBAAABBBB	PPBLBPAAABPBB	no	no	NA	no	no
H1-13-I-1-1	allT	3DGG_B	2.3	P 1 2 1	KASGYTFTSYVMH	BBBLBBAAABBBB	PPBLBPAAABPBB	Core member	no	NA	no	no
H1-13-I-1-1	allT	3GI9_H	2.48	C 1 2 1	KASGYTFTSYWMY	BBBLBBAAABBBB	PPBLBPAAABPBB	Core member	bound	NA	no	no
H1-13-I-1-1	allT	3GNM_H	2.1	P 43 21 2	KASGYTFTTYWMH	BBBLBBAAABBBB	PPBLBPAAABPBB	no	no	NA	no	no
H1-13-I-1-1	allT	3HI5_H	2.5	P 61 2 2	AASGFTFSRYVMW	BBBLBBAAABBBB	PPBLBPAAABPBB	no	no	NA	no	no
H1-13-I-1-1	allT	3HI6_H	2.3	P 65	AASGFTFSRYVMW	BBBLBBAAABBBB	PPBLBPAAABPBB	no	bound	NA	no	no
H1-13-I-1-1	allT	3HI6_X	2.3	P 65	AASGFTFSRYVMW	BBBLBBAAABBBB	PPBLBPAAABPBB	no	bound	NA	no	no
H1-13-I-1-1	allT	3HR5_H	2.4	P 21 21 21	AASGFTFSDYGIA	BBBLBBAAABBBB	PPBLBPAAABPBB	no	bound	NA	no	no
H1-13-I-1-1	allT	3HR5_I	2.4	P 21 21 21	AASGFTFSDYGIA	BBBLBBAAABBBB	PPBLBPAAABPBB	no	bound	NA	no	no
H1-13-I-1-1	allT	3HR5_J	2.4	P 21 21 21	AASGFTFSDYGIA	BBBLBBAAABBBB	PPBLBPAAABPBB	no	bound	NA	no	no
H1-13-I-1-1	allT	3I75_B	1.95	P 32 2 1	AASGYTFTDFEIH	BBBLBBAAABBBB	PPBLBPAAABPBB	no	no	NA	no	no
H1-13-I-1-1	allT	3IU3_A	2.9	P 65 2 2	KASGYSFTRYWMH	BBBLBBAAABBBB	PPBLBPAAABPBB	no	bound	NA	no	no
H1-13-I-1-1	allT	3KDM_B	1.5	P 1	AASGFTFSSYAMS	BBBLBBAAABBBB	PPBLBPAAABPBB	no	bound	NA	no	no
H1-13-I-1-1	allT	3KDM_H	1.5	P 1	AASGFTFSSYAMS	BBBLBBAAABBBB	PPBLBPAAABPBB	no	bound	NA	no	no
H1-13-I-1-1	allT	3LS5_H	1.9	P 43 21 2	AASGFTFNNYVMV	BBBLBBAAABBBB	PPBLBPAAABPBB	no	no	NA	no	no
H1-13-I-1-1	allT	3MLR_H	1.8	P 1	KSSGYNFLDSWIG	BBBLBBAAABBBB	PPBLBPAAABPBB	no	bound	NA	no	no
H1-13-I-1-1	allT	3MLS_J	2.5	C 1 2 1	KSSGYNFLDSWIG	BBBLBBAAABBBB	PPBLBPAAABPBB	no	bound	NA	no	no
H1-13-I-1-1	allT	3MLV_N	2.48	P 1	KSSGYNFLDSWIG	BBBLBBAAABBBB	PPBLBPAAABPBB	no	bound	NA	no	no
H1-13-I-1-1	allT	3MNV_D	2.4	P 61	KASGYTFTDYSVH	BBBLBBAAABBBB	PPBLBPAAABPBB	no	no	NA	no	no
H1-13-I-1-1	allT	3MNZ_B	1.8	P 21 21 2	KASGYTFTDYSVH	BBBLBBAAABBBB	PPBLBPAAABPBB	Core member	bound	NA	no	no
H1-13-I-1-1	allT	3MUG_B	2.49	P 1 21 1	LASGFTFHKYGMH	BBBLBBAAABBBB	PPBLBPAAABPBB	no	bound	NA	no	no
H1-13-I-1-1	allT	3MUG_F	2.49	P 1 21 1	LASGFTFHKYGMH	BBBLBBAAABBBB	PPBLBPAAABPBB	no	bound	NA	no	no
H1-13-I-1-1	allT	3MUG_H	2.49	P 1 21 1	LASGFTFHKYGMH	BBBLBBAAABBBB	PPBLBPAAABPBB	no	bound	NA	no	no
H1-13-I-1-1	allT	3MUG_J	2.49	P 1 21 1	LASGFTFHKYGMH	BBBLBBAAABBBB	PPBLBPAAABPBB	no	bound	NA	no	no
H1-13-I-1-1	allT	3MUG_L	2.49	P 1 21 1	LASGFTFHKYGMH	BBBLBBAAABBBB	PPBLBPAAABPBB	no	bound	NA	no	no
H1-13-I-1-1	allT	3NCY_P	3.2	P 1	KASGYTFTNYDIN	BBBLBBAAABBBB	PPBLBPAAABPBB	no	bound	NA	no	no
H1-13-I-1-1	allT	3NCY_Q	3.2	P 1	KASGYTFTNYDIN	BBBLBBAAABBBB	PPBLBPAAABPBB	no	bound	NA	no	no
H1-13-I-1-1	allT	3NH7_H	2.7	P 1 21 1	AASGFTFSNYTLN	BBBLBBAAABBBB	PPBLBPAAABPBB	no	bound	NA	no	no
H1-13-I-1-1	allT	3NID_H	2.3	P 21 21 2	TASGFNIKDTYVH	BBBLBBAAABBBB	PPBLBPAAABPBB	no	bound	NA	no	no
H1-13-I-1-1	allT	3O6M_H	2.4	C 1 2 1	AASGFAFSSYDMS	BBBLBBAAABBBB	PPBLBPAAABPBB	no	bound	NA	no	no
H1-13-I-1-1	allT	3PNW_H	2.05	P 1	AASGFNLSSSYMH	BBBLBBAAABBBB	PPBLBPAAABPBB	no	bound	NA	no	no
H1-13-I-1-1	allT	3PNW_N	2.05	P 1	AASGFNLSSSYMH	BBBLBBAAABBBB	PPBLBPAAABPBB	no	bound	NA	no	no
H1-13-I-1-1	allT	3PNW_T	2.05	P 1	AASGFNLSSSYMH	BBBLBBAAABBBB	PPBLBPAAABPBB	no	bound	NA	no	no
H1-13-I-1-1	allT	3PNW_W	2.05	P 1	AASGFNLSSSYMH	BBBLBBAAABBBB	PPBLBPAAABPBB	no	bound	NA	no	no
H1-13-I-1-1	allT	3QOS_B	2.0	P 21 21 21	AASGFTFSSYAMS	BBBLBBAAABBBB	PPBLBPAAABPBB	no	no	NA	no	no
H1-13-I-1-1	allT	3QOS_H	2.0	P 21 21 21	AASGFTFSSYAMS	BBBLBBAAABBBB	PPBLBPAAABPBB	no	no	NA	no	no
H1-13-I-1-1	allT	3QPQ_D	1.9	P 1 21 1	KASGYIFTTYWIH	BBBLBBAAABBBB	PPBLBPAAABPBB	Core member	no	NA	no	no
H1-13-I-1-1	allT	3QPQ_H	1.9	P 1 21 1	KASGYIFTTYWIH	BBBLBBAAABBBB	PPBLBPAAABPBB	Core member	no	NA	no	no
H1-13-I-1-1	allT	3RHW_F	3.26	P 43 21 2	KASGYSFTGYTMN	BBBLBBAAABBBB	PPBLBPAAABPBB	no	bound	NA	no	no
H1-13-I-1-1	allT	3RHW_G	3.26	P 43 21 2	KASGYSFTGYTMN	BBBLBBAAABBBB	PPBLBPAAABPBB	no	bound	NA	no	no
H1-13-I-1-1	allT	3RHW_H	3.26	P 43 21 2	KASGYSFTGYTMN	BBBLBBAAABBBB	PPBLBPAAABPBB	no	bound	NA	no	no
H1-13-I-1-1	allT	3RHW_I	3.26	P 43 21 2	KASGYSFTGYTMN	BBBLBBAAABBBB	PPBLBPAAABPBB	no	bound	NA	no	no
H1-13-I-1-1	allT	3RHW_J	3.26	P 43 21 2	KASGYSFTGYTMN	BBBLBBAAABBBB	PPBLBPAAABPBB	no	bound	NA	no	no
H1-13-I-1-1	allT	3RI5_F	3.4	P 43 21 2	KASGYSFTGYTMN	BBBLBBAAABBBB	PPBLBPAAABPBB	no	bound	NA	no	no
H1-13-I-1-1	allT	3RI5_G	3.4	P 43 21 2	KASGYSFTGYTMN	BBBLBBAAABBBB	PPBLBPAAABPBB	no	bound	NA	no	no
H1-13-I-1-1	allT	3RI5_H	3.4	P 43 21 2	KASGYSFTGYTMN	BBBLBBAAABBBB	PPBLBPAAABPBB	no	bound	NA	no	no
H1-13-I-1-1	allT	3RI5_I	3.4	P 43 21 2	KASGYSFTGYTMN	BBBLBBAAABBBB	PPBLBPAAABPBB	no	bound	NA	no	no
H1-13-I-1-1	allT	3RI5_J	3.4	P 43 21 2	KASGYSFTGYTMN	BBBLBBAAABBBB	PPBLBPAAABPBB	no	bound	NA	no	no
H1-13-I-1-1	allT	3RIA_F	3.8	P 43 21 2	KASGYSFTGYTMN	BBBLBBAAABBBB	PPBLBPAAABPBB	no	bound	NA	no	no
H1-13-I-1-1	allT	3RIA_G	3.8	P 43 21 2	KASGYSFTGYTMN	BBBLBBAAABBBB	PPBLBPAAABPBB	no	bound	NA	no	no
H1-13-I-1-1	allT	3RIA_H	3.8	P 43 21 2	KASGYSFTGYTMN	BBBLBBAAABBBB	PPBLBPAAABPBB	no	bound	NA	no	no
H1-13-I-1-1	allT	3RIA_I	3.8	P 43 21 2	KASGYSFTGYTMN	BBBLBBAAABBBB	PPBLBPAAABPBB	no	bound	NA	no	no
H1-13-I-1-1	allT	3RIA_J	3.8	P 43 21 2	KASGYSFTGYTMN	BBBLBBAAABBBB	PPBLBPAAABPBB	no	bound	NA	no	no
H1-13-I-1-1	allT	3RIF_F	3.35	P 43 21 2	KASGYSFTGYTMN	BBBLBBAAABBBB	PPBLBPAAABPBB	no	bound	NA	no	no
H1-13-I-1-1	allT	3RIF_G	3.35	P 43 21 2	KASGYSFTGYTMN	BBBLBBAAABBBB	PPBLBPAAABPBB	no	bound	NA	no	no
H1-13-I-1-1	allT	3S35_H	2.2	C 2 2 21	KASGYIFTEYIIH	BBBLBBAAABBBB	PPBLBPAAABPBB	no	bound	NA	no	no
H1-13-I-1-1	allT	3U4B_H	2.89	P 43 21 2	KGSGFIFENFGFG	BBBLBBAAABBBB	PPBLBPAAABPBB	no	no	NA	no	no
H1-13-I-1-1	allT	3U4E_H	2.19	P 21 21 21	AASGFDFSRQGMH	BBBLBBAAABBBB	PPBLBPAAABPBB	no	bound	NA	no	no
H1-13-I-1-1	allT	3U7Y_H	2.45	P 21 21 21	RASGYEFLNCPIN	BBBLBBAAABBBB	PPBLBPAAABPBB	no	bound	NA	no	no
H1-13-I-1-1	allT	3UC0_H	2.71	P 21 21 21	TVSGGSISDFYWS	BBBLBBAAABBBB	PPBLBPAAABPBB	no	bound	NA	no	no
H1-13-I-1-1	allT	3UC0_I	2.71	P 21 21 21	TVSGGSISDFYWS	BBBLBBAAABBBB	PPBLBPAAABPBB	no	bound	NA	no	no
H1-13-I-1-1	allT	3UJJ_H	2.0	P 31 2 1	KASGYSFSSYWIA	BBBLBBAAABBBB	PPBLBPAAABPBB	no	bound	NA	no	no
H1-13-I-1-1	allT	6fab_H	1.9	P 1 21 1	KASGYTFTSNGIN	BBBLBBAAABBBB	PPBLBPAAABPBB	no	no	NA	no	no
H1-13-I-1-2	allT	1a3l_H	1.95	C 1 2 1	KASGYTFTNYWLG	BBBLBBAAABBBB	PBBLBPAAABPBB	no	bound	NA	no	no
H1-13-I-1-2	allT	1a6v_H	1.8	P 21 21 21	KASGYTFTSYWMH	BBBLBBAAABBBB	PBBLBPAAABPBB	no	bound	NA	no	no
H1-13-I-1-2	allT	1a7o_H	2.0	P 43 21 2	TVSGFSLTGYGVN	BBBLBBAAABBBB	PBBLBPAAABPBB	no	no	NA	no	no
H1-13-I-1-2	allT	1ad0_B	2.5	P 1	ATSGFTFTDYYMN	BBBLBBAAABBBB	PBBLBPAAABPBB	no	no	NA	no	no
H1-13-I-1-2	allT	1ad0_D	2.5	P 1	ATSGFTFTDYYMN	BBBLBBAAABBBB	PBBLBPAAABPBB	no	no	NA	no	no
H1-13-I-1-2	allT	1ad9_B	2.8	P 21 21 21	KASGYTFTDYYIN	BBBLBBAAABBBB	PBBLBPAAABPBB	no	no	NA	no	no
H1-13-I-1-2	allT	1ad9_H	2.8	P 21 21 21	KASGYTFTDYYIN	BBBLBBAAABBBB	PBBLBPAAABPBB	no	no	NA	no	no
H1-13-I-1-2	allT	1axt_H	2.15	P 21 21 21	VVSGLTFSRFWMS	BBBLBBAAABBBB	PBBLBPAAABPBB	no	no	NA	no	no
H1-13-I-1-2	allT	1c5b_H	2.1	P 1	RASGYSFTSYWMH	BBBLBBAAABBBB	PBBLBPAAABPBB	Core member	no	NA	no	no
H1-13-I-1-2	allT	1clo_H	2.1	P 1 21 1	ATSGFTFTDYYMN	BBBLBBAAABBBB	PBBLBPAAABPBB	no	no	NA	no	no
H1-13-I-1-2	allT	1egj_H	2.8	P 41 21 2	KASGYTFTDYYMK	BBBLBBAAABBBB	PBBLBPAAABPBB	no	bound	NA	no	no
H1-13-I-1-2	allT	1ejo_H	2.3	P 21 21 21	AASGFTFSSYTMS	BBBLBBAAABBBB	PBBLBPAAABPBB	no	bound	NA	no	no
H1-13-I-1-2	allT	1emt_H	2.25	P 1 21 1	KTSGYVFSSSWMN	BBBLBBAAABBBB	PBBLBPAAABPBB	no	no	NA	no	no
H1-13-I-1-2	allT	1f3d_K	1.87	P 1 21 1	KASGYSFIDYNIH	BBBLBBAAABBBB	PBBLBPAAABPBB	no	bound	NA	no	no
H1-13-I-1-2	allT	1f4w_H	2.3	P 1 21 1	AASGYVFSTYDMS	BBBLBBAAABBBB	PBBLBPAAABPBB	no	no	NA	no	no
H1-13-I-1-2	allT	1f4x_H	2.3	P 1 21 1	AASGYVFSTYDMS	BBBLBBAAABBBB	PBBLBPAAABPBB	no	bound	NA	no	no
H1-13-I-1-2	allT	1fgv_H	1.9	C 1 2 1	ATSGYTFTEYTMH	BBBLBBAAABBBB	PBBLBPAAABPBB	no	no	NA	no	no
H1-13-I-1-2	allT	1fh5_H	2.9	P 1	AASGFTFSSYYMY	BBBLBBAAABBBB	PBBLBPAAABPBB	no	no	NA	no	no
H1-13-I-1-2	allT	1fl5_B	2.1	P 1	ATSGFTFTDYYMS	BBBLBBAAABBBB	PBBLBPAAABPBB	no	no	NA	no	no
H1-13-I-1-2	allT	1fl5_H	2.1	P 1	ATSGFTFTDYYMS	BBBLBBAAABBBB	PBBLBPAAABPBB	no	no	NA	no	no
H1-13-I-1-2	allT	1fl6_B	2.8	P 1 21 1	ATSGFTFTDYYMS	BBBLBBAAABBBB	PBBLBPAAABPBB	no	bound	NA	no	no
H1-13-I-1-2	allT	1fl6_H	2.8	P 1 21 1	ATSGFTFTDYYMS	BBBLBBAAABBBB	PBBLBPAAABPBB	no	bound	NA	no	no
H1-13-I-1-2	allT	1h8o_A	2.75	P 21 21 21	KASGYTFTSYWIN	BBBLBBAAABBBB	PBBLBPAAABPBB	no	no	NA	no	no
H1-13-I-1-2	allT	1h8s_A	2.4	P 21 21 21	KASGYTFTSYWIN	BBBLBBAAABBBB	PBBLBPAAABPBB	no	bound	NA	no	no
H1-13-I-1-2	allT	1hez_B	2.7	P 21 21 21	AASGFTFSGYGMH	BBBLBBAAABBBB	PBBLBPAAABPBB	no	bound	NA	no	no
H1-13-I-1-2	allT	1hil_B	2.0	P 1 21 1	AASGFSFSSYGMS	BBBLBBAAABBBB	PBBLBPAAABPBB	no	no	NA	no	no
H1-13-I-1-2	allT	1hil_D	2.0	P 1 21 1	AASGFSFSSYGMS	BBBLBBAAABBBB	PBBLBPAAABPBB	no	no	NA	no	no
H1-13-I-1-2	allT	1him_L	2.9	P 1	AASGFSFSSYGMS	BBBLBBAAABBBB	PBBLBPAAABPBB	no	bound	NA	no	no
H1-13-I-1-2	allT	1hyy_H	1.8	P 1 21 1	AASGFTFSNYAMS	BBBLBBAAABBBB	PBBLBPAAABPBB	no	no	NA	no	no
H1-13-I-1-2	allT	1i8k_B	1.8	C 2 2 21	VTSGFTFRKFGMS	BBBLBBAAABBBB	PBBLBPAAABPBB	no	bound	NA	no	no
H1-13-I-1-2	allT	1i9j_H	2.6	P 21 21 2	AASGFTFSTYALS	BBBLBBAAABBBB	PBBLBPAAABPBB	no	bound	NA	no	no
H1-13-I-1-2	allT	1iqd_B	2.0	P 21 21 21	KVSGYTLTELPVH	BBBLBBAAABBBB	PBBLBPAAABPBB	no	bound	NA	no	no
H1-13-I-1-2	allT	1jnh_D	2.85	P 1 21 1	RTSGYSFTTYWMQ	BBBLBBAAABBBB	PBBLBPAAABPBB	no	bound	NA	no	no
H1-13-I-1-2	allT	1jnh_F	2.85	P 1 21 1	RTSGYSFTTYWMQ	BBBLBBAAABBBB	PBBLBPAAABPBB	no	bound	NA	no	no
H1-13-I-1-2	allT	1kel_H	1.9	P 1	ATSGFTFTDYYFN	BBBLBBAAABBBB	PBBLBPAAABPBB	no	bound	NA	no	no
H1-13-I-1-2	allT	1kem_H	2.2	P 1	ATSGFTFTDYYFN	BBBLBBAAABBBB	PBBLBPAAABPBB	no	no	NA	no	no
H1-13-I-1-2	allT	1kir_B	2.0	C 1 2 1	TVSGFSLTGYGVN	BBBLBBAAABBBB	PBBLBPAAABPBB	no	bound	NA	no	no
H1-13-I-1-2	allT	1kn2_H	1.9	P 31 2 1	KTSGYIFTSYWIH	BBBLBBAAABBBB	PBBLBPAAABPBB	no	bound	NA	no	no
H1-13-I-1-2	allT	1kn4_H	1.9	P 31 2 1	KTSGYIFTSYWIH	BBBLBBAAABBBB	PBBLBPAAABPBB	no	bound	NA	no	no
H1-13-I-1-2	allT	1ktr_H	2.7	P 32 2 1	KASGYTFTDYYMN	BBBLBBAAABBBB	PBBLBPAAABPBB	Core member	bound	NA	no	no
H1-13-I-1-2	allT	1l7s_H	2.15	P 62	AASGFTFSRYALS	BBBLBBAAABBBB	PBBLBPAAABPBB	no	no	NA	no	no
H1-13-I-1-2	allT	1L7T_H	2.1	C 2 2 21	AASGFTFSRYALS	BBBLBBAAABBBB	PBBLBPAAABPBB	no	no	NA	no	no
H1-13-I-1-2	allT	1mpa_H	2.6	P 1 21 1	KASGYSFTSYWLH	BBBLBBAAABBBB	PBBLBPAAABPBB	no	bound	NA	no	no
H1-13-I-1-2	allT	1mqk_H	1.28	P 21 21 21	AASGFTFSSYTMS	BBBLBBAAABBBB	PBBLBPAAABPBB	no	no	NA	no	no
H1-13-I-1-2	allT	1mre_H	2.3	P 21 21 21	KASGYTFTSYWMQ	BBBLBBAAABBBB	PBBLBPAAABPBB	Core member	bound	NA	no	no
H1-13-I-1-2	allT	1n4x_I	1.7	P 21 21 21	KATNYAFTDYSMH	BBBLBBAAABBBB	PBBLBPAAABPBB	no	no	NA	no	no
H1-13-I-1-2	allT	1nak_H	2.57	P 1 21 1	SVTGVSITSGYWN	BBBLBBAAABBBB	PBBLBPAAABPBB	no	bound	NA	no	no
H1-13-I-1-2	allT	1nak_I	2.57	P 1 21 1	SVTGVSITSGYWN	BBBLBBAAABBBB	PBBLBPAAABPBB	no	bound	NA	no	no
H1-13-I-1-2	allT	1nby_B	1.8	P 42 21 2	SVTGDSVTSDYWS	BBBLBBAAABBBB	PBBLBPAAABPBB	no	bound	NA	no	no
H1-13-I-1-2	allT	1nfd_H	2.8	P 1 21 1	AASGFTFSDFWMY	BBBLBBAAABBBB	PBBLBPAAABPBB	no	bound	NA	no	no
H1-13-I-1-2	allT	1ngq_H	2.4	P 41 21 2	KASGYTFTSYWMH	BBBLBBAAABBBB	PBBLBPAAABPBB	no	no	NA	no	no
H1-13-I-1-2	allT	1nj9_B	2.35	P 1 21 1	KASGYSFTDYNMY	BBBLBBAAABBBB	PBBLBPAAABPBB	no	no	NA	no	no
H1-13-I-1-2	allT	1nj9_H	2.35	P 1 21 1	KASGYSFTDYNMY	BBBLBBAAABBBB	PBBLBPAAABPBB	no	no	NA	no	no
H1-13-I-1-2	allT	1nl0_H	2.2	C 1 2 1	AASGFTFSTYAMH	BBBLBBAAABBBB	PBBLBPAAABPBB	no	bound	NA	no	no
H1-13-I-1-2	allT	1nlb_H	1.6	P 21 21 2	KASGYTFTDFSMH	BBBLBBAAABBBB	PBBLBPAAABPBB	no	no	NA	no	no
H1-13-I-1-2	allT	1nmb_H	2.2	I 4 2 2	KASGYTFTNYNMY	BBBLBBAAABBBB	PBBLBPAAABPBB	no	bound	NA	no	no
H1-13-I-1-2	allT	1nqb_A	2.0	H 3	KASGYTFTSYWMH	BBBLBBAAABBBB	PBBLBPAAABPBB	Core member	no	NA	no	no
H1-13-I-1-2	allT	1nqb_C	2.0	H 3	KASGYTFTSYWMH	BBBLBBAAABBBB	PBBLBPAAABPBB	Core member	no	NA	no	no
H1-13-I-1-2	allT	1OL0_A	1.8	P 32 2 1	AASGFTFSSYAMS	BBBLBBAAABBBB	PBBLBPAAABPBB	no	no	NA	heavy only	no
H1-13-I-1-2	allT	1OL0_B	1.8	P 32 2 1	AASGFTFSSYAMS	BBBLBBAAABBBB	PBBLBPAAABPBB	no	no	NA	heavy only	no
H1-13-I-1-2	allT	1p2c_E	2.0	P 1	KATGYTFTTYWIE	BBBLBBAAABBBB	PBBLBPAAABPBB	no	bound	NA	no	no
H1-13-I-1-2	allT	1p4b_H	2.35	P 1 21 1	TVSGFSLTDYGVN	BBBLBBAAABBBB	PBBLBPAAABPBB	no	bound	NA	no	no
H1-13-I-1-2	allT	1q9l_B	2.28	P 21 21 21	ATSGFTFTDYYMS	BBBLBBAAABBBB	PBBLBPAAABPBB	no	no	NA	no	no
H1-13-I-1-2	allT	1q9l_D	2.28	P 21 21 21	ATSGFTFTDYYMS	BBBLBBAAABBBB	PBBLBPAAABPBB	no	no	NA	no	no
H1-13-I-1-2	allT	1q9o_B	1.79	C 1 2 1	STSGFTFTDYYMS	BBBLBBAAABBBB	PBBLBPAAABPBB	no	no	NA	no	no
H1-13-I-1-2	allT	1q9o_D	1.79	C 1 2 1	STSGFTFTDYYMS	BBBLBBAAABBBB	PBBLBPAAABPBB	no	no	NA	no	no
H1-13-I-1-2	allT	1q9q_B	1.49	P 21 21 21	ATSGFTFTDYYMS	BBBLBBAAABBBB	PBBLBPAAABPBB	no	no	NA	no	no
H1-13-I-1-2	allT	1q9r_B	1.45	P 21 21 21	ATSGFTFTDYYMS	BBBLBBAAABBBB	PBBLBPAAABPBB	no	no	NA	no	no
H1-13-I-1-2	allT	1q9t_B	1.74	P 21 21 21	ATSGFTFTDYYMS	BBBLBBAAABBBB	PBBLBPAAABPBB	no	no	NA	no	no
H1-13-I-1-2	allT	1q9v_B	1.73	P 21 21 21	ATSGFTFTDYYMS	BBBLBBAAABBBB	PBBLBPAAABPBB	no	no	NA	no	no
H1-13-I-1-2	allT	1q9w_B	1.75	P 21 21 21	STSGFTFTDYYMS	BBBLBBAAABBBB	PBBLBPAAABPBB	no	bound	NA	no	no
H1-13-I-1-2	allT	1q9w_D	1.75	P 21 21 21	STSGFTFTDYYMS	BBBLBBAAABBBB	PBBLBPAAABPBB	no	bound	NA	no	no
H1-13-I-1-2	allT	1qkz_H	1.95	P 1 21 1	AASGFTFSDYYMF	BBBLBBAAABBBB	PBBLBPAAABPBB	no	bound	NA	no	no
H1-13-I-1-2	allT	1rfd_H	2.09	P 31 2 1	AASGFTFSDAWVD	BBBLBBAAABBBB	PBBLBPAAABPBB	no	no	NA	no	no
H1-13-I-1-2	allT	1ruq_H	1.86	C 1 2 1	KASGYTFTNYWLG	BBBLBBAAABBBB	PBBLBPAAABPBB	no	no	NA	no	no
H1-13-I-1-2	allT	1rur_H	1.5	C 1 2 1	KASGYTFTNYWLG	BBBLBBAAABBBB	PBBLBPAAABPBB	no	no	NA	no	no
H1-13-I-1-2	allT	1rz7_H	2.0	P 21 21 21	KASGYTFSDFYMY	BBBLBBAAABBBB	PBBLBPAAABPBB	no	no	NA	no	no
H1-13-I-1-2	allT	1s3k_H	1.9	P 31	STSGFTFSDYYMY	BBBLBBAAABBBB	PBBLBPAAABPBB	no	bound	NA	no	no
H1-13-I-1-2	allT	1sbs_H	2.0	P 31 2 1	VASGFTFSNYWMN	BBBLBBAAABBBB	PBBLBPAAABPBB	no	no	NA	no	no
H1-13-I-1-2	allT	1seq_H	1.78	P 21 21 21	AASGFTFSTYTMS	BBBLBBAAABBBB	PBBLBPAAABPBB	no	no	NA	no	no
H1-13-I-1-2	allT	1T2J_A	1.5	C 1 2 1	AASGFTFSNSAMS	BBBLBBAAABBBB	PBBLBPAAABPBB	no	no	NA	heavy only	no
H1-13-I-1-2	allT	1t4k_B	2.5	P 21 21 21	TVSGFSLSDYGVS	BBBLBBAAABBBB	PBBLBPAAABPBB	no	no	NA	no	no
H1-13-I-1-2	allT	1t4k_D	2.5	P 21 21 21	TVSGFSLSDYGVS	BBBLBBAAABBBB	PBBLBPAAABPBB	no	no	NA	no	no
H1-13-I-1-2	allT	1tzg_I	2.2	C 1 2 1	KASGGSFSTYALS	BBBLBBAAABBBB	PBBLBPAAABPBB	no	bound	NA	no	no
H1-13-I-1-2	allT	1ucb_H	2.5	P 21 21 2	VTSGFTFSDYYMY	BBBLBBAAABBBB	PBBLBPAAABPBB	no	no	NA	no	no
H1-13-I-1-2	allT	1uwx_H	2.2	P 21 21 21	KASGYTFTNFGLN	BBBLBBAAABBBB	PBBLBPAAABPBB	no	bound	NA	no	no
H1-13-I-1-2	allT	1uwx_M	2.2	P 21 21 21	KASGYTFTNFGLN	BBBLBBAAABBBB	PBBLBPAAABPBB	no	bound	NA	no	no
H1-13-I-1-2	allT	1uz8_B	1.8	P 1	AASGFDFSGYWMS	BBBLBBAAABBBB	PBBLBPAAABPBB	no	bound	NA	no	no
H1-13-I-1-2	allT	1VPO_H	2.15	P 62	AASGFTFSRYALS	BBBLBBAAABBBB	PBBLBPAAABPBB	no	bound	NA	no	no
H1-13-I-1-2	allT	1w72_I	2.15	P 1 21 1	AASGFTFDDYAMH	BBBLBBAAABBBB	PBBLBPAAABPBB	no	bound	NA	no	no
H1-13-I-1-2	allT	1wcb_B	2.5	P 1	ATSGFTFTDYYMS	BBBLBBAAABBBB	PBBLBPAAABPBB	no	no	NA	no	no
H1-13-I-1-2	allT	1wcb_H	2.5	P 1	ATSGFTFTDYYMS	BBBLBBAAABBBB	PBBLBPAAABPBB	no	no	NA	no	no
H1-13-I-1-2	allT	1yec_H	1.9	P 31 2 1	KTSGYIFTSYWIH	BBBLBBAAABBBB	PBBLBPAAABPBB	no	bound	NA	no	no
H1-13-I-1-2	allT	1yee_H	2.2	P 1 21 1	KTSGYIFTSYWIH	BBBLBBAAABBBB	PBBLBPAAABPBB	no	bound	NA	no	no
H1-13-I-1-2	allT	1yef_H	2.0	P 31 2 1	KTSGYIFTSYWIH	BBBLBBAAABBBB	PBBLBPAAABPBB	no	bound	NA	no	no
H1-13-I-1-2	allT	1yeg_H	2.0	P 31 2 1	KTSGYIFTSYWIH	BBBLBBAAABBBB	PBBLBPAAABPBB	no	bound	NA	no	no
H1-13-I-1-2	allT	1yeh_H	2.55	P 31 2 1	KTSGYIFTSYWIH	BBBLBBAAABBBB	PBBLBPAAABPBB	no	no	NA	no	no
H1-13-I-1-2	allT	1yei_H	1.9	P 31 2 1	KTSGYIFTSYWIH	BBBLBBAAABBBB	PBBLBPAAABPBB	no	bound	NA	no	no
H1-13-I-1-2	allT	1yej_H	1.85	P 31 2 1	KTSGYIFTSYWIH	BBBLBBAAABBBB	PBBLBPAAABPBB	no	bound	NA	no	no
H1-13-I-1-2	allT	1yek_H	2.1	P 31 2 1	KTSGYIFTSYWIH	BBBLBBAAABBBB	PBBLBPAAABPBB	no	bound	NA	no	no
H1-13-I-1-2	allT	1ynk_H	2.1	C 1 2 1	KATGYTFSEYWIE	BBBLBBAAABBBB	PBBLBPAAABPBB	no	bound	NA	no	no
H1-13-I-1-2	allT	1z3g_H	3.3	P 1 21 1	KASGYTFTSYWMH	BBBLBBAAABBBB	PBBLBPAAABPBB	no	bound	NA	no	no
H1-13-I-1-2	allT	2a1w_H	2.7	C 1 2 1	AASGFTFRNYGMS	BBBLBBAAABBBB	PBBLBPAAABPBB	no	no	NA	no	no
H1-13-I-1-2	allT	2a1w_I	2.7	C 1 2 1	AASGFTFRNYGMS	BBBLBBAAABBBB	PBBLBPAAABPBB	no	no	NA	no	no
H1-13-I-1-2	allT	2a6i_B	2.5	P 1 21 1	KASGYTFTSYGIN	BBBLBBAAABBBB	PBBLBPAAABPBB	no	bound	NA	no	no
H1-13-I-1-2	allT	2a9n_I	3.0	P 21 21 2	AASGFTFGSFSMS	BBBLBBAAABBBB	PBBLBPAAABPBB	no	bound	NA	no	no
H1-13-I-1-2	allT	2adg_B	2.5	P 43 21 2	AASGFTFSSYGMS	BBBLBBAAABBBB	PBBLBPAAABPBB	no	no	NA	no	no
H1-13-I-1-2	allT	2aep_H	2.1	P 4 21 2	ATSGFTFIDYYMS	BBBLBBAAABBBB	PBBLBPAAABPBB	no	bound	NA	no	no
H1-13-I-1-2	allT	2ai0_H	2.2	P 21 21 2	AASGFTFRNYGMS	BBBLBBAAABBBB	PBBLBPAAABPBB	no	no	NA	no	no
H1-13-I-1-2	allT	2ai0_K	2.2	P 21 21 2	AASGFTFRNYGMS	BBBLBBAAABBBB	PBBLBPAAABPBB	no	no	NA	no	no
H1-13-I-1-2	allT	2b0s_H	2.3	P 41 21 2	QTSGYSFSDYWIG	BBBLBBAAABBBB	PBBLBPAAABPBB	no	bound	NA	no	no
H1-13-I-1-2	allT	2b1h_H	2.0	P 21 21 21	QTSGYSFSDYWIG	BBBLBBAAABBBB	PBBLBPAAABPBB	no	bound	NA	no	no
H1-13-I-1-2	allT	2b2x_H	2.2	P 1 2 1	AASGFTFSRYTMS	BBBLBBAAABBBB	PBBLBPAAABPBB	no	bound	NA	no	no
H1-13-I-1-2	allT	2bmk_B	2.3	P 1 21 1	ATSGFTFTDYYMS	BBBLBBAAABBBB	PBBLBPAAABPBB	no	no	NA	no	no
H1-13-I-1-2	allT	2bmk_H	2.3	P 1 21 1	ATSGFTFTDYYMS	BBBLBBAAABBBB	PBBLBPAAABPBB	no	no	NA	no	no
H1-13-I-1-2	allT	2cju_H	2.5	I 21 21 21	ATSGFTFTNYYMN	BBBLBBAAABBBB	PBBLBPAAABPBB	no	bound	NA	no	no
H1-13-I-1-2	allT	2cjv_H	2.9	C 1 2 1	ATSGFSFTDYYMA	BBBLBBAAABBBB	PBBLBPAAABPBB	no	no	NA	no	no
H1-13-I-1-2	allT	2cjv_J	2.9	C 1 2 1	ATSGFSFTDYYMA	BBBLBBAAABBBB	PBBLBPAAABPBB	no	no	NA	no	no
H1-13-I-1-2	allT	2d7t_H	1.7	I 2 2 2	KASGYTFTGNYMH	BBBLBBAAABBBB	PBBLBPAAABPBB	no	no	NA	no	no
H1-13-I-1-2	allT	2dqt_H	1.8	P 1 21 1	AASGFTFSNYAMS	BBBLBBAAABBBB	PBBLBPAAABPBB	no	bound	NA	no	no
H1-13-I-1-2	allT	2dqu_H	1.7	P 1 21 1	AASGFTFSNYAMS	BBBLBBAAABBBB	PBBLBPAAABPBB	no	bound	NA	no	no
H1-13-I-1-2	allT	2fb4_H	1.9	P 21 21 21	SSSGFIFSSYAMY	BBBLBBAAABBBB	PBBLBPAAABPBB	no	no	NA	no	no
H1-13-I-1-2	allT	2fbj_H	1.95	P 21 21 21	AASGFDFSKYWMS	BBBLBBAAABBBB	PBBLBPAAABPBB	no	bound	NA	no	no
H1-13-I-1-2	allT	2fgw_H	3.0	P 3	ATSGYTFTEYTMH	BBBLBBAAABBBB	PBBLBPAAABPBB	no	no	NA	no	no
H1-13-I-1-2	allT	2fjf_T	2.65	C 1 2 1	AASGFTISDYWIH	BBBLBBAAABBBB	PBBLBPAAABPBB	no	no	NA	no	no
H1-13-I-1-2	allT	2g5b_B	2.3	P 21 21 2	ATSGFTFIDNYMS	BBBLBBAAABBBB	PBBLBPAAABPBB	no	bound	NA	no	no
H1-13-I-1-2	allT	2g5b_D	2.3	P 21 21 2	ATSGFTFIDNYMS	BBBLBBAAABBBB	PBBLBPAAABPBB	no	bound	NA	no	no
H1-13-I-1-2	allT	2g5b_F	2.3	P 21 21 2	ATSGFTFIDNYMS	BBBLBBAAABBBB	PBBLBPAAABPBB	no	bound	NA	no	no
H1-13-I-1-2	allT	2GHW_B	2.3	P 1 21 1	AASGFAFSSYAMH	BBBLBBAAABBBB	PBBLBPAAABPBB	no	bound	NA	no	no
H1-13-I-1-2	allT	2GJZ_H	2.65	P 1 21 1	TVSGFSLTNYGVD	BBBLBBAAABBBB	PBBLBPAAABPBB	no	no	NA	no	no
H1-13-I-1-2	allT	2GSG_B	2.1	P 21 21 2	AASGFTFRDYYMY	BBBLBBAAABBBB	PBBLBPAAABPBB	no	no	NA	no	no
H1-13-I-1-2	allT	2GSG_D	2.1	P 21 21 2	AASGFTFRDYYMY	BBBLBBAAABBBB	PBBLBPAAABPBB	no	no	NA	no	no
H1-13-I-1-2	allT	2hfg_H	2.61	I 21 3	AASGFTISSSSIH	BBBLBBAAABBBB	PBBLBPAAABPBB	no	bound	NA	no	no
H1-13-I-1-2	allT	2hrp_H	2.2	P 21 21 21	AASGFTFMRFGMH	BBBLBBAAABBBB	PBBLBPAAABPBB	no	bound	NA	no	no
H1-13-I-1-2	allT	2hrp_N	2.2	P 21 21 21	AASGFTFMRFGMH	BBBLBBAAABBBB	PBBLBPAAABPBB	no	bound	NA	no	no
H1-13-I-1-2	allT	2I9L_B	3.1	C 1 2 1	KASGYTFTRYWMH	BBBLBBAAABBBB	PBBLBPAAABPBB	no	bound	NA	no	no
H1-13-I-1-2	allT	2I9L_D	3.1	C 1 2 1	KASGYTFTRYWMH	BBBLBBAAABBBB	PBBLBPAAABPBB	no	bound	NA	no	no
H1-13-I-1-2	allT	2iff_H	2.65	P 1 21 1	KASGYTFSDYWIE	BBBLBBAAABBBB	PBBLBPAAABPBB	no	bound	NA	no	no
H1-13-I-1-2	allT	2jel_H	2.5	C 1 2 1	KGSGYTFTTYAMH	BBBLBBAAABBBB	PBBLBPAAABPBB	no	bound	NA	no	no
H1-13-I-1-2	allT	2O5Y_H	2.85	P 31 2 1	KASGYMFTNYGMN	BBBLBBAAABBBB	PBBLBPAAABPBB	no	no	NA	no	no
H1-13-I-1-2	allT	2OK0_H	1.89	C 1 2 1	KASGYTFTDYYMN	BBBLBBAAABBBB	PBBLBPAAABPBB	no	bound	NA	no	no
H1-13-I-1-2	allT	2OTU_B	1.68	P 1 21 1	AASGFTFRDYYMY	BBBLBBAAABBBB	PBBLBPAAABPBB	no	bound	NA	no	no
H1-13-I-1-2	allT	2OTU_D	1.68	P 1 21 1	AASGFTFRDYYMY	BBBLBBAAABBBB	PBBLBPAAABPBB	no	bound	NA	no	no
H1-13-I-1-2	allT	2OTU_F	1.68	P 1 21 1	AASGFTFRDYYMY	BBBLBBAAABBBB	PBBLBPAAABPBB	no	bound	NA	no	no
H1-13-I-1-2	allT	2OTU_H	1.68	P 1 21 1	AASGFTFRDYYMY	BBBLBBAAABBBB	PBBLBPAAABPBB	no	bound	NA	no	no
H1-13-I-1-2	allT	2OTW_B	2.35	P 21 21 2	AASGFTFRDYYMY	BBBLBBAAABBBB	PBBLBPAAABPBB	no	bound	NA	no	no
H1-13-I-1-2	allT	2OTW_D	2.35	P 21 21 2	AASGFTFRDYYMY	BBBLBBAAABBBB	PBBLBPAAABPBB	no	bound	NA	no	no
H1-13-I-1-2	allT	2QHR_H	2.0	P 21 21 21	AASGFAFSSYDMS	BBBLBBAAABBBB	PBBLBPAAABPBB	no	bound	NA	no	no
H1-13-I-1-2	allT	2QSC_H	2.8	P 1 2 1	AAFGFNFSSYVMH	BBBLBBAAABBBB	PBBLBPAAABPBB	no	bound	NA	no	no
H1-13-I-1-2	allT	2R1W_B	1.7	P 21 21 21	ATSGFTFTDYYMS	BBBLBBAAABBBB	PBBLBPAAABPBB	no	bound	NA	no	no
H1-13-I-1-2	allT	2R1X_B	1.6	P 21 21 21	ATSGFTFTDYYMS	BBBLBBAAABBBB	PBBLBPAAABPBB	no	bound	NA	no	no
H1-13-I-1-2	allT	2R1Y_B	1.6	P 21 21 21	ATSGFTFTDYYMS	BBBLBBAAABBBB	PBBLBPAAABPBB	no	bound	NA	no	no
H1-13-I-1-2	allT	2R23_B	1.65	P 21 21 21	ATSGFTFTDYYMS	BBBLBBAAABBBB	PBBLBPAAABPBB	no	bound	NA	no	no
H1-13-I-1-2	allT	2R2B_B	1.6	P 21 21 21	ATSGFTFTDYYMS	BBBLBBAAABBBB	PBBLBPAAABPBB	no	bound	NA	no	no
H1-13-I-1-2	allT	2R2E_B	2.4	P 21 21 21	ATSGFTFTDYYMS	BBBLBBAAABBBB	PBBLBPAAABPBB	no	bound	NA	no	no
H1-13-I-1-2	allT	2R2H_B	2.0	P 21 21 21	ATSGFTFTDYYMS	BBBLBBAAABBBB	PBBLBPAAABPBB	no	bound	NA	no	no
H1-13-I-1-2	allT	2R56_H	2.8	P 21 21 21	TASGFTFRHHGMT	BBBLBBAAABBBB	PBBLBPAAABPBB	no	bound	NA	no	no
H1-13-I-1-2	allT	2R56_I	2.8	P 21 21 21	TASGFTFRHHGMT	BBBLBBAAABBBB	PBBLBPAAABPBB	no	bound	NA	no	no
H1-13-I-1-2	allT	2UUD_H	2.9	C 1 2 1	ATSGFSFTDYYMA	BBBLBBAAABBBB	PBBLBPAAABPBB	no	bound	NA	no	no
H1-13-I-1-2	allT	2UYL_B	2.5	P 1	KASGYTFTSNWIN	BBBLBBAAABBBB	PBBLBPAAABPBB	no	no	NA	no	no
H1-13-I-1-2	allT	2UYL_N	2.5	P 1	KASGYTFTSNWIN	BBBLBBAAABBBB	PBBLBPAAABPBB	no	no	NA	no	no
H1-13-I-1-2	allT	2UYL_W	2.5	P 1	KASGYTFTSNWIN	BBBLBBAAABBBB	PBBLBPAAABPBB	no	no	NA	no	no
H1-13-I-1-2	allT	2UZI_H	2.0	P 21 21 2	AASGFTFSTFSMN	BBBLBBAAABBBB	PBBLBPAAABPBB	no	bound	NA	no	no
H1-13-I-1-2	allT	2V17_H	1.65	P 1 21 1	AASGFTFTDYYMS	BBBLBBAAABBBB	PBBLBPAAABPBB	no	bound	NA	no	no
H1-13-I-1-2	allT	2V7H_B	2.8	P 1 21 1	KATGYTFSNYWID	BBBLBBAAABBBB	PBBLBPAAABPBB	no	no	NA	no	no
H1-13-I-1-2	allT	2V7H_H	2.8	P 1 21 1	KATGYTFSNYWID	BBBLBBAAABBBB	PBBLBPAAABPBB	no	no	NA	no	no
H1-13-I-1-2	allT	2V7N_B	1.92	P 21 21 2	AASGFTFRNSAMH	BBBLBBAAABBBB	PBBLBPAAABPBB	no	no	NA	no	no
H1-13-I-1-2	allT	2V7N_D	1.92	P 21 21 2	AASGFTFRNSAMH	BBBLBBAAABBBB	PBBLBPAAABPBB	no	no	NA	no	no
H1-13-I-1-2	allT	2VL5_A	2.1	P 1 21 1	KASGYTFTSYWMN	BBBLBBAAABBBB	PBBLBPAAABPBB	no	no	NA	no	no
H1-13-I-1-2	allT	2VXS_K	2.63	P 1 21 1	AASGFTFSSYAMS	BBBLBBAAABBBB	PBBLBPAAABPBB	no	bound	NA	no	no
H1-13-I-1-2	allT	2VYR_E	2.0	P 1 21 1	AASGFTFEEYAML	BBBLBBAAABBBB	PBBLBPAAABPBB	no	bound	NA	heavy only	no
H1-13-I-1-2	allT	2VYR_F	2.0	P 1 21 1	AASGFTFEEYAML	BBBLBBAAABBBB	PBBLBPAAABPBB	no	bound	NA	heavy only	no
H1-13-I-1-2	allT	2VYR_H	2.0	P 1 21 1	AASGFTFEEYAML	BBBLBBAAABBBB	PBBLBPAAABPBB	no	bound	NA	heavy only	no
H1-13-I-1-2	allT	2VYR_I	2.0	P 1 21 1	AASGFTFEEYAML	BBBLBBAAABBBB	PBBLBPAAABPBB	no	bound	NA	heavy only	no
H1-13-I-1-2	allT	2VYR_J	2.0	P 1 21 1	AASGFTFEEYAML	BBBLBBAAABBBB	PBBLBPAAABPBB	no	bound	NA	heavy only	no
H1-13-I-1-2	allT	2VYR_K	2.0	P 1 21 1	AASGFTFEEYAML	BBBLBBAAABBBB	PBBLBPAAABPBB	no	bound	NA	heavy only	no
H1-13-I-1-2	allT	2VYR_L	2.0	P 1 21 1	AASGFTFEEYAML	BBBLBBAAABBBB	PBBLBPAAABPBB	no	bound	NA	heavy only	no
H1-13-I-1-2	allT	2W65_C	2.21	P 1 21 1	KASGYTFTDYSIH	BBBLBBAAABBBB	PBBLBPAAABPBB	no	bound	NA	no	no
H1-13-I-1-2	allT	2XKN_B	1.4	C 1 2 1	AASGFTFSRYAMS	BBBLBBAAABBBB	PBBLBPAAABPBB	no	no	NA	no	no
H1-13-I-1-2	allT	2XKN_D	1.4	C 1 2 1	AASGFTFSRYAMS	BBBLBBAAABBBB	PBBLBPAAABPBB	no	no	NA	no	no
H1-13-I-1-2	allT	2XZQ_H	2.4	C 1 2 1	KASGYTFTSYWMH	BBBLBBAAABBBB	PBBLBPAAABPBB	Core member	bound	NA	no	no
H1-13-I-1-2	allT	2y06_H	2.5	C 1 2 1	KASGYTFTSYWMH	BBBLBBAAABBBB	PBBLBPAAABPBB	no	bound	NA	no	no
H1-13-I-1-2	allT	2Y5T_A	2.2	P 31 2 1	KASGYTFTSYWMN	BBBLBBAAABBBB	PBBLBPAAABPBB	no	bound	NA	no	no
H1-13-I-1-2	allT	2ZCH_H	2.83	P 41 21 2	KASGYTFTTYYIN	BBBLBBAAABBBB	PBBLBPAAABPBB	Core member	bound	NA	no	no
H1-13-I-1-2	allT	3BN9_D	2.17	P 21 21 21	AASGFTFSSYAMS	BBBLBBAAABBBB	PBBLBPAAABPBB	no	bound	NA	no	no
H1-13-I-1-2	allT	3BN9_F	2.17	P 21 21 21	AASGFTFSSYAMS	BBBLBBAAABBBB	PBBLBPAAABPBB	no	bound	NA	no	no
H1-13-I-1-2	allT	3BPC_B	1.85	P 21 21 21	ATSGFTFTDYYMS	BBBLBBAAABBBB	PBBLBPAAABPBB	no	bound	NA	no	no
H1-13-I-1-2	allT	3CLE_H	2.5	P 21 21 21	KASGYRFTSYNMH	BBBLBBAAABBBB	PBBLBPAAABPBB	Core member	no	NA	no	no
H1-13-I-1-2	allT	3CSY_G	3.4	H 3 2	AASGFTLINYRMN	BBBLBBAAABBBB	PBBLBPAAABPBB	no	bound	NA	no	no
H1-13-I-1-2	allT	3CVI_H	1.8	P 1 21 1	KASGYTFTDYNMD	BBBLBBAAABBBB	PBBLBPAAABPBB	no	no	NA	no	no
H1-13-I-1-2	allT	3DGG_D	2.3	P 1 2 1	KASGYTFTSYVMH	BBBLBBAAABBBB	PBBLBPAAABPBB	Core member	no	NA	no	no
H1-13-I-1-2	allT	3DIF_D	2.4	P 1	KASGYSFTSYYIH	BBBLBBAAABBBB	PBBLBPAAABPBB	no	no	NA	no	no
H1-13-I-1-2	allT	3DSF_H	2.8	P 21 21 21	AASGFTFNIYAMN	BBBLBBAAABBBB	PBBLBPAAABPBB	no	bound	NA	no	no
H1-13-I-1-2	allT	3DUR_B	1.86	P 21 21 21	ATSGFTFTDYYMS	BBBLBBAAABBBB	PBBLBPAAABPBB	no	bound	NA	no	no
H1-13-I-1-2	allT	3DUR_D	1.86	P 21 21 21	ATSGFTFTDYYMS	BBBLBBAAABBBB	PBBLBPAAABPBB	no	bound	NA	no	no
H1-13-I-1-2	allT	3DUS_B	1.95	P 21 21 21	ATSGFTFTDYYMS	BBBLBBAAABBBB	PBBLBPAAABPBB	no	bound	NA	no	no
H1-13-I-1-2	allT	3DUU_B	1.95	P 21 21 21	ATSGFTFTDYYMS	BBBLBBAAABBBB	PBBLBPAAABPBB	no	bound	NA	no	no
H1-13-I-1-2	allT	3DV4_B	1.95	P 43 21 2	ATSGFTFTDYYMS	BBBLBBAAABBBB	PBBLBPAAABPBB	no	bound	NA	no	no
H1-13-I-1-2	allT	3DV6_B	1.95	P 43 21 2	ATSGFTFTDYYMS	BBBLBBAAABBBB	PBBLBPAAABPBB	no	bound	NA	no	no
H1-13-I-1-2	allT	3EYV_B	2.5	P 21 21 21	STSGFTFSDYYMY	BBBLBBAAABBBB	PBBLBPAAABPBB	no	bound	NA	no	no
H1-13-I-1-2	allT	3EYV_H	2.5	P 21 21 21	STSGFTFSDYYMY	BBBLBBAAABBBB	PBBLBPAAABPBB	no	bound	NA	no	no
H1-13-I-1-2	allT	3FFD_A	2.0	P 21 21 2	AASGFTFSSYGMS	BBBLBBAAABBBB	PBBLBPAAABPBB	no	bound	NA	no	no
H1-13-I-1-2	allT	3GHB_H	2.25	P 1 21 1	VASGFTFSDVWLN	BBBLBBAAABBBB	PBBLBPAAABPBB	no	bound	NA	no	no
H1-13-I-1-2	allT	3GHB_I	2.25	P 1 21 1	VASGFTFSDVWLN	BBBLBBAAABBBB	PBBLBPAAABPBB	no	bound	NA	no	no
H1-13-I-1-2	allT	3GI8_H	2.59	P 1 21 1	KASGYTFTSYWMY	BBBLBBAAABBBB	PBBLBPAAABPBB	Core member	bound	NA	no	no
H1-13-I-1-2	allT	3GIZ_H	2.2	C 1 2 1	AASGFTFNDYAMH	BBBLBBAAABBBB	PBBLBPAAABPBB	no	no	NA	no	no
H1-13-I-1-2	allT	3HAE_H	2.9	P 1 21 1	AASGFTFSAYGMG	BBBLBBAAABBBB	PBBLBPAAABPBB	no	bound	NA	no	no
H1-13-I-1-2	allT	3HMX_H	3.0	P 21 21 21	KGSGYSFTTYWLG	BBBLBBAAABBBB	PBBLBPAAABPBB	no	bound	NA	no	no
H1-13-I-1-2	allT	3HR5_B	2.4	P 21 21 21	AASGFTFSDYGIA	BBBLBBAAABBBB	PBBLBPAAABPBB	no	bound	NA	no	no
H1-13-I-1-2	allT	3HZK_B	2.15	P 21 21 21	ATSGFTFTDYYMS	BBBLBBAAABBBB	PBBLBPAAABPBB	no	bound	NA	no	no
H1-13-I-1-2	allT	3HZM_B	1.8	P 21 21 21	ATSGFTFTDYYMS	BBBLBBAAABBBB	PBBLBPAAABPBB	no	bound	NA	no	no
H1-13-I-1-2	allT	3HZV_B	1.9	P 21 21 21	ATSGFTFTDYYMS	BBBLBBAAABBBB	PBBLBPAAABPBB	no	bound	NA	no	no
H1-13-I-1-2	allT	3HZY_B	2.1	P 21 21 21	ATSGFTFTDYYMS	BBBLBBAAABBBB	PBBLBPAAABPBB	no	bound	NA	no	no
H1-13-I-1-2	allT	3I02_B	2.6	P 1 21 1	ATSGFTFTDYYMS	BBBLBBAAABBBB	PBBLBPAAABPBB	no	bound	NA	no	no
H1-13-I-1-2	allT	3I02_D	2.6	P 1 21 1	ATSGFTFTDYYMS	BBBLBBAAABBBB	PBBLBPAAABPBB	no	bound	NA	no	no
H1-13-I-1-2	allT	3I50_H	3.0	P 21 21 2	ATSGFTFTDYYMT	BBBLBBAAABBBB	PBBLBPAAABPBB	no	bound	NA	no	no
H1-13-I-1-2	allT	3IDX_H	2.5	C 2 2 2	AASGFTFRNYAMH	BBBLBBAAABBBB	PBBLBPAAABPBB	no	bound	NA	no	no
H1-13-I-1-2	allT	3IJH_B	2.1	P 21 21 21	ATSGFTFTDYYMS	BBBLBBAAABBBB	PBBLBPAAABPBB	no	bound	NA	no	no
H1-13-I-1-2	allT	3IJH_D	2.1	P 21 21 21	ATSGFTFTDYYMS	BBBLBBAAABBBB	PBBLBPAAABPBB	no	bound	NA	no	no
H1-13-I-1-2	allT	3IJS_B	2.55	P 21 21 21	ATSGFTFTDYYMS	BBBLBBAAABBBB	PBBLBPAAABPBB	no	bound	NA	no	no
H1-13-I-1-2	allT	3IJS_D	2.55	P 21 21 21	ATSGFTFTDYYMS	BBBLBBAAABBBB	PBBLBPAAABPBB	no	bound	NA	no	no
H1-13-I-1-2	allT	3IJY_B	2.85	P 21 21 21	ATSGFTFTDYYMS	BBBLBBAAABBBB	PBBLBPAAABPBB	no	bound	NA	no	no
H1-13-I-1-2	allT	3IJY_D	2.85	P 21 21 21	ATSGFTFTDYYMS	BBBLBBAAABBBB	PBBLBPAAABPBB	no	bound	NA	no	no
H1-13-I-1-2	allT	3IKC_B	2.6	P 21 21 21	ATSGFTFTDYYMS	BBBLBBAAABBBB	PBBLBPAAABPBB	no	bound	NA	no	no
H1-13-I-1-2	allT	3IKC_D	2.6	P 21 21 21	ATSGFTFTDYYMS	BBBLBBAAABBBB	PBBLBPAAABPBB	no	bound	NA	no	no
H1-13-I-1-2	allT	3IY1_B	18.0	P 1	KASGYTFTNYYIS	BBBLBBAAABBBB	PBBLBPAAABPBB	no	no	NA	no	no
H1-13-I-1-2	allT	3IY3_B	11.1	P 1	KASGYSFTDYIMV	BBBLBBAAABBBB	PBBLBPAAABPBB	no	no	NA	no	no
H1-13-I-1-2	allT	3JWD_H	2.61	P 21 21 21	KASGYTFSDFYMY	BBBLBBAAABBBB	PBBLBPAAABPBB	no	bound	NA	no	no
H1-13-I-1-2	allT	3JWO_H	3.51	P 41 21 2	KASGYTFSDFYMY	BBBLBBAAABBBB	PBBLBPAAABPBB	no	bound	NA	no	no
H1-13-I-1-2	allT	3K74_B	1.95	P 21 21 21	AASGFTFNNYWMY	BBBLBBAAABBBB	PBBLBPAAABPBB	no	bound	NA	heavy only	no
H1-13-I-1-2	allT	3L1O_H	2.0	P 1 21 1	AASGFTFTDYYMS	BBBLBBAAABBBB	PBBLBPAAABPBB	no	no	NA	no	no
H1-13-I-1-2	allT	3L95_B	2.19	P 21 21 21	AASGFTFSSYWIH	BBBLBBAAABBBB	PBBLBPAAABPBB	no	bound	NA	no	no
H1-13-I-1-2	allT	3LIZ_H	1.8	C 1 2 1	AASGFTFSSFAMS	BBBLBBAAABBBB	PBBLBPAAABPBB	no	bound	NA	no	no
H1-13-I-1-2	allT	3LRS_C	2.37	P 1 21 1	LASGFTFHKYGMH	BBBLBBAAABBBB	PBBLBPAAABPBB	no	no	NA	no	no
H1-13-I-1-2	allT	3LRS_E	2.37	P 1 21 1	LASGFTFHKYGMH	BBBLBBAAABBBB	PBBLBPAAABPBB	no	no	NA	no	no
H1-13-I-1-2	allT	3LS4_H	2.0	P 43 21 2	AASGFTFNNYVMV	BBBLBBAAABBBB	PBBLBPAAABPBB	no	bound	NA	no	no
H1-13-I-1-2	allT	3MLU_H	2.77	P 1	KSSGYNFLDSWIG	BBBLBBAAABBBB	PBBLBPAAABPBB	no	bound	NA	no	no
H1-13-I-1-2	allT	3MXV_H	1.9	H 3	KGSGYTFIDEALH	BBBLBBAAABBBB	PBBLBPAAABPBB	no	no	NA	no	no
H1-13-I-1-2	allT	3NFP_A	2.86	C 2 2 21	KASGYTFTSYRMH	BBBLBBAAABBBB	PBBLBPAAABPBB	no	bound	NA	no	no
H1-13-I-1-2	allT	3NGB_E	2.68	P 1 21 1	RASGYEFIDCTLN	BBBLBBAAABBBB	PBBLBPAAABPBB	no	bound	NA	no	no
H1-13-I-1-2	allT	3NGB_J	2.68	P 1 21 1	RASGYEFIDCTLN	BBBLBBAAABBBB	PBBLBPAAABPBB	no	bound	NA	no	no
H1-13-I-1-2	allT	3NH7_I	2.7	P 1 21 1	AASGFTFSNYTLN	BBBLBBAAABBBB	PBBLBPAAABPBB	no	bound	NA	no	no
H1-13-I-1-2	allT	3O2D_H	2.19	P 21 21 21	KASGYTFTSYVIH	BBBLBBAAABBBB	PBBLBPAAABPBB	no	bound	NA	no	no
H1-13-I-1-2	allT	3O6K_H	2.0	C 1 2 1	AASGFAFSSYDMS	BBBLBBAAABBBB	PBBLBPAAABPBB	no	no	NA	no	no
H1-13-I-1-2	allT	3O6L_H	2.1	C 1 2 1	AASGFAFSSYDMS	BBBLBBAAABBBB	PBBLBPAAABPBB	no	bound	NA	no	no
H1-13-I-1-2	allT	3OJD_B	2.0	P 21 21 21	KASGYIFTNYGMN	BBBLBBAAABBBB	PBBLBPAAABPBB	no	no	NA	no	no
H1-13-I-1-2	allT	3OKD_B	1.8	P 21 21 21	ATSGFTFTDYYMS	BBBLBBAAABBBB	PBBLBPAAABPBB	no	no	NA	no	no
H1-13-I-1-2	allT	3OKE_B	2.4	P 21 21 21	ATSGFTFTDYYMS	BBBLBBAAABBBB	PBBLBPAAABPBB	no	bound	NA	no	no
H1-13-I-1-2	allT	3OKK_B	1.95	P 21 21 21	ATSGFTFTDYYMS	BBBLBBAAABBBB	PBBLBPAAABPBB	no	bound	NA	no	no
H1-13-I-1-2	allT	3OKL_B	1.8	P 21 21 21	ATSGFTFTDYYMS	BBBLBBAAABBBB	PBBLBPAAABPBB	no	bound	NA	no	no
H1-13-I-1-2	allT	3OKM_B	2.4	P 1 21 1	ATSGFTFTDYYMS	BBBLBBAAABBBB	PBBLBPAAABPBB	no	no	NA	no	no
H1-13-I-1-2	allT	3OKN_B	2.15	P 21 21 21	ATSGFTFTDYYMS	BBBLBBAAABBBB	PBBLBPAAABPBB	no	bound	NA	no	no
H1-13-I-1-2	allT	3OKO_B	2.45	P 21 21 21	ATSGFTFTDYYMS	BBBLBBAAABBBB	PBBLBPAAABPBB	no	bound	NA	no	no
H1-13-I-1-2	allT	3PHO_B	2.6	P 63	ATSGFTFIDYYMS	BBBLBBAAABBBB	PBBLBPAAABPBB	no	bound	NA	no	no
H1-13-I-1-2	allT	3PHQ_B	2.0	P 21 21 21	ATSGFTFIDYYMS	BBBLBBAAABBBB	PBBLBPAAABPBB	no	bound	NA	no	no
H1-13-I-1-2	allT	3PIQ_H	3.33	P 32 2 1	TASGFSFDDSTMH	BBBLBBAAABBBB	PBBLBPAAABPBB	no	no	NA	no	no
H1-13-I-1-2	allT	3PNW_K	2.05	P 1	AASGFNLSSSYMH	BBBLBBAAABBBB	PBBLBPAAABPBB	no	bound	NA	no	no
H1-13-I-1-2	allT	3QPQ_F	1.9	P 1 21 1	KASGYIFTTYWIH	BBBLBBAAABBBB	PBBLBPAAABPBB	Core member	no	NA	no	no
H1-13-I-1-2	allT	3QPQ_J	1.9	P 1 21 1	KASGYIFTTYWIH	BBBLBBAAABBBB	PBBLBPAAABPBB	no	no	NA	no	no
H1-13-I-1-2	allT	3RA7_I	2.8	P 42 21 2	AVSGFTFSDYAMS	BBBLBBAAABBBB	PBBLBPAAABPBB	no	bound	NA	no	no
H1-13-I-1-2	allT	3RPI_A	2.65	P 1 21 1	EASGYKISDHFIH	BBBLBBAAABBBB	PBBLBPAAABPBB	no	bound	NA	no	no
H1-13-I-1-2	allT	3RPI_H	2.65	P 1 21 1	EASGYKISDHFIH	BBBLBBAAABBBB	PBBLBPAAABPBB	no	bound	NA	no	no
H1-13-I-1-2	allT	3SE8_H	1.9	P 21 21 21	RASGYNFRDYSIH	BBBLBBAAABBBB	PBBLBPAAABPBB	no	bound	NA	no	no
H1-13-I-1-2	allT	3SKJ_I	2.5	C 2 2 21	AASGFTFSHYMMA	BBBLBBAAABBBB	PBBLBPAAABPBB	no	bound	NA	no	no
H1-13-I-1-2	allT	3SN6_N	3.2	P 1 21 1	AASGFTFSNYKMN	BBBLBBAAABBBB	PBBLBPAAABPBB	no	bound	NA	heavy only	no
H1-13-I-1-2	allT	3SOB_H	1.9	C 1 2 1	AASGFTFTNSYIH	BBBLBBAAABBBB	PBBLBPAAABPBB	no	bound	NA	no	no
H1-13-I-1-2	allT	3SY0_B	1.49	P 21 21 21	ATSGFTFTDYYMS	BBBLBBAAABBBB	PBBLBPAAABPBB	no	bound	NA	no	no
H1-13-I-1-2	allT	3T2N_H	2.55	P 1	KASGYTFTDYSMR	BBBLBBAAABBBB	PBBLBPAAABPBB	no	bound	NA	no	no
H1-13-I-1-2	allT	3T2N_I	2.55	P 1	KASGYTFTDYSMR	BBBLBBAAABBBB	PBBLBPAAABPBB	no	bound	NA	no	no
H1-13-I-1-2	allT	3T4Y_B	1.73	P 21 21 21	ATSGFTFTDYYMS	BBBLBBAAABBBB	PBBLBPAAABPBB	no	bound	NA	no	no
H1-13-I-1-2	allT	3T65_B	1.45	P 21 21 21	ATSGFTFTDYYMS	BBBLBBAAABBBB	PBBLBPAAABPBB	no	bound	NA	no	no
H1-13-I-1-2	allT	3T77_B	1.74	P 21 21 21	ATSGFTFTDYYMS	BBBLBBAAABBBB	PBBLBPAAABPBB	no	bound	NA	no	no
H1-13-I-1-2	allT	3TCL_A	1.91	P 21 21 21	KGSGFIFENFGFG	BBBLBBAAABBBB	PBBLBPAAABPBB	no	no	NA	no	no
H1-13-I-1-2	allT	3U2S_A	1.8	P 1 21 1	AASGFDFSRQGMH	BBBLBBAAABBBB	PBBLBPAAABPBB	no	bound	NA	no	no
H1-13-I-1-2	allT	3U36_A	3.28	P 1	AASGFDFSRQGMH	BBBLBBAAABBBB	PBBLBPAAABPBB	no	no	NA	no	no
H1-13-I-1-2	allT	3U36_C	3.28	P 1	AASGFDFSRQGMH	BBBLBBAAABBBB	PBBLBPAAABPBB	no	no	NA	no	no
H1-13-I-1-2	allT	3U36_E	3.28	P 1	AASGFDFSRQGMH	BBBLBBAAABBBB	PBBLBPAAABPBB	no	no	NA	no	no
H1-13-I-1-2	allT	3U36_H	3.28	P 1	AASGFDFSRQGMH	BBBLBBAAABBBB	PBBLBPAAABPBB	no	no	NA	no	no
H1-13-I-1-2	allT	3U4E_A	2.19	P 21 21 21	AASGFDFSRQGMH	BBBLBBAAABBBB	PBBLBPAAABPBB	no	bound	NA	no	no
H1-13-I-1-3	allT	1dqj_B	2.0	P 42 21 2	SVTGDSVTSDYWS	BBBLBBAAABBBB	PBBGBPADDBPBB	no	bound	NA	no	no
H1-13-I-1-4	allT	1adq_H	3.15	C 1 2 1	VTSGFTFDDYAMH	BBBLBBAAABBBB	PPBLBPAAABPPB	no	bound	NA	no	no
H1-13-I-1-4	allT	1lmk_E	2.6	P 1 21 1	KTTGYIFSNYWIE	BBBLBBAAABBBB	PPBLBPAAABPPB	no	no	NA	no	no
H1-13-I-1-4	allT	1lmk_G	2.6	P 1 21 1	KTTGYIFSNYWIE	BBBLBBAAABBBB	PPBLBPAAABPPB	no	no	NA	no	no
H1-13-I-1-4	allT	1mrf_H	2.4	P 21 21 21	KASGYTFTSYWMQ	BBBLBBAAABBBB	PPBLBPAAABPPB	Core member	bound	NA	no	no
H1-13-I-1-4	allT	1psk_H	2.8	P 1 21 1	KTSGYTFTKYTMH	BBBLBBAAABBBB	PPBLBPAAABPPB	no	no	NA	no	no
H1-13-I-1-4	allT	1za6_F	2.8	P 21 21 2	KASGYTFTDHAIH	BBBLBBAAABBBB	PPBLBPAAABPPB	no	no	NA	no	no
H1-13-I-1-4	allT	2H2P_E	3.1	C 1 2 1	AASGFDYSRYWMS	BBBLBBAAABBBB	PPBLBPAAABPPB	no	bound	NA	no	no
H1-13-I-1-4	allT	2Q8A_H	2.4	C 1 2 1	IVSGFKIKDTSMH	BBBLBBAAABBBB	PPBLBPAAABPPB	no	bound	NA	no	no
H1-13-I-1-4	allT	3GK8_H	2.0	C 1 2 1	KASGYTFTNYDMN	BBBLBBAAABBBB	PPBLBPAAABPPB	no	no	NA	no	no
H1-13-I-1-4	allT	3IY0_H	12.5	P 1	GASGYTFTNYDMN	BBBLBBAAABBBB	PPBLBPAAABPPB	no	no	NA	no	no
H1-13-I-1-4	allT	3MLT_H	2.49	P 1 21 1	KSSGYNFLDSWIG	BBBLBBAAABBBB	PPBLBPAAABPPB	no	bound	NA	no	no
H1-13-I-1-5	allT	1a0q_H	2.3	P 21 21 21	KASGYTFTDHVIH	BBBLBBAAABBBB	PPBLBPAAABPBP	no	no	NA	no	no
H1-13-I-1-5	allT	1axs_B	2.6	P 1 21 1	KATGYTFSSFWIE	BBBLBBAAABBBB	PPBLBPAAABPBP	no	bound	NA	no	no
H1-13-I-1-5	allT	1axs_H	2.6	P 1 21 1	KATGYTFSSFWIE	BBBLBBAAABBBB	PPBLBPAAABPBP	no	bound	NA	no	no
H1-13-I-1-5	allT	1bql_H	2.6	P 1 21 1	KASGYTFSDYWIE	BBBLBBAAABBBB	PPBLBPAAABPBP	no	bound	NA	no	no
H1-13-I-1-5	allT	1bvl_A	2.87	P 43 21 2	TVSGFSLTGYGVN	BBBLBBAAABBBB	PPBLBPAAABPBP	no	no	NA	no	no
H1-13-I-1-5	allT	1i8m_B	2.1	P 65 2 2	KASGYTFTSYVMH	BBBLBBAAABBBB	PPBLBPAAABPBP	Core member	bound	NA	no	no
H1-13-I-1-5	allT	1i8m_H	2.1	P 65 2 2	KASGYTFTSYVMH	BBBLBBAAABBBB	PPBLBPAAABPBP	Core member	bound	NA	no	no
H1-13-I-1-5	allT	1j05_B	1.5	P 1 21 1	TASGFNIKDTYMH	BBBLBBAAABBBB	PPBLBPAAABPBP	no	no	NA	no	no
H1-13-I-1-5	allT	1j05_H	1.5	P 1 21 1	TASGFNIKDTYMH	BBBLBBAAABBBB	PPBLBPAAABPBP	no	no	NA	no	no
H1-13-I-1-5	allT	1oau_H	1.8	P 21 21 21	KASGYTFTSYWMH	BBBLBBAAABBBB	PPBLBPAAABPBP	Core member	bound	NA	no	no
H1-13-I-1-5	allT	1oau_J	1.8	P 21 21 21	KASGYTFTSYWMH	BBBLBBAAABBBB	PPBLBPAAABPBP	Core member	bound	NA	no	no
H1-13-I-1-5	allT	1oay_H	2.66	P 21 21 21	KASGYTFTSYWMH	BBBLBBAAABBBB	PPBLBPAAABPBP	no	bound	NA	no	no
H1-13-I-1-5	allT	1oay_J	2.66	P 21 21 21	KASGYTFTSYWMH	BBBLBBAAABBBB	PPBLBPAAABPBP	no	bound	NA	no	no
H1-13-I-1-5	allT	1p7k_B	1.75	P 21 21 2	KASGYTFTSYVMH	BBBLBBAAABBBB	PPBLBPAAABPBP	no	no	NA	no	no
H1-13-I-1-5	allT	1p7k_H	1.75	P 21 21 2	KASGYTFTSYVMH	BBBLBBAAABBBB	PPBLBPAAABPBP	Core member	no	NA	no	no
H1-13-I-1-5	allT	1wt5_B	2.1	P 65	KASGYTFTSYWMH	BBBLBBAAABBBB	PPBLBPAAABPBP	no	no	NA	no	no
H1-13-I-1-5	allT	1xf2_B	2.3	P 65 2 2	KASGYTFTSYVMH	BBBLBBAAABBBB	PPBLBPAAABPBP	Core member	bound	NA	no	no
H1-13-I-1-5	allT	1xf3_B	2.3	P 65	KASGYTFTSYVMH	BBBLBBAAABBBB	PPBLBPAAABPBP	Core member	no	NA	no	no
H1-13-I-1-5	allT	1xf3_H	2.3	P 65	KASGYTFTSYVMH	BBBLBBAAABBBB	PPBLBPAAABPBP	no	no	NA	no	no
H1-13-I-1-5	allT	1ynl_H	1.7	C 1 2 1	KATGYTFSFYWIE	BBBLBBAAABBBB	PPBLBPAAABPBP	no	bound	NA	no	no
H1-13-I-1-5	allT	2c1p_B	2.0	P 21 21 21	KASGYSFTNYWMN	BBBLBBAAABBBB	PPBLBPAAABPBP	Core member	bound	NA	no	no
H1-13-I-1-5	allT	2ddq_H	2.35	C 1 2 1	KASGYTFTSYVMH	BBBLBBAAABBBB	PPBLBPAAABPBP	no	bound	NA	no	no
H1-13-I-1-5	allT	2FR4_B	1.95	P 21 21 21	KASGYTFTSYVMH	BBBLBBAAABBBB	PPBLBPAAABPBP	Core member	bound	NA	no	no
H1-13-I-1-5	allT	2FR4_H	1.95	P 21 21 21	KASGYTFTSYVMH	BBBLBBAAABBBB	PPBLBPAAABPBP	Core member	bound	NA	no	no
H1-13-I-1-5	allT	2HH0_H	2.85	P 31 2 1	TASGFNIEDSYIH	BBBLBBAAABBBB	PPBLBPAAABPBP	no	bound	NA	no	no
H1-13-I-1-5	allT	3H3B_C	2.45	P 21 21 21	KASGYSFTGYFIN	BBBLBBAAABBBB	PPBLBPAAABPBP	no	bound	NA	no	no
H1-13-I-1-5	allT	3hfl_H	2.65	P 1 21 1	KASGYTFSDYWIE	BBBLBBAAABBBB	PPBLBPAAABPBP	no	no	NA	no	no
H1-13-I-1-5	allT	3IU3_C	2.9	P 65 2 2	KASGYSFTRYWMH	BBBLBBAAABBBB	PPBLBPAAABPBP	no	bound	NA	no	no
H1-13-I-1-5	allT	3IU3_H	2.9	P 65 2 2	KASGYSFTRYWMH	BBBLBBAAABBBB	PPBLBPAAABPBP	no	bound	NA	no	no
H1-13-I-1-5	allT	3JUY_B	2.5	C 1 2 1	QASGYRFSHFTVH	BBBLBBAAABBBB	PPBLBPAAABPBP	no	no	NA	no	no
H1-13-I-1-5	allT	3JUY_E	2.5	C 1 2 1	QASGYRFSHFTVH	BBBLBBAAABBBB	PPBLBPAAABPBP	no	no	NA	no	no
H1-13-I-1-5	allT	3JUY_F	2.5	C 1 2 1	QASGYRFSHFTVH	BBBLBBAAABBBB	PPBLBPAAABPBP	no	no	NA	no	no
H1-13-I-1-5	allT	3L95_H	2.19	P 21 21 21	AASGFTFSSYWIH	BBBLBBAAABBBB	PPBLBPAAABPBP	no	bound	NA	no	no
H1-13-I-1-5	allT	3NFS_H	2.6	P 41 21 2	KASGYTFTSYRMH	BBBLBBAAABBBB	PPBLBPAAABPBP	no	no	NA	no	no
H1-13-I-1-6	allT	1cly_H	2.5	P 43 21 2	VTSGFTFSDYYMY	BBBLBBAAABBBB	BPBLBPAAABPBB	no	bound	NA	no	no
H1-13-I-1-6	allT	1cz8_H	2.4	P 1 21 1	AASGYDFTHYGMN	BBBLBBAAABBBB	BPBLBPAAABPBB	Core member	bound	NA	no	no
H1-13-I-1-6	allT	1dfb_H	2.7	P 21 21 21	AASGFTFNDYAMH	BBBLBBAAABBBB	BPBLBPAAABPBB	no	no	NA	no	no
H1-13-I-1-6	allT	1frg_H	2.8	P 21 21 21	AASGFTFSSFGMS	BBBLBBAAABBBB	BPBLBPAAABPBB	no	bound	NA	no	no
H1-13-I-1-6	allT	1fsk_C	2.9	P 1	KASGYTFTSYWIN	BBBLBBAAABBBB	BPBLBPAAABPBB	no	bound	NA	no	no
H1-13-I-1-6	allT	1fsk_F	2.9	P 1	KASGYTFTSYWIN	BBBLBBAAABBBB	BPBLBPAAABPBB	no	bound	NA	no	no
H1-13-I-1-6	allT	1fsk_I	2.9	P 1	KASGYTFTSYWIN	BBBLBBAAABBBB	BPBLBPAAABPBB	no	bound	NA	no	no
H1-13-I-1-6	allT	1fsk_L	2.9	P 1	KASGYTFTSYWIN	BBBLBBAAABBBB	BPBLBPAAABPBB	no	bound	NA	no	no
H1-13-I-1-6	allT	1ifh_H	2.8	P 21 21 21	AASGFSFSSYGMS	BBBLBBAAABBBB	BPBLBPAAABPBB	no	bound	NA	no	no
H1-13-I-1-6	allT	1mfb_H	2.1	P 21 21 21	KASGYTFTNYWMH	BBBLBBAAABBBB	BPBLBPAAABPBB	no	bound	NA	no	no
H1-13-I-1-6	allT	1mfc_H	2.1	P 21 21 21	KASGYTFTNYWMH	BBBLBBAAABBBB	BPBLBPAAABPBB	no	bound	NA	no	no
H1-13-I-1-6	allT	1ob1_B	2.9	P 1 21 1	KASGYTFTTAGIQ	BBBLBBAAABBBB	BPBLBPAAABPBB	no	bound	NA	no	no
H1-13-I-1-6	allT	1ob1_E	2.9	P 1 21 1	KASGYTFTTAGIQ	BBBLBBAAABBBB	BPBLBPAAABPBB	no	bound	NA	no	no
H1-13-I-1-6	allT	1ty3_H	2.8	P 32 2 1	TASGFNIKDTYVH	BBBLBBAAABBBB	BPBLBPAAABPBB	no	no	NA	no	no
H1-13-I-1-6	allT	1ty5_H	2.9	P 32 2 1	TASGFNIKDTYVH	BBBLBBAAABBBB	BPBLBPAAABPBB	no	no	NA	no	no
H1-13-I-1-6	allT	1ty7_H	3.1	P 32 2 1	TASGFNIKDTYVH	BBBLBBAAABBBB	BPBLBPAAABPBB	no	no	NA	no	no
H1-13-I-1-6	allT	1ynt_B	3.1	C 1 2 1	KGSGYTFTDYGMH	BBBLBBAAABBBB	BPBLBPAAABPBB	no	bound	NA	no	no
H1-13-I-1-6	allT	1zea_H	1.78	P 21 21 2	KASGYTFTTYGMS	BBBLBBAAABBBB	BPBLBPAAABPBB	no	bound	NA	no	no
H1-13-I-1-6	allT	2a6j_H	2.7	P 1 21 1	KASGYTFTSYGIN	BBBLBBAAABBBB	BPBLBPAAABPBB	no	no	NA	no	no
H1-13-I-1-6	allT	2a6k_B	3.0	P 1 21 1	KASGYTFTSYGIN	BBBLBBAAABBBB	BPBLBPAAABPBB	no	bound	NA	no	no
H1-13-I-1-6	allT	2a9m_H	2.1	P 1 21 1	AASGFTFGSFSMS	BBBLBBAAABBBB	BPBLBPAAABPBB	no	no	NA	no	no
H1-13-I-1-6	allT	2GKI_A	2.88	P 61 2 2	KASGYTFTSYVMH	BBBLBBAAABBBB	BPBLBPAAABPBB	no	no	NA	no	no
H1-13-I-1-6	allT	2ntf_B	3.18	P 43 21 2	KASGYTFTTYWIH	BBBLBBAAABBBB	BPBLBPAAABPBB	no	bound	NA	no	no
H1-13-I-1-6	allT	2OJZ_H	2.73	P 21 21 2	KASGYTFTDYYMN	BBBLBBAAABBBB	BPBLBPAAABPBB	no	no	NA	no	no
H1-13-I-1-6	allT	2VDL_H	2.75	P 32 2 1	TASGFNIKDTYVH	BBBLBBAAABBBB	BPBLBPAAABPBB	no	bound	NA	no	no
H1-13-I-1-6	allT	2VDM_H	2.9	P 32 2 1	TASGFNIKDTYVH	BBBLBBAAABBBB	BPBLBPAAABPBB	no	bound	NA	no	no
H1-13-I-1-6	allT	2VDQ_H	2.59	P 32 2 1	TASGFNIKDTYVH	BBBLBBAAABBBB	BPBLBPAAABPBB	no	bound	NA	no	no
H1-13-I-1-6	allT	3C2A_H	2.1	P 1 21 1	VASGFTFSDVWLN	BBBLBBAAABBBB	BPBLBPAAABPBB	no	bound	NA	no	no
H1-13-I-1-6	allT	3CK0_H	3.0	P 43 21 2	AASGFTFNTDAMN	BBBLBBAAABBBB	BPBLBPAAABPBB	no	bound	NA	no	no
H1-13-I-1-6	allT	3EYF_B	2.3	P 21 21 21	EGSGFKFGDHGIH	BBBLBBAAABBBB	BPBLBPAAABPBB	no	bound	NA	no	no
H1-13-I-1-6	allT	3EYO_B	2.5	P 21 21 21	EGSGFKFGDHGIH	BBBLBBAAABBBB	BPBLBPAAABPBB	no	no	NA	no	no
H1-13-I-1-6	allT	3G6D_H	3.2	P 21 21 21	AASGFTFNSYWIN	BBBLBBAAABBBB	BPBLBPAAABPBB	no	bound	NA	no	no
H1-13-I-1-6	allT	3HMW_H	3.0	P 63 2 2	KGSGYSFTTYWLG	BBBLBBAAABBBB	BPBLBPAAABPBB	no	no	NA	no	no
H1-13-I-1-6	allT	3KR3_H	2.2	P 21 21 21	AASGFTFSNYIMW	BBBLBBAAABBBB	BPBLBPAAABPBB	no	bound	NA	no	no
H1-13-I-1-6	allT	3LN9_A	1.8	P 2 3	TASGYTFSHRYHR	BBBLBBAAABBBB	BPBLBPAAABPBB	no	no	NA	heavy only	no
H1-13-I-1-6	allT	3LRS_H	2.37	P 1 21 1	LASGFTFHKYGMH	BBBLBBAAABBBB	BPBLBPAAABPBB	no	no	NA	no	no
H1-13-I-1-6	allT	3MLS_H	2.5	C 1 2 1	KSSGYNFLDSWIG	BBBLBBAAABBBB	BPBLBPAAABPBB	no	bound	NA	no	no
H1-13-I-1-6	allT	3MLS_K	2.5	C 1 2 1	KSSGYNFLDSWIG	BBBLBBAAABBBB	BPBLBPAAABPBB	no	bound	NA	no	no
H1-13-I-1-6	allT	3MLW_H	2.7	C 1 2 1	KGSGYTFTDHWIA	BBBLBBAAABBBB	BPBLBPAAABPBB	no	bound	NA	no	no
H1-13-I-1-6	allT	3MXW_H	1.83	P 21 21 21	KGSGYTFIDEALH	BBBLBBAAABBBB	BPBLBPAAABPBB	no	bound	NA	no	no
H1-13-I-1-6	allT	3NA9_H	1.7	P 1 21 1	KGSGYSFTNYWVG	BBBLBBAAABBBB	BPBLBPAAABPBB	no	no	NA	no	no
H1-13-I-1-6	allT	3NAA_H	1.7	P 1 21 1	KGSGYSFTNYWIS	BBBLBBAAABBBB	BPBLBPAAABPBB	no	no	NA	no	no
H1-13-I-1-6	allT	3NAC_H	1.8	P 1 21 1	KGSGYSFTNYWIS	BBBLBBAAABBBB	BPBLBPAAABPBB	no	no	NA	no	no
H1-13-I-1-6	allT	3NID_E	2.3	P 21 21 2	TASGFNIKDTYVH	BBBLBBAAABBBB	BPBLBPAAABPBB	no	bound	NA	no	no
H1-13-I-1-6	allT	3NIF_E	2.4	P 21 21 2	TASGFNIKDTYVH	BBBLBBAAABBBB	BPBLBPAAABPBB	no	bound	NA	no	no
H1-13-I-1-6	allT	3NIG_E	2.25	P 21 21 2	TASGFNIKDTYVH	BBBLBBAAABBBB	BPBLBPAAABPBB	no	bound	NA	no	no
H1-13-I-1-6	allT	3NIG_H	2.25	P 21 21 2	TASGFNIKDTYVH	BBBLBBAAABBBB	BPBLBPAAABPBB	no	bound	NA	no	no
H1-13-I-1-6	allT	3QUM_B	3.2	P 1 21 1	KTSGYSFSSYWMH	BBBLBBAAABBBB	BPBLBPAAABPBB	no	bound	NA	no	no
H1-13-I-1-6	allT	3QUM_D	3.2	P 1 21 1	KTSGYSFSSYWMH	BBBLBBAAABBBB	BPBLBPAAABPBB	no	bound	NA	no	no
H1-13-I-1-6	allT	3TCL_H	1.91	P 21 21 21	KGSGFIFENFGFG	BBBLBBAAABBBB	BPBLBPAAABPBB	no	no	NA	no	no
H1-13-I-1-6	allT	3U7W_H	2.6	P 21 21 21	RASGYEFLNCPIN	BBBLBBAAABBBB	BPBLBPAAABPBB	no	no	NA	no	no
H1-13-I-1-7	allT	1aqk_H	1.84	P 1 21 1	AASGFTFNNYAIH	BBBLBBAAABBBB	BBBLBPAAABPBB	no	no	NA	no	no
H1-13-I-1-7	allT	1bfo_B	2.6	P 21 21 21	AGSGFTFTDFYMN	BBBLBBAAABBBB	BBBLBPAAABPBB	no	no	NA	no	no
H1-13-I-1-7	allT	1bfo_D	2.6	P 21 21 21	AGSGFTFTDFYMN	BBBLBBAAABBBB	BBBLBPAAABPBB	no	no	NA	no	no
H1-13-I-1-7	allT	1bfo_F	2.6	P 21 21 21	AGSGFTFTDFYMN	BBBLBBAAABBBB	BBBLBPAAABPBB	no	no	NA	no	no
H1-13-I-1-7	allT	1bfo_H	2.6	P 21 21 21	AGSGFTFTDFYMN	BBBLBBAAABBBB	BBBLBPAAABPBB	no	no	NA	no	no
H1-13-I-1-7	allT	1dba_H	2.8	P 64 2 2	KASGYAFTNYGVN	BBBLBBAAABBBB	BBBLBPAAABPBB	no	no	NA	no	no
H1-13-I-1-7	allT	1i3u_A	1.95	H 3 2	EASGDSIGTYVIG	BBBLBBAAABBBB	BBBLBPAAABPBB	no	no	NA	heavy only	no
H1-13-I-1-7	allT	1i8i_B	2.4	C 2 2 21	VTSGFTFRKFGMS	BBBLBBAAABBBB	BBBLBPAAABPBB	no	bound	NA	no	no
H1-13-I-1-7	allT	1igf_H	2.8	P 21 21 21	AASGFTFSRCAMS	BBBLBBAAABBBB	BBBLBPAAABPBB	no	no	NA	no	no
H1-13-I-1-7	allT	1jnh_H	2.85	P 1 21 1	RTSGYSFTTYWMQ	BBBLBBAAABBBB	BBBLBPAAABPBB	no	bound	NA	no	no
H1-13-I-1-7	allT	1m71_B	2.8	P 43 21 2	VASGFTFSNYWME	BBBLBBAAABBBB	BBBLBPAAABPBB	no	no	NA	no	no
H1-13-I-1-7	allT	1m7d_B	2.3	P 43 21 2	VASGFTFSNYWME	BBBLBBAAABBBB	BBBLBPAAABPBB	no	bound	NA	no	no
H1-13-I-1-7	allT	1m7i_B	2.5	P 43 21 2	VASGFTFSNYWME	BBBLBBAAABBBB	BBBLBPAAABPBB	no	bound	NA	no	no
H1-13-I-1-7	allT	1mam_H	2.45	P 21 21 21	ATSGFTFTDYYMS	BBBLBBAAABBBB	BBBLBPAAABPBB	no	no	NA	no	no
H1-13-I-1-7	allT	1op5_H	3.0	I 2 2 2	GVSNFRISAHTMN	BBBLBBAAABBBB	BBBLBPAAABPBB	no	bound	NA	no	no
H1-13-I-1-7	allT	1pz5_B	1.8	P 43 21 2	VASGFTFSNYWME	BBBLBBAAABBBB	BBBLBPAAABPBB	no	bound	NA	no	no
H1-13-I-1-7	allT	1q1j_H	2.5	P 1 21 1	VASGFTFSDVWLN	BBBLBBAAABBBB	BBBLBPAAABPBB	no	bound	NA	no	no
H1-13-I-1-7	allT	1q1j_I	2.5	P 1 21 1	VASGFTFSDVWLN	BBBLBBAAABBBB	BBBLBPAAABPBB	no	bound	NA	no	no
H1-13-I-1-7	allT	1sm3_H	1.95	P 1 21 1	VASGFTFSNYWMN	BBBLBBAAABBBB	BBBLBPAAABPBB	no	bound	NA	no	no
H1-13-I-1-7	allT	1t3f_B	2.0	P 21 21 21	KASGYIFTSSWIN	BBBLBBAAABBBB	BBBLBPAAABPBB	no	no	NA	no	no
H1-13-I-1-7	allT	1uz6_P	2.05	P 1	AASGFDFSGYWMS	BBBLBBAAABBBB	BBBLBPAAABPBB	no	no	NA	no	no
H1-13-I-1-7	allT	1v7n_I	3.3	P 1 21 1	AASGFTFSDAWMD	BBBLBBAAABBBB	BBBLBPAAABPBB	no	bound	NA	no	no
H1-13-I-1-7	allT	1vfb_B	1.8	C 1 2 1	TVSGFSLTGYGVN	BBBLBBAAABBBB	BBBLBPAAABPBB	no	bound	NA	no	no
H1-13-I-1-7	allT	1xcq_F	3.5	P 1 21 1	KASGYTFTDFSMH	BBBLBBAAABBBB	BBBLBPAAABPBB	no	bound	NA	no	no
H1-13-I-1-7	allT	1xf4_B	2.5	P 3 2 1	KASGYTFTSYVMH	BBBLBBAAABBBB	BBBLBPAAABPBB	Core member	no	NA	no	no
H1-13-I-1-7	allT	2a77_H	1.8	C 1 2 1	AASGFTFRNYGMS	BBBLBBAAABBBB	BBBLBPAAABPBB	no	no	NA	no	no
H1-13-I-1-7	allT	2b1a_H	2.35	P 21 21 21	QTSGYSFSDYWIG	BBBLBBAAABBBB	BBBLBPAAABPBB	no	bound	NA	no	no
H1-13-I-1-7	allT	2bfv_H	2.5	P 32	VASGFTFNTYYMS	BBBLBBAAABBBB	BBBLBPAAABPBB	no	bound	NA	no	no
H1-13-I-1-7	allT	2fl5_B	3.0	P 21 21 21	TASGFSLSNYYMT	BBBLBBAAABBBB	BBBLBPAAABPBB	no	bound	NA	no	no
H1-13-I-1-7	allT	2fl5_D	3.0	P 21 21 21	TASGFSLSNYYMT	BBBLBBAAABBBB	BBBLBPAAABPBB	no	bound	NA	no	no
H1-13-I-1-7	allT	2I9L_F	3.1	C 1 2 1	KASGYTFTRYWMH	BBBLBBAAABBBB	BBBLBPAAABPBB	no	bound	NA	no	no
H1-13-I-1-7	allT	2I9L_H	3.1	C 1 2 1	KASGYTFTRYWMH	BBBLBBAAABBBB	BBBLBPAAABPBB	no	bound	NA	no	no
H1-13-I-1-7	allT	2igf_H	2.8	P 63 2 2	AASGFTFSRCAMS	BBBLBBAAABBBB	BBBLBPAAABPBB	no	bound	NA	no	no
H1-13-I-1-7	allT	2OJZ_I	2.73	P 21 21 2	KASGYTFTDYYMN	BBBLBBAAABBBB	BBBLBPAAABPBB	no	no	NA	no	no
H1-13-I-1-7	allT	2OQJ_E	2.8	P 1 21 1	GVSNFRISAHTMN	BBBLBBAAABBBB	BBBLBPAAABPBB	no	bound	NA	no	no
H1-13-I-1-7	allT	2pcp_B	2.2	P 1	KASGYTFTDYYIH	BBBLBBAAABBBB	BBBLBPAAABPBB	no	bound	NA	no	no
H1-13-I-1-7	allT	2YBR_A	2.55	P 21 21 21	TGSGFTFDNYAMH	BBBLBBAAABBBB	BBBLBPAAABPBB	no	bound	NA	no	no
H1-13-I-1-7	allT	2YBR_D	2.55	P 21 21 21	TGSGFTFDNYAMH	BBBLBBAAABBBB	BBBLBPAAABPBB	no	bound	NA	no	no
H1-13-I-1-7	allT	2YBR_G	2.55	P 21 21 21	TGSGFTFDNYAMH	BBBLBBAAABBBB	BBBLBPAAABPBB	no	bound	NA	no	no
H1-13-I-1-7	allT	2YC1_A	1.9	F 2 3	TGSGFTFDNYAMH	BBBLBBAAABBBB	BBBLBPAAABPBB	no	bound	NA	no	no
H1-13-I-1-7	allT	2YC1_D	1.9	F 2 3	TGSGFTFDNYAMH	BBBLBBAAABBBB	BBBLBPAAABPBB	no	bound	NA	no	no
H1-13-I-1-7	allT	3BZ4_B	1.8	P 1 21 1	VVSGLTFSNYWMS	BBBLBBAAABBBB	BBBLBPAAABPBB	no	bound	NA	no	no
H1-13-I-1-7	allT	3BZ4_D	1.8	P 1 21 1	VVSGLTFSNYWMS	BBBLBBAAABBBB	BBBLBPAAABPBB	no	bound	NA	no	no
H1-13-I-1-7	allT	3BZ4_F	1.8	P 1 21 1	VVSGLTFSNYWMS	BBBLBBAAABBBB	BBBLBPAAABPBB	no	bound	NA	no	no
H1-13-I-1-7	allT	3BZ4_H	1.8	P 1 21 1	VVSGLTFSNYWMS	BBBLBBAAABBBB	BBBLBPAAABPBB	no	bound	NA	no	no
H1-13-I-1-7	allT	3C2A_I	2.1	P 1 21 1	VASGFTFSDVWLN	BBBLBBAAABBBB	BBBLBPAAABPBB	no	bound	NA	no	no
H1-13-I-1-7	allT	3C5S_D	2.0	P 1	VVSGLTFSNYWMS	BBBLBBAAABBBB	BBBLBPAAABPBB	no	no	NA	no	no
H1-13-I-1-7	allT	3C6S_B	1.8	P 1 21 1	VVSGLTFSNYWMS	BBBLBBAAABBBB	BBBLBPAAABPBB	no	bound	NA	no	no
H1-13-I-1-7	allT	3C6S_D	1.8	P 1 21 1	VVSGLTFSNYWMS	BBBLBBAAABBBB	BBBLBPAAABPBB	no	bound	NA	no	no
H1-13-I-1-7	allT	3C6S_F	1.8	P 1 21 1	VVSGLTFSNYWMS	BBBLBBAAABBBB	BBBLBPAAABPBB	no	bound	NA	no	no
H1-13-I-1-7	allT	3C6S_H	1.8	P 1 21 1	VVSGLTFSNYWMS	BBBLBBAAABBBB	BBBLBPAAABPBB	no	bound	NA	no	no
H1-13-I-1-7	allT	3CFJ_B	2.6	P 21 21 21	AASGFDFRRYWMT	BBBLBBAAABBBB	BBBLBPAAABPBB	no	no	NA	no	no
H1-13-I-1-7	allT	3CFJ_D	2.6	P 21 21 21	AASGFDFRRYWMT	BBBLBBAAABBBB	BBBLBPAAABPBB	no	no	NA	no	no
H1-13-I-1-7	allT	3CFJ_F	2.6	P 21 21 21	AASGFDFRRYWMT	BBBLBBAAABBBB	BBBLBPAAABPBB	no	no	NA	no	no
H1-13-I-1-7	allT	3CFJ_H	2.6	P 21 21 21	AASGFDFRRYWMT	BBBLBBAAABBBB	BBBLBPAAABPBB	no	no	NA	no	no
H1-13-I-1-7	allT	3CFK_B	2.6	P 1	AASGFDFRRYWMT	BBBLBBAAABBBB	BBBLBPAAABPBB	no	bound	NA	no	no
H1-13-I-1-7	allT	3CFK_D	2.6	P 1	AASGFDFRRYWMT	BBBLBBAAABBBB	BBBLBPAAABPBB	no	bound	NA	no	no
H1-13-I-1-7	allT	3CFK_F	2.6	P 1	AASGFDFRRYWMT	BBBLBBAAABBBB	BBBLBPAAABPBB	no	bound	NA	no	no
H1-13-I-1-7	allT	3CFK_H	2.6	P 1	AASGFDFRRYWMT	BBBLBBAAABBBB	BBBLBPAAABPBB	no	bound	NA	no	no
H1-13-I-1-7	allT	3CFK_I	2.6	P 1	AASGFDFRRYWMT	BBBLBBAAABBBB	BBBLBPAAABPBB	no	bound	NA	no	no
H1-13-I-1-7	allT	3CFK_K	2.6	P 1	AASGFDFRRYWMT	BBBLBBAAABBBB	BBBLBPAAABPBB	no	bound	NA	no	no
H1-13-I-1-7	allT	3CFK_N	2.6	P 1	AASGFDFRRYWMT	BBBLBBAAABBBB	BBBLBPAAABPBB	no	bound	NA	no	no
H1-13-I-1-7	allT	3CFK_P	2.6	P 1	AASGFDFRRYWMT	BBBLBBAAABBBB	BBBLBPAAABPBB	no	bound	NA	no	no
H1-13-I-1-7	allT	3CSY_A	3.4	H 3 2	AASGFTLINYRMN	BBBLBBAAABBBB	BBBLBPAAABPBB	no	bound	NA	no	no
H1-13-I-1-7	allT	3CVH_Q	2.9	P 21 21 21	KASGYTFTDYNMD	BBBLBBAAABBBB	BBBLBPAAABPBB	no	bound	NA	no	no
H1-13-I-1-7	allT	3DUU_D	1.95	P 21 21 21	ATSGFTFTDYYMS	BBBLBBAAABBBB	BBBLBPAAABPBB	no	bound	NA	no	no
H1-13-I-1-7	allT	3EOT_H	1.9	P 21 21 2	AASGFTFSRYTMS	BBBLBBAAABBBB	BBBLBPAAABPBB	no	no	NA	no	no
H1-13-I-1-7	allT	3EYF_D	2.3	P 21 21 21	EGSGFKFGDHGIH	BBBLBBAAABBBB	BBBLBPAAABPBB	no	bound	NA	no	no
H1-13-I-1-7	allT	3fct_D	2.4	P 21 21 2	KASGYTFTSYWMH	BBBLBBAAABBBB	BBBLBPAAABPBB	no	bound	NA	no	no
H1-13-I-1-7	allT	3FO9_B	1.9	P 21 21 21	VVSGLTFSRFWMS	BBBLBBAAABBBB	BBBLBPAAABPBB	no	bound	NA	no	no
H1-13-I-1-7	allT	3FO9_H	1.9	P 21 21 21	VVSGLTFSRFWMS	BBBLBBAAABBBB	BBBLBPAAABPBB	no	bound	NA	no	no
H1-13-I-1-7	allT	3G04_B	2.55	I 21 21 21	RGSGYRFTSYWIN	BBBLBBAAABBBB	BBBLBPAAABPBB	no	bound	NA	no	no
H1-13-I-1-7	allT	3GGW_B	1.7	P 1 21 1	VVSGLTFSNYWMS	BBBLBBAAABBBB	BBBLBPAAABPBB	no	bound	NA	no	no
H1-13-I-1-7	allT	3GGW_D	1.7	P 1 21 1	VVSGLTFSNYWMS	BBBLBBAAABBBB	BBBLBPAAABPBB	no	bound	NA	no	no
H1-13-I-1-7	allT	3LRS_A	2.37	P 1 21 1	LASGFTFHKYGMH	BBBLBBAAABBBB	BBBLBPAAABPBB	no	no	NA	no	no
H1-13-I-1-7	allT	3MME_A	3.97	C 2 2 2	LASGFTFHKYGMH	BBBLBBAAABBBB	BBBLBPAAABPBB	no	bound	NA	no	no
H1-13-I-1-7	allT	3MME_C	3.97	C 2 2 2	LASGFTFHKYGMH	BBBLBBAAABBBB	BBBLBPAAABPBB	no	bound	NA	no	no
H1-13-I-1-7	allT	3MNV_B	2.4	P 61	KASGYTFTDYSVH	BBBLBBAAABBBB	BBBLBPAAABPBB	no	no	NA	no	no
H1-13-I-1-7	allT	3NCJ_H	1.6	P 1 21 1	KGSGYSFTNYWIS	BBBLBBAAABBBB	BBBLBPAAABPBB	no	no	NA	no	no
H1-13-I-1-7	allT	3NFP_H	2.86	C 2 2 21	KASGYTFTSYRMH	BBBLBBAAABBBB	BBBLBPAAABPBB	no	bound	NA	no	no
H1-13-I-1-7	allT	3NZH_H	2.0	C 1 2 1	VASGFTFSNYWMN	BBBLBBAAABBBB	BBBLBPAAABPBB	no	no	NA	no	no
H1-13-I-1-7	allT	3Q6F_B	3.19	P 32 2 1	TASGFSFDDSTMH	BBBLBBAAABBBB	BBBLBPAAABPBB	no	no	NA	no	no
H1-13-I-1-7	allT	3Q6F_D	3.19	P 32 2 1	TASGFSFDDSTMH	BBBLBBAAABBBB	BBBLBPAAABPBB	no	no	NA	no	no
H1-13-I-1-7	allT	3Q6F_F	3.19	P 32 2 1	TASGFSFDDSTMH	BBBLBBAAABBBB	BBBLBPAAABPBB	no	no	NA	no	no
H1-13-I-1-7	allT	3Q6F_H	3.19	P 32 2 1	TASGFSFDDSTMH	BBBLBBAAABBBB	BBBLBPAAABPBB	no	no	NA	no	no
H1-13-I-1-7	allT	3Q6F_J	3.19	P 32 2 1	TASGFSFDDSTMH	BBBLBBAAABBBB	BBBLBPAAABPBB	no	no	NA	no	no
H1-13-I-1-7	allT	3Q6F_L	3.19	P 32 2 1	TASGFSFDDSTMH	BBBLBBAAABBBB	BBBLBPAAABPBB	no	no	NA	no	no
H1-13-I-1-7	allT	8fab_B	1.8	P 21 21 21	IASGFTFSNYGMH	BBBLBBAAABBBB	BBBLBPAAABPBB	no	no	NA	no	no
H1-13-I-1-7	allT	8fab_D	1.8	P 21 21 21	IASGFTFSNYGMH	BBBLBBAAABBBB	BBBLBPAAABPBB	no	no	NA	no	no
H1-13-I-1-8	allT	1bbj_B	3.1	P 21 21 21	KASGYTFTDHAIH	BBBLBBAAABBBB	PPBLBPAADBPBB	no	no	NA	no	no
H1-13-I-1-8	allT	1bbj_H	3.1	P 21 21 21	KASGYTFTDHAIH	BBBLBBAAABBBB	PPBLBPAADBPBB	no	no	NA	no	no
H1-13-I-1-8	allT	1bln_D	2.8	P 1 21 1	AASGFTFSSYTMS	BBBLBBAAABBBB	PPBLBPAADBPBB	no	no	NA	no	no
H1-13-I-1-8	allT	1bog_B	2.6	P 61 2 2	KALGYIFTDYEIH	BBBLBBAAABBBB	PPBLBPAADBPBB	no	bound	NA	no	no
H1-13-I-1-8	allT	1bz7_B	2.5	C 1 2 1	AASGFTFSNFGMH	BBBLBBAAABBBB	PPBLBPAADBPBB	no	no	NA	no	no
H1-13-I-1-8	allT	1c1e_H	1.9	C 2 2 21	KASGYMFTNYGMN	BBBLBBAAABBBB	PPBLBPAADBPBB	no	bound	NA	no	no
H1-13-I-1-8	allT	1cfn_B	2.65	P 61 2 2	KALGYIFTDYEIH	BBBLBBAAABBBB	PPBLBPAADBPBB	no	bound	NA	no	no
H1-13-I-1-8	allT	1clz_H	2.8	P 21 21 21	VTSGFTFSDYYMY	BBBLBBAAABBBB	PPBLBPAADBPBB	no	bound	NA	no	no
H1-13-I-1-8	allT	1hh9_B	2.7	P 61 2 2	KALGYIFTDYEIH	BBBLBBAAABBBB	PPBLBPAADBPBB	no	bound	NA	no	no
H1-13-I-1-8	allT	1igc_H	2.6	P 21 21 21	AASGFTFSSFGMH	BBBLBBAAABBBB	PPBLBPAADBPBB	no	no	NA	no	no
H1-13-I-1-8	allT	1mex_H	1.25	P 21 21 21	KASGYTFTDHAIH	BBBLBBAAABBBB	PPBLBPAADBPBB	no	bound	NA	no	no
H1-13-I-1-8	allT	1mf2_H	2.6	P 1 21 1	AASGFTFMRFGMH	BBBLBBAAABBBB	PPBLBPAADBPBB	no	no	NA	no	no
H1-13-I-1-8	allT	1mf2_N	2.6	P 1 21 1	AASGFTFMRFGMH	BBBLBBAAABBBB	PPBLBPAADBPBB	no	no	NA	no	no
H1-13-I-1-8	allT	1mju_H	1.22	P 21 21 21	KASGYTFTNYWIN	BBBLBBAAABBBB	PPBLBPAADBPBB	no	no	NA	no	no
H1-13-I-1-8	allT	1mvu_B	1.78	P 1 21 1	TASGFNIKDDFMH	BBBLBBAAABBBB	PPBLBPAADBPBB	no	bound	NA	no	no
H1-13-I-1-8	allT	1nmc_B	2.5	P 4 21 2	KASGYTFTNYNMY	BBBLBBAAABBBB	PPBLBPAADBPBB	no	bound	NA	no	no
H1-13-I-1-8	allT	1nmc_H	2.5	P 4 21 2	KASGYTFTNYNMY	BBBLBBAAABBBB	PPBLBPAADBPBB	no	bound	NA	no	no
H1-13-I-1-8	allT	1pg7_X	2.5	P 1	KASGYSFTGHLLN	BBBLBBAAABBBB	PPBLBPAADBPBB	no	bound	NA	no	no
H1-13-I-1-8	allT	1tqb_B	2.55	P 21 21 2	KASGYTFTNYGMN	BBBLBBAAABBBB	PPBLBPAADBPBB	no	bound	NA	no	no
H1-13-I-1-8	allT	1uz6_F	2.05	P 1	AASGFDFSGYWMS	BBBLBBAAABBBB	PPBLBPAADBPBB	no	no	NA	no	no
H1-13-I-1-8	allT	1uz6_H	2.05	P 1	AASGFDFSGYWMS	BBBLBBAAABBBB	PPBLBPAADBPBB	no	no	NA	no	no
H1-13-I-1-8	allT	1uz6_W	2.05	P 1	AASGFDFSGYWMS	BBBLBBAAABBBB	PPBLBPAADBPBB	no	no	NA	no	no
H1-13-I-1-8	allT	1yuh_H	3.0	P 21 21 21	KASGYTFTSYLMH	BBBLBBAAABBBB	PPBLBPAADBPBB	no	bound	NA	no	no
H1-13-I-1-8	allT	1za6_B	2.8	P 21 21 2	KASGYTFTDHAIH	BBBLBBAAABBBB	PPBLBPAADBPBB	no	no	NA	no	no
H1-13-I-1-8	allT	2DQF_E	2.5	P 32 2 1	SVTGDSITSDAWS	BBBLBBAAABBBB	PPBLBPAADBPBB	no	bound	NA	no	no
H1-13-I-1-8	allT	2fd6_H	1.9	P 1 21 1	KASGYSFTNFYIH	BBBLBBAAABBBB	PPBLBPAADBPBB	no	bound	NA	no	no
H1-13-I-1-8	allT	2gfb_F	3.0	P 1	AASGFTFSSFGMH	BBBLBBAAABBBB	PPBLBPAADBPBB	no	no	NA	no	no
H1-13-I-1-8	allT	2gfb_H	3.0	P 1	AASGFTFSSFGMH	BBBLBBAAABBBB	PPBLBPAADBPBB	no	no	NA	no	no
H1-13-I-1-8	allT	2gfb_J	3.0	P 1	AASGFTFSSFGMH	BBBLBBAAABBBB	PPBLBPAADBPBB	no	no	NA	no	no
H1-13-I-1-8	allT	2gfb_L	3.0	P 1	AASGFTFSSFGMH	BBBLBBAAABBBB	PPBLBPAADBPBB	no	no	NA	no	no
H1-13-I-1-8	allT	2gfb_N	3.0	P 1	AASGFTFSSFGMH	BBBLBBAAABBBB	PPBLBPAADBPBB	no	no	NA	no	no
H1-13-I-1-8	allT	2gfb_P	3.0	P 1	AASGFTFSSFGMH	BBBLBBAAABBBB	PPBLBPAADBPBB	no	no	NA	no	no
H1-13-I-1-8	allT	2KH2_B_21	N/A	null	AASGFDFSRYDMS	BBBLBBAAABBBB	PPBLBPAADBPBB	no	bound	NA	no	no
H1-13-I-1-8	allT	2KH2_B_49	N/A	null	AASGFDFSRYDMS	BBBLBBAAABBBB	PPBLBPAADBPBB	no	bound	NA	no	no
H1-13-I-1-8	allT	2KH2_B_52	N/A	null	AASGFDFSRYDMS	BBBLBBAAABBBB	PPBLBPAADBPBB	no	bound	NA	no	no
H1-13-I-1-8	allT	2KH2_B_62	N/A	null	AASGFDFSRYDMS	BBBLBBAAABBBB	PPBLBPAADBPBB	no	bound	NA	no	no
H1-13-I-1-8	allT	2mcp_H	3.1	P 63	ATSGFTFSDFYME	BBBLBBAAABBBB	PPBLBPAADBPBB	no	bound	NA	no	no
H1-13-I-1-8	allT	2ORB_H	2.2	P 1 21 1	AASGFTFSHYGMS	BBBLBBAAABBBB	PPBLBPAADBPBB	no	no	NA	no	no
H1-13-I-1-8	allT	2ORB_I	2.2	P 1 21 1	AASGFTFSHYGMS	BBBLBBAAABBBB	PPBLBPAADBPBB	no	no	NA	no	no
H1-13-I-1-8	allT	2OSL_A	2.6	P 21 21 21	KASGYTFTSYNMH	BBBLBBAAABBBB	PPBLBPAADBPBB	no	bound	NA	no	no
H1-13-I-1-8	allT	2R8S_H	1.95	C 1 2 1	AASGFNLYSSSIH	BBBLBBAAABBBB	PPBLBPAADBPBB	no	bound	NA	no	no
H1-13-I-1-8	allT	2V7N_H	1.92	P 21 21 2	AASGFTFRNSAMH	BBBLBBAAABBBB	PPBLBPAADBPBB	no	no	NA	no	no
H1-13-I-1-8	allT	3C09_H	3.2	C 1 2 1	KASGYTFTSHWMH	BBBLBBAAABBBB	PPBLBPAADBPBB	no	bound	NA	no	no
H1-13-I-1-8	allT	3EOB_H	3.6	P 61 2 2	AASGYSFTGHWMN	BBBLBBAAABBBB	PPBLBPAADBPBB	no	bound	NA	no	no
H1-13-I-1-8	allT	3fct_B	2.4	P 21 21 2	KASGYTFTSYWMH	BBBLBBAAABBBB	PPBLBPAADBPBB	no	bound	NA	no	no
H1-13-I-1-8	allT	3GJE_B	2.3	P 43	AASGFTFSTYQMS	BBBLBBAAABBBB	PPBLBPAADBPBB	no	no	NA	no	no
H1-13-I-1-8	allT	3GJE_H	2.3	P 43	AASGFTFSTYQMS	BBBLBBAAABBBB	PPBLBPAADBPBB	no	no	NA	no	no
H1-13-I-1-8	allT	3HC0_H	1.9	C 1 2 1	KASGYTFTTYYLH	BBBLBBAAABBBB	PPBLBPAADBPBB	no	no	NA	no	no
H1-13-I-1-8	allT	3HC3_H	1.72	I 2 2 2	KASGYTFTTYYLH	BBBLBBAAABBBB	PPBLBPAADBPBB	no	no	NA	no	no
H1-13-I-1-8	allT	3HNV_H	2.0	C 1 2 1	KASGYSFTNYWMH	BBBLBBAAABBBB	PPBLBPAADBPBB	no	bound	NA	no	no
H1-13-I-1-8	allT	3IDY_B	3.2	C 2 2 21	AASGFTFRNYAMH	BBBLBBAAABBBB	PPBLBPAADBPBB	no	bound	NA	no	no
H1-13-I-1-8	allT	3IDY_H	3.2	C 2 2 21	AASGFTFRNYAMH	BBBLBBAAABBBB	PPBLBPAADBPBB	no	bound	NA	no	no
H1-13-I-1-8	allT	3KJ6_H	3.4	C 1 2 1	KASGYIFTDYYIN	BBBLBBAAABBBB	PPBLBPAADBPBB	Core member	bound	NA	no	no
H1-13-I-1-8	allT	3LDB_C	2.7	P 41 21 2	SVTGDSITSYHWS	BBBLBBAAABBBB	PPBLBPAADBPBB	no	bound	NA	no	no
H1-13-I-1-8	allT	3MLS_I	2.5	C 1 2 1	KSSGYNFLDSWIG	BBBLBBAAABBBB	PPBLBPAADBPBB	no	bound	NA	no	no
H1-13-I-1-8	allT	3MUG_D	2.49	P 1 21 1	LASGFTFHKYGMH	BBBLBBAAABBBB	PPBLBPAADBPBB	no	bound	NA	no	no
H1-13-I-1-8	allT	3NGB_H	2.68	P 1 21 1	RASGYEFIDCTLN	BBBLBBAAABBBB	PPBLBPAADBPBB	no	bound	NA	no	no
H1-13-I-1-8	allT	3NZ8_A	2.7	P 32 2 1	KASGYTFTTYDIN	BBBLBBAAABBBB	PPBLBPAADBPBB	no	no	NA	no	no
H1-13-I-1-8	allT	3NZ8_H	2.7	P 32 2 1	KASGYTFTTYDIN	BBBLBBAAABBBB	PPBLBPAADBPBB	no	no	NA	no	no
H1-13-I-1-8	allT	3O2V_H	2.3	P 31 2 1	KASGYMFTNYGMN	BBBLBBAAABBBB	PPBLBPAADBPBB	no	no	NA	no	no
H1-13-I-1-8	allT	3RIF_H	3.35	P 43 21 2	KASGYSFTGYTMN	BBBLBBAAABBBB	PPBLBPAADBPBB	no	bound	NA	no	no
H1-13-I-1-8	allT	3RIF_I	3.35	P 43 21 2	KASGYSFTGYTMN	BBBLBBAAABBBB	PPBLBPAADBPBB	no	bound	NA	no	no
H1-13-I-1-8	allT	3RIF_J	3.35	P 43 21 2	KASGYSFTGYTMN	BBBLBBAAABBBB	PPBLBPAADBPBB	no	bound	NA	no	no
H1-13-I-1-8	allT	3SGD_J	2.31	P 1 21 1	AASGFSFNTNAMN	BBBLBBAAABBBB	PPBLBPAADBPBB	no	no	NA	no	no
H1-13-I-1-8	allT	3SGE_J	1.89	P 1 21 1	AASGFSFNTNAMN	BBBLBBAAABBBB	PPBLBPAADBPBB	no	bound	NA	no	no
H1-13-I-1-9	allT	1d6v_H	2.0	P 1 21 1	KATGYTFSSYWIE	BBBLBBAAABBBB	PBBLBPAAABPBP	no	bound	NA	no	no
H1-13-I-1-9	allT	1kiq_B	1.85	C 1 2 1	TVSGFSLTGYGVN	BBBLBBAAABBBB	PBBLBPAAABPBP	no	bound	NA	no	no
H1-13-I-1-9	allT	1mnu_H	2.5	C 1 2 1	KASGYSFTSYWLH	BBBLBBAAABBBB	PBBLBPAAABPBP	Core member	no	NA	no	no
H1-13-I-1-9	allT	1q0x_H	1.6	C 1 2 1	KATGYTFSSYWIE	BBBLBBAAABBBB	PBBLBPAAABPBP	no	no	NA	no	no
H1-13-I-1-9	allT	1q0y_H	2.0	C 1 2 1	KATGYTFSSYWIE	BBBLBBAAABBBB	PBBLBPAAABPBP	no	no	NA	no	no
H1-13-I-1-9	allT	1rih_H	2.5	P 21 21 21	RASGYSFTSYWIH	BBBLBBAAABBBB	PBBLBPAAABPBP	Core member	no	NA	no	no
H1-13-I-1-9	allT	1svz_B	1.89	P 1 21 1	KATNYAFTDYSMH	BBBLBBAAABBBB	PBBLBPAAABPBP	no	bound	NA	no	no
H1-13-I-1-9	allT	1wc7_B	2.33	P 1 21 1	ATSGFTFTDYYMS	BBBLBBAAABBBB	PBBLBPAAABPBP	no	bound	NA	no	no
H1-13-I-1-9	allT	1wc7_H	2.33	P 1 21 1	ATSGFTFTDYYMS	BBBLBBAAABBBB	PBBLBPAAABPBP	no	bound	NA	no	no
H1-13-I-1-9	allT	1xf2_H	2.3	P 65 2 2	KASGYTFTSYVMH	BBBLBBAAABBBB	PBBLBPAAABPBP	Core member	bound	NA	no	no
H1-13-I-1-9	allT	1xf4_H	2.5	P 3 2 1	KASGYTFTSYVMH	BBBLBBAAABBBB	PBBLBPAAABPBP	Core member	no	NA	no	no
H1-13-I-1-9	allT	1xgy_H	2.71	P 21 21 2	KASGYTFTDYYIN	BBBLBBAAABBBB	PBBLBPAAABPBP	no	bound	NA	no	no
H1-13-I-1-9	allT	1YQV_H	1.7	P 1 21 1	KASGYTFSDYWIE	BBBLBBAAABBBB	PBBLBPAAABPBP	no	bound	NA	no	no
H1-13-I-1-9	allT	2adf_H	1.9	P 21 21 21	KASGYTFINYGMN	BBBLBBAAABBBB	PBBLBPAAABPBP	no	bound	NA	no	no
H1-13-I-1-9	allT	2c1p_H	2.0	P 21 21 21	KASGYSFTNYWMN	BBBLBBAAABBBB	PBBLBPAAABPBP	Core member	bound	NA	no	no
H1-13-I-1-9	allT	2g2r_B	2.75	C 1 2 1	KASGYTFTAYYMN	BBBLBBAAABBBB	PBBLBPAAABPBP	no	bound	NA	no	no
H1-13-I-1-9	allT	2g2r_H	2.75	C 1 2 1	KASGYTFTAYYMN	BBBLBBAAABBBB	PBBLBPAAABPBP	no	bound	NA	no	no
H1-13-I-1-9	allT	2GJZ_B	2.65	P 1 21 1	TVSGFSLTNYGVD	BBBLBBAAABBBB	PBBLBPAAABPBP	no	no	NA	no	no
H1-13-I-1-9	allT	2Q76_D	2.0	C 1 2 1	KATGYTFTTYWIE	BBBLBBAAABBBB	PBBLBPAAABPBP	no	no	NA	no	no
H1-13-I-1-9	allT	2XQY_G	2.05	P 1 21 1	KASGYSFTSYWMN	BBBLBBAAABBBB	PBBLBPAAABPBP	Core member	bound	NA	no	no
H1-13-I-1-9	allT	2XQY_J	2.05	P 1 21 1	KASGYSFTSYWMN	BBBLBBAAABBBB	PBBLBPAAABPBP	Core member	bound	NA	no	no
H1-13-I-1-9	allT	3D85_B	1.9	P 1 21 1	KASGYTFTSNVMH	BBBLBBAAABBBB	PBBLBPAAABPBP	no	bound	NA	no	no
H1-13-I-1-9	allT	3DIF_B	2.4	P 1	KASGYSFTSYYIH	BBBLBBAAABBBB	PBBLBPAAABPBP	no	no	NA	no	no
H1-13-I-1-9	allT	3MCL_H	1.7	P 1 21 1	KATGYTFSTSWIE	BBBLBBAAABBBB	PBBLBPAAABPBP	no	no	NA	no	no
H1-13-I-1-9	allT	3O11_B	2.8	C 1 2 1	KATGYTFSTSWIE	BBBLBBAAABBBB	PBBLBPAAABPBP	no	no	NA	no	no
H1-13-I-1-9	allT	3SM5_H	3.19	I 21 21 21	KASGYTFTDYHIN	BBBLBBAAABBBB	PBBLBPAAABPBP	no	bound	NA	no	no
H1-13-I-1-9	allT	3SM5_I	3.19	I 21 21 21	KASGYTFTDYHIN	BBBLBBAAABBBB	PBBLBPAAABPBP	no	bound	NA	no	no
H1-13-I-1-9	allT	3SM5_J	3.19	I 21 21 21	KASGYTFTDYHIN	BBBLBBAAABBBB	PBBLBPAAABPBP	no	bound	NA	no	no
H1-13-I-1-9	allT	43c9_F	2.2	C 2 2 21	TVSGISLSRYNVH	BBBLBBAAABBBB	PBBLBPAAABPBP	no	no	NA	no	no
H1-13-I-1-10	allT	1a7r_H	2.0	P 43 21 2	TVSGFSLTGYGVN	BBBLBBAAABBBB	BBBLBPAADBPBB	no	no	NA	no	no
H1-13-I-1-10	allT	1g7j_B	1.75	C 1 2 1	TVSGFSLTGYGVN	BBBLBBAAABBBB	BBBLBPAADBPBB	no	bound	NA	no	no
H1-13-I-1-10	allT	1igm_H	2.3	P 43 21 2	AASGFTFNIFVMS	BBBLBBAAABBBB	BBBLBPAADBPBB	no	no	NA	no	no
H1-13-I-1-10	allT	1PKQ_B	3.0	P 1 21 1	KATGYTFSSFWIE	BBBLBBAAABBBB	BBBLBPAADBPBB	no	bound	NA	no	no
H1-13-I-1-10	allT	1PKQ_G	3.0	P 1 21 1	KATGYTFSSFWIE	BBBLBBAAABBBB	BBBLBPAADBPBB	no	bound	NA	no	no
H1-13-I-1-10	allT	1tet_H	2.3	P 21 21 2	KASGYTFTTYGMS	BBBLBBAAABBBB	BBBLBPAADBPBB	no	bound	NA	no	no
H1-13-I-1-10	allT	1X9Q_A	1.5	P 21 21 21	VTSGFTFGHYWMN	BBBLBBAAABBBB	BBBLBPAADBPBB	no	no	NA	no	no
H1-13-I-1-10	allT	1Y0L_B	2.5	P 32 2 1	AASGFDFRRYWMT	BBBLBBAAABBBB	BBBLBPAADBPBB	no	bound	NA	no	no
H1-13-I-1-10	allT	1Y0L_D	2.5	P 32 2 1	AASGFDFRRYWMT	BBBLBBAAABBBB	BBBLBPAADBPBB	no	bound	NA	no	no
H1-13-I-1-10	allT	1Y0L_F	2.5	P 32 2 1	AASGFDFRRYWMT	BBBLBBAAABBBB	BBBLBPAADBPBB	no	bound	NA	no	no
H1-13-I-1-10	allT	1Y0L_H	2.5	P 32 2 1	AASGFDFRRYWMT	BBBLBBAAABBBB	BBBLBPAADBPBB	no	bound	NA	no	no
H1-13-I-1-10	allT	1y18_B	2.8	P 32 2 1	AASGFDFRRYWMT	BBBLBBAAABBBB	BBBLBPAADBPBB	no	bound	NA	no	no
H1-13-I-1-10	allT	1y18_D	2.8	P 32 2 1	AASGFDFRRYWMT	BBBLBBAAABBBB	BBBLBPAADBPBB	no	bound	NA	no	no
H1-13-I-1-10	allT	1y18_F	2.8	P 32 2 1	AASGFDFRRYWMT	BBBLBBAAABBBB	BBBLBPAADBPBB	no	bound	NA	no	no
H1-13-I-1-10	allT	1y18_H	2.8	P 32 2 1	AASGFDFRRYWMT	BBBLBBAAABBBB	BBBLBPAADBPBB	no	bound	NA	no	no
H1-13-I-1-10	allT	2JIX_D	3.2	P 21 21 21	TVSGASISSYYWS	BBBLBBAAABBBB	BBBLBPAADBPBB	no	bound	NA	no	no
H1-13-I-1-10	allT	2VXS_H	2.63	P 1 21 1	AASGFTFSSYAMS	BBBLBBAAABBBB	BBBLBPAADBPBB	no	bound	NA	no	no
H1-13-I-1-10	allT	3B9K_D	2.7	P 21 21 21	SVSGFSLISDSVH	BBBLBBAAABBBB	BBBLBPAADBPBB	no	bound	NA	no	no
H1-13-I-1-10	allT	3H42_H	2.3	C 1 2 1	AASGFTFSSYSMN	BBBLBBAAABBBB	BBBLBPAADBPBB	no	bound	NA	no	no
H1-13-I-1-10	allT	3MLV_H	2.48	P 1	KSSGYNFLDSWIG	BBBLBBAAABBBB	BBBLBPAADBPBB	no	bound	NA	no	no
H1-13-I-1-10	allT	3MME_H	3.97	C 2 2 2	LASGFTFHKYGMH	BBBLBBAAABBBB	BBBLBPAADBPBB	no	bound	NA	no	no
H1-13-I-1-10	allT	3PIQ_E	3.33	P 32 2 1	TASGFSFDDSTMH	BBBLBBAAABBBB	BBBLBPAADBPBB	no	no	NA	no	no
H1-13-I-1-10	allT	3S34_H	2.2	P 32 2 1	AASGFTFSSYSMN	BBBLBBAAABBBB	BBBLBPAADBPBB	no	no	NA	no	no
H1-13-I-1-10	allT	3SGE_H	1.89	P 1 21 1	AASGFSFNTNAMN	BBBLBBAAABBBB	BBBLBPAADBPBB	no	bound	NA	no	no
H1-13-I-1-11	allT	1ae6_H	3.0	P 1 21 1	KASGYTFTDYYIN	BBBLBBAAABBBB	PBBLBPAADBPBP	no	no	NA	no	no
H1-13-I-1-11	allT	1fdl_H	2.5	P 1 21 1	TVSGFSLTGYGVN	BBBLBBAAABBBB	PBBLBPAADBPBP	no	bound	NA	no	no
H1-13-I-1-11	allT	1g7h_B	1.85	C 1 2 1	TVSGFSLTGYGVN	BBBLBBAAABBBB	PBBLBPAADBPBP	no	bound	NA	no	no
H1-13-I-1-11	allT	1g7i_B	1.8	C 1 2 1	TVSGFSLTGYGVN	BBBLBBAAABBBB	PBBLBPAADBPBP	no	bound	NA	no	no
H1-13-I-1-11	allT	1h8o_B	2.75	P 21 21 21	KASGYTFTSYWIN	BBBLBBAAABBBB	PBBLBPAADBPBP	no	no	NA	no	no
H1-13-I-1-11	allT	1h8s_B	2.4	P 21 21 21	KASGYTFTSYWIN	BBBLBBAAABBBB	PBBLBPAADBPBP	no	bound	NA	no	no
H1-13-I-1-11	allT	1igy_B	3.2	P 1 21 1	KASGYTFTTYTIH	BBBLBBAAABBBB	PBBLBPAADBPBP	no	no	NA	no	no
H1-13-I-1-11	allT	1igy_D	3.2	P 1 21 1	KASGYTFTTYTIH	BBBLBBAAABBBB	PBBLBPAADBPBP	no	no	NA	no	no
H1-13-I-1-11	allT	1kip_B	2.1	C 1 2 1	TVSGFSLTGAGVN	BBBLBBAAABBBB	PBBLBPAADBPBP	no	bound	NA	no	no
H1-13-I-1-11	allT	1oaz_H	2.77	P 21 21 21	KASGYTFTSYWMH	BBBLBBAAABBBB	PBBLBPAADBPBP	Core member	bound	NA	no	no
H1-13-I-1-11	allT	1oaz_J	2.77	P 21 21 21	KASGYTFTSYWMH	BBBLBBAAABBBB	PBBLBPAADBPBP	Core member	bound	NA	no	no
H1-13-I-1-11	allT	1z3g_I	3.3	P 1 21 1	KASGYTFTSYWMH	BBBLBBAAABBBB	PBBLBPAADBPBP	no	bound	NA	no	no
H1-13-I-1-11	allT	2UUD_J	2.9	C 1 2 1	ATSGFSFTDYYMA	BBBLBBAAABBBB	PBBLBPAADBPBP	no	bound	NA	no	no
H1-13-I-1-11	allT	3JUY_C	2.5	C 1 2 1	QASGYRFSHFTVH	BBBLBBAAABBBB	PBBLBPAADBPBP	no	no	NA	no	no
H1-13-I-1-12	allT	1fvd_D	2.5	P 1	AASGFNIKDTYIH	BBBLBBAAABBBB	BPBLBBAAABPBB	no	no	NA	no	no
H1-13-I-1-12	allT	1ind_H	2.2	C 1 2 1	AASGFTLSGETMS	BBBLBBAAABBBB	BPBLBBAAABPBB	no	bound	NA	no	no
H1-13-I-1-12	allT	1k6q_H	2.4	C 1 2 1	KASGFNIKDYYMH	BBBLBBAAABBBB	BPBLBBAAABPBB	no	no	NA	no	no
H1-13-I-1-12	allT	1txv_H	2.75	P 32 2 1	TASGFNIKDTYVH	BBBLBBAAABBBB	BPBLBBAAABPBB	no	no	NA	no	no
H1-13-I-1-12	allT	2a9m_I	2.1	P 1 21 1	AASGFTFGSFSMS	BBBLBBAAABBBB	BPBLBBAAABPBB	no	no	NA	no	no
H1-13-I-1-12	allT	2gsi_F	2.81	C 2 2 21	TASGFNIKDYYMY	BBBLBBAAABBBB	BPBLBBAAABPBB	no	bound	NA	no	no
H1-13-I-1-12	allT	2VC2_H	3.1	P 32 2 1	TASGFNIKDTYVH	BBBLBBAAABBBB	BPBLBBAAABPBB	no	bound	NA	no	no
H1-13-I-1-12	allT	2VDN_H	2.9	P 32 2 1	TASGFNIKDTYVH	BBBLBBAAABBBB	BPBLBBAAABPBB	no	bound	NA	no	no
H1-13-I-1-12	allT	2VDO_H	2.51	P 32 2 1	TASGFNIKDTYVH	BBBLBBAAABBBB	BPBLBBAAABPBB	no	bound	NA	no	no
H1-13-I-1-12	allT	2VDP_H	2.8	P 32 2 1	TASGFNIKDTYVH	BBBLBBAAABBBB	BPBLBBAAABPBB	no	bound	NA	no	no
H1-13-I-1-12	allT	3INU_H	2.5	P 32 2 1	AASGFTLINYRMN	BBBLBBAAABBBB	BPBLBBAAABPBB	no	no	NA	no	no
H1-13-I-1-12	allT	3INU_M	2.5	P 32 2 1	AASGFTLINYRMN	BBBLBBAAABBBB	BPBLBBAAABPBB	no	no	NA	no	no
H1-13-I-1-13	allT	12e8_H	1.9	P 1 21 1	TASGFNIKDYYIH	BBBLBBAAABBBB	BPBLBBAAABBBB	no	no	NA	no	no
H1-13-I-1-13	allT	2bjm_H	2.15	I 4	KASGYTFTSYWMH	BBBLBBAAABBBB	BPBLBBAAABBBB	no	bound	NA	no	no
H1-13-I-1-13	allT	2rcs_H	2.1	P 21 21 21	TASGFNIKDTYMH	BBBLBBAAABBBB	BPBLBBAAABBBB	no	no	NA	no	no
H1-13-I-1-14	allT	1n0x_H	1.8	P 1 21 1	QASGYRFSNFVIH	BBBLBBAAABBBB	BBBLBPAAABPBP	no	bound	NA	no	no
H1-13-I-1-14	allT	2nr6_F	2.81	P 1 21 1	TASGFNIKDTYIH	BBBLBBAAABBBB	BBBLBPAAABPBP	no	bound	NA	no	no
H1-13-I-1-15	allT	1a7n_H	2.0	P 43 21 2	TVSGFSLTGYGVN	BBBLBBAAABBBB	PBBLBPAADBBBB	no	no	NA	no	no
H1-13-I-1-15	allT	1ic5_H	2.3	P 41 21 2	SVTGDSITSDYWS	BBBLBBAAABBBB	PBBLBPAADBBBB	no	bound	NA	no	no
H1-13-I-1-15	allT	1igt_B	2.8	P 1	ATSGFTFSDYYMY	BBBLBBAAABBBB	PBBLBPAADBBBB	no	no	NA	no	no
H1-13-I-1-15	allT	1j1o_H	1.8	P 41 21 2	SVTGDSITSDYWS	BBBLBBAAABBBB	PBBLBPAADBBBB	no	bound	NA	no	no
H1-13-I-1-15	allT	1j1p_H	1.8	P 41 21 2	SVTGDSITSDYWS	BBBLBBAAABBBB	PBBLBPAADBBBB	no	bound	NA	no	no
H1-13-I-1-15	allT	1j1x_H	1.8	P 41 21 2	SVTGDSITSDYWS	BBBLBBAAABBBB	PBBLBPAADBBBB	no	bound	NA	no	no
H1-13-I-1-15	allT	1uac_H	1.7	P 41	SVTGDSITSDYWS	BBBLBBAAABBBB	PBBLBPAADBBBB	no	bound	NA	no	no
H1-13-I-1-15	allT	2arj_H	2.88	P 21 21 21	TVSGFSLTSNSVH	BBBLBBAAABBBB	PBBLBPAADBBBB	no	bound	NA	no	no
H1-13-I-1-15	allT	2dqc_H	1.8	P 41 21 2	SVTGDSITSDFWS	BBBLBBAAABBBB	PBBLBPAADBBBB	no	bound	NA	no	no
H1-13-I-1-15	allT	2dqd_H	1.8	P 41 21 2	SVTGDSITSDYWS	BBBLBBAAABBBB	PBBLBPAADBBBB	no	bound	NA	no	no
H1-13-I-1-15	allT	2dqe_H	1.9	P 41 21 2	SVTGDSITSDYWS	BBBLBBAAABBBB	PBBLBPAADBBBB	no	bound	NA	no	no
H1-13-I-1-15	allT	2DQH_H	2.3	P 41 21 2	SVTGDSITSDYWS	BBBLBBAAABBBB	PBBLBPAADBBBB	no	bound	NA	no	no
H1-13-I-1-15	allT	2DQI_H	2.0	P 41 21 2	SVTGDSITSDYWS	BBBLBBAAABBBB	PBBLBPAADBBBB	no	bound	NA	no	no
H1-13-I-1-15	allT	2DQJ_H	1.8	P 41 21 2	SVTGDSITSDYWS	BBBLBBAAABBBB	PBBLBPAADBBBB	no	bound	NA	no	no
H1-13-I-1-15	allT	2EIZ_B	1.9	P 41 21 2	SVSGDSIRSDYWS	BBBLBBAAABBBB	PBBLBPAADBBBB	no	bound	NA	no	no
H1-13-I-1-15	allT	2EKS_B	2.0	P 41 21 2	SVSGDSIRSDYWS	BBBLBBAAABBBB	PBBLBPAADBBBB	no	bound	NA	no	no
H1-13-I-1-15	allT	2KH2_B_15	N/A	null	AASGFDFSRYDMS	BBBLBBAAABBBB	PBBLBPAADBBBB	no	bound	NA	no	no
H1-13-I-1-15	allT	2ZNW_A	2.71	P 41 21 2	SVTGDSITSDYWS	BBBLBBAAABBBB	PBBLBPAADBBBB	no	no	NA	no	no
H1-13-I-1-15	allT	3A67_H	1.8	P 41 21 2	SVTGDSITSDYWS	BBBLBBAAABBBB	PBBLBPAADBBBB	no	bound	NA	no	no
H1-13-I-1-15	allT	3A6B_H	1.8	P 41 21 2	SVTGDSITSDYWS	BBBLBBAAABBBB	PBBLBPAADBBBB	no	bound	NA	no	no
H1-13-I-1-15	allT	3A6C_H	1.8	P 41 21 2	SVTGDSITSDYWS	BBBLBBAAABBBB	PBBLBPAADBBBB	no	bound	NA	no	no
H1-13-I-1-15	allT	3IVK_A	3.1	C 2 2 21	AASGFYISYSSIH	BBBLBBAAABBBB	PBBLBPAADBBBB	no	bound	NA	no	no
H1-13-I-1-15	allT	3IVK_H	3.1	C 2 2 21	AASGFYISYSSIH	BBBLBBAAABBBB	PBBLBPAADBBBB	no	bound	NA	no	no
H1-13-I-1-15	allT	3KS0_H	2.7	P 1 21 1	SVTGDSITSGYWN	BBBLBBAAABBBB	PBBLBPAADBBBB	no	bound	NA	no	no
H1-13-I-1-16	allT	1a2y_B	1.5	C 1 2 1	TVSGFSLTGYGVN	BBBLBBAAABBBB	PBBLBPAADBPBB	no	bound	NA	no	no
H1-13-I-1-16	allT	1bfv_H	2.1	P 4 21 2	VASGFTFNTYYMS	BBBLBBAAABBBB	PBBLBPAADBPBB	no	bound	NA	no	no
H1-13-I-1-16	allT	1ce1_H	1.9	P 21 21 21	TVSGFTFTDFYMN	BBBLBBAAABBBB	PBBLBPAADBPBB	no	bound	NA	no	no
H1-13-I-1-16	allT	1cfs_B	2.75	P 43 21 2	KALGYIFTDYEIH	BBBLBBAAABBBB	PBBLBPAADBPBB	no	bound	NA	no	no
H1-13-I-1-16	allT	1cfv_H	2.1	P 4 21 2	VASGFTFNTYYMS	BBBLBBAAABBBB	PBBLBPAADBPBB	no	bound	NA	no	no
H1-13-I-1-16	allT	1dql_H	2.6	P 1 21 1	AASGFTFSSYAMH	BBBLBBAAABBBB	PBBLBPAADBPBB	no	no	NA	no	no
H1-13-I-1-16	allT	1fai_H	2.7	P 1 21 1	KASGYTFTSYGVN	BBBLBBAAABBBB	PBBLBPAADBPBB	no	no	NA	no	no
H1-13-I-1-16	allT	1g7l_B	2.0	C 1 2 1	TVSGFSLTGYGVN	BBBLBBAAABBBB	PBBLBPAADBPBB	no	bound	NA	no	no
H1-13-I-1-16	allT	1g7m_B	1.9	C 1 2 1	TVSGFSLTGYGVN	BBBLBBAAABBBB	PBBLBPAADBPBB	no	bound	NA	no	no
H1-13-I-1-16	allT	1hh6_B	2.6	P 61 2 2	KALGYIFTDYEIH	BBBLBBAAABBBB	PBBLBPAADBPBB	no	bound	NA	no	no
H1-13-I-1-16	allT	1hi6_B	2.55	P 61 2 2	KALGYIFTDYEIH	BBBLBBAAABBBB	PBBLBPAADBPBB	no	bound	NA	no	no
H1-13-I-1-16	allT	1him_M	2.9	P 1	AASGFSFSSYGMS	BBBLBBAAABBBB	PBBLBPAADBPBB	no	bound	NA	no	no
H1-13-I-1-16	allT	1igt_D	2.8	P 1	ATSGFTFSDYYMY	BBBLBBAAABBBB	PBBLBPAADBPBB	no	no	NA	no	no
H1-13-I-1-16	allT	1ikf_H	2.5	P 21 21 21	ATSGFTFSDYYMY	BBBLBBAAABBBB	PBBLBPAADBPBB	no	bound	NA	no	no
H1-13-I-1-16	allT	1jn6_B	2.7	P 21 21 21	RTSGYSFTTYWMQ	BBBLBBAAABBBB	PBBLBPAADBPBB	no	no	NA	no	no
H1-13-I-1-16	allT	1kfa_H	2.8	C 2 2 21	AASGFTFSSYAMS	BBBLBBAAABBBB	PBBLBPAADBPBB	no	bound	NA	no	no
H1-13-I-1-16	allT	1kfa_I	2.8	C 2 2 21	AASGFTFSSYAMS	BBBLBBAAABBBB	PBBLBPAADBPBB	no	bound	NA	no	no
H1-13-I-1-16	allT	1mfa_H	1.7	P 21 21 21	KASGYTFTNYWMH	BBBLBBAAABBBB	PBBLBPAADBPBB	no	bound	NA	no	no
H1-13-I-1-16	allT	1qfw_H	3.5	P 31 2 1	KASDYTFTSYWMH	BBBLBBAAABBBB	PBBLBPAADBPBB	no	bound	NA	no	no
H1-13-I-1-16	allT	1QGC_4	30.0	P 1	TASGFIFNRCAMS	BBBLBBAAABBBB	PBBLBPAADBPBB	no	no	NA	no	no
H1-13-I-1-16	allT	1s78_D	3.25	P 43 21 2	AASGFTFTDYTMD	BBBLBBAAABBBB	PBBLBPAADBPBB	no	bound	NA	no	no
H1-13-I-1-16	allT	1tpx_B	2.56	P 21 21 2	KASGYTFTNYGMN	BBBLBBAAABBBB	PBBLBPAADBPBB	no	bound	NA	no	no
H1-13-I-1-16	allT	1uz8_H	1.8	P 1	AASGFDFSGYWMS	BBBLBBAAABBBB	PBBLBPAADBPBB	no	bound	NA	no	no
H1-13-I-1-16	allT	1v7n_J	3.3	P 1 21 1	AASGFTFSDAWMD	BBBLBBAAABBBB	PBBLBPAADBPBB	no	bound	NA	no	no
H1-13-I-1-16	allT	1vfa_B	1.8	P 43 21 2	TVSGFSLTGYGVN	BBBLBBAAABBBB	PBBLBPAADBPBB	no	no	NA	no	no
H1-13-I-1-16	allT	1wt5_A	2.1	P 65	KASGYTFTSYWMH	BBBLBBAAABBBB	PBBLBPAADBPBB	no	no	NA	no	no
H1-13-I-1-16	allT	1xgu_B	2.1	P 42 21 2	SVTGDSVTSDFWS	BBBLBBAAABBBB	PBBLBPAADBPBB	no	bound	NA	no	no
H1-13-I-1-16	allT	1xgy_I	2.71	P 21 21 2	KASGYTFTDYYIN	BBBLBBAAABBBB	PBBLBPAADBPBB	no	bound	NA	no	no
H1-13-I-1-16	allT	2ai0_J	2.2	P 21 21 2	AASGFTFRNYGMS	BBBLBBAAABBBB	PBBLBPAADBPBB	no	no	NA	no	no
H1-13-I-1-16	allT	2DQF_B	2.5	P 32 2 1	SVTGDSITSDAWS	BBBLBBAAABBBB	PBBLBPAADBPBB	no	bound	NA	no	no
H1-13-I-1-16	allT	2DQG_H	2.3	P 41 21 2	SVTGDSITSDYWS	BBBLBBAAABBBB	PBBLBPAADBPBB	no	bound	NA	no	no
H1-13-I-1-16	allT	2H32_H	2.7	P 43 21 2	KGSGYSFTSYWIG	BBBLBBAAABBBB	PBBLBPAADBPBB	no	no	NA	no	no
H1-13-I-1-16	allT	2ig2_H	3.0	P 32 2 1	SSSGFIFSSYAMY	BBBLBBAAABBBB	PBBLBPAADBPBB	no	no	NA	no	no
H1-13-I-1-16	allT	2KH2_B	N/A	null	AASGFDFSRYDMS	BBBLBBAAABBBB	PBBLBPAADBPBB	no	bound	NA	no	no
H1-13-I-1-16	allT	2KH2_B_11	N/A	null	AASGFDFSRYDMS	BBBLBBAAABBBB	PBBLBPAADBPBB	no	bound	NA	no	no
H1-13-I-1-16	allT	2KH2_B_14	N/A	null	AASGFDFSRYDMS	BBBLBBAAABBBB	PBBLBPAADBPBB	no	bound	NA	no	no
H1-13-I-1-16	allT	2KH2_B_17	N/A	null	AASGFDFSRYDMS	BBBLBBAAABBBB	PBBLBPAADBPBB	no	bound	NA	no	no
H1-13-I-1-16	allT	2KH2_B_2	N/A	null	AASGFDFSRYDMS	BBBLBBAAABBBB	PBBLBPAADBPBB	no	bound	NA	no	no
H1-13-I-1-16	allT	2KH2_B_23	N/A	null	AASGFDFSRYDMS	BBBLBBAAABBBB	PBBLBPAADBPBB	no	bound	NA	no	no
H1-13-I-1-16	allT	2KH2_B_24	N/A	null	AASGFDFSRYDMS	BBBLBBAAABBBB	PBBLBPAADBPBB	no	bound	NA	no	no
H1-13-I-1-16	allT	2KH2_B_27	N/A	null	AASGFDFSRYDMS	BBBLBBAAABBBB	PBBLBPAADBPBB	no	bound	NA	no	no
H1-13-I-1-16	allT	2KH2_B_32	N/A	null	AASGFDFSRYDMS	BBBLBBAAABBBB	PBBLBPAADBPBB	no	bound	NA	no	no
H1-13-I-1-16	allT	2KH2_B_33	N/A	null	AASGFDFSRYDMS	BBBLBBAAABBBB	PBBLBPAADBPBB	no	bound	NA	no	no
H1-13-I-1-16	allT	2KH2_B_35	N/A	null	AASGFDFSRYDMS	BBBLBBAAABBBB	PBBLBPAADBPBB	no	bound	NA	no	no
H1-13-I-1-16	allT	2KH2_B_39	N/A	null	AASGFDFSRYDMS	BBBLBBAAABBBB	PBBLBPAADBPBB	no	bound	NA	no	no
H1-13-I-1-16	allT	2KH2_B_40	N/A	null	AASGFDFSRYDMS	BBBLBBAAABBBB	PBBLBPAADBPBB	no	bound	NA	no	no
H1-13-I-1-16	allT	2KH2_B_42	N/A	null	AASGFDFSRYDMS	BBBLBBAAABBBB	PBBLBPAADBPBB	no	bound	NA	no	no
H1-13-I-1-16	allT	2KH2_B_43	N/A	null	AASGFDFSRYDMS	BBBLBBAAABBBB	PBBLBPAADBPBB	no	bound	NA	no	no
H1-13-I-1-16	allT	2KH2_B_45	N/A	null	AASGFDFSRYDMS	BBBLBBAAABBBB	PBBLBPAADBPBB	no	bound	NA	no	no
H1-13-I-1-16	allT	2KH2_B_57	N/A	null	AASGFDFSRYDMS	BBBLBBAAABBBB	PBBLBPAADBPBB	no	bound	NA	no	no
H1-13-I-1-16	allT	2KH2_B_6	N/A	null	AASGFDFSRYDMS	BBBLBBAAABBBB	PBBLBPAADBPBB	no	bound	NA	no	no
H1-13-I-1-16	allT	2KH2_B_60	N/A	null	AASGFDFSRYDMS	BBBLBBAAABBBB	PBBLBPAADBPBB	no	bound	NA	no	no
H1-13-I-1-16	allT	2KH2_B_63	N/A	null	AASGFDFSRYDMS	BBBLBBAAABBBB	PBBLBPAADBPBB	no	bound	NA	no	no
H1-13-I-1-16	allT	2KH2_B_64	N/A	null	AASGFDFSRYDMS	BBBLBBAAABBBB	PBBLBPAADBPBB	no	bound	NA	no	no
H1-13-I-1-16	allT	2KH2_B_65	N/A	null	AASGFDFSRYDMS	BBBLBBAAABBBB	PBBLBPAADBPBB	no	bound	NA	no	no
H1-13-I-1-16	allT	2KH2_B_66	N/A	null	AASGFDFSRYDMS	BBBLBBAAABBBB	PBBLBPAADBPBB	no	bound	NA	no	no
H1-13-I-1-16	allT	2KH2_B_67	N/A	null	AASGFDFSRYDMS	BBBLBBAAABBBB	PBBLBPAADBPBB	no	bound	NA	no	no
H1-13-I-1-16	allT	2KH2_B_68	N/A	null	AASGFDFSRYDMS	BBBLBBAAABBBB	PBBLBPAADBPBB	no	bound	NA	no	no
H1-13-I-1-16	allT	2KH2_B_69	N/A	null	AASGFDFSRYDMS	BBBLBBAAABBBB	PBBLBPAADBPBB	no	bound	NA	no	no
H1-13-I-1-16	allT	2KH2_B_70	N/A	null	AASGFDFSRYDMS	BBBLBBAAABBBB	PBBLBPAADBPBB	no	bound	NA	no	no
H1-13-I-1-16	allT	2KH2_B_71	N/A	null	AASGFDFSRYDMS	BBBLBBAAABBBB	PBBLBPAADBPBB	no	bound	NA	no	no
H1-13-I-1-16	allT	2KH2_B_72	N/A	null	AASGFDFSRYDMS	BBBLBBAAABBBB	PBBLBPAADBPBB	no	bound	NA	no	no
H1-13-I-1-16	allT	2KH2_B_74	N/A	null	AASGFDFSRYDMS	BBBLBBAAABBBB	PBBLBPAADBPBB	no	bound	NA	no	no
H1-13-I-1-16	allT	2KH2_B_75	N/A	null	AASGFDFSRYDMS	BBBLBBAAABBBB	PBBLBPAADBPBB	no	bound	NA	no	no
H1-13-I-1-16	allT	2KH2_B_77	N/A	null	AASGFDFSRYDMS	BBBLBBAAABBBB	PBBLBPAADBPBB	no	bound	NA	no	no
H1-13-I-1-16	allT	2KH2_B_9	N/A	null	AASGFDFSRYDMS	BBBLBBAAABBBB	PBBLBPAADBPBB	no	bound	NA	no	no
H1-13-I-1-16	allT	2OSL_H	2.6	P 21 21 21	KASGYTFTSYNMH	BBBLBBAAABBBB	PBBLBPAADBPBB	no	bound	NA	no	no
H1-13-I-1-16	allT	2V7N_F	1.92	P 21 21 2	AASGFTFRNSAMH	BBBLBBAAABBBB	PBBLBPAADBPBB	no	no	NA	no	no
H1-13-I-1-16	allT	2VXS_I	2.63	P 1 21 1	AASGFTFSSYAMS	BBBLBBAAABBBB	PBBLBPAADBPBB	no	bound	NA	no	no
H1-13-I-1-16	allT	2Y07_H	2.4	C 1 2 1	KASGYTFTSYWMH	BBBLBBAAABBBB	PBBLBPAADBPBB	no	bound	NA	no	no
H1-13-I-1-16	allT	2Y36_H	2.7	C 1 2 1	KASGYTFTSYWMH	BBBLBBAAABBBB	PBBLBPAADBPBB	no	bound	NA	no	no
H1-13-I-1-16	allT	2ZNX_A	2.3	P 41 21 2	SVTGDSITSDYWS	BBBLBBAAABBBB	PBBLBPAADBPBB	no	no	NA	no	no
H1-13-I-1-16	allT	3DUS_D	1.95	P 21 21 21	ATSGFTFTDYYMS	BBBLBBAAABBBB	PBBLBPAADBPBB	no	bound	NA	no	no
H1-13-I-1-16	allT	3EOA_B	2.8	P 21 21 21	AASGYSFTGHWMN	BBBLBBAAABBBB	PBBLBPAADBPBB	no	bound	NA	no	no
H1-13-I-1-16	allT	3EOA_H	2.8	P 21 21 21	AASGYSFTGHWMN	BBBLBBAAABBBB	PBBLBPAADBPBB	no	bound	NA	no	no
H1-13-I-1-16	allT	3EOB_B	3.6	P 61 2 2	AASGYSFTGHWMN	BBBLBBAAABBBB	PBBLBPAADBPBB	no	bound	NA	no	no
H1-13-I-1-16	allT	3F12_D	2.95	P 32 2 1	AASGFTFSSYGMH	BBBLBBAAABBBB	PBBLBPAADBPBB	no	no	NA	no	no
H1-13-I-1-16	allT	3G6A_B	2.1	P 42	AASGFTFNSYWIN	BBBLBBAAABBBB	PBBLBPAADBPBB	no	no	NA	no	no
H1-13-I-1-16	allT	3G6A_H	2.1	P 42	AASGFTFNSYWIN	BBBLBBAAABBBB	PBBLBPAADBPBB	no	no	NA	no	no
H1-13-I-1-16	allT	3HC0_A	1.9	C 1 2 1	KASGYTFTTYYLH	BBBLBBAAABBBB	PBBLBPAADBPBB	no	no	NA	no	no
H1-13-I-1-16	allT	3HNS_H	2.0	C 1 2 1	KASGYSFTNYWMH	BBBLBBAAABBBB	PBBLBPAADBPBB	no	bound	NA	no	no
H1-13-I-1-16	allT	3HNT_H	1.8	C 1 2 1	KASGYSFTNYWMH	BBBLBBAAABBBB	PBBLBPAADBPBB	no	bound	NA	no	no
H1-13-I-1-16	allT	3IU4_H	1.75	I 4 2 2	TVSGFSLSRYSVH	BBBLBBAAABBBB	PBBLBPAADBPBB	no	no	NA	no	no
H1-13-I-1-16	allT	3JWD_P	2.61	P 21 21 21	KASGYTFSDFYMY	BBBLBBAAABBBB	PBBLBPAADBPBB	no	bound	NA	no	no
H1-13-I-1-16	allT	3K1K_C	2.15	P 42 2 2	AASGFPVNRYSMR	BBBLBBAAABBBB	PBBLBPAADBPBB	no	bound	NA	heavy only	no
H1-13-I-1-16	allT	3KJ4_C	3.1	P 21 21 2	SVSGFSLSSYGVH	BBBLBBAAABBBB	PBBLBPAADBPBB	no	bound	NA	no	no
H1-13-I-1-16	allT	3KS0_K	2.7	P 1 21 1	SVTGDSITSGYWN	BBBLBBAAABBBB	PBBLBPAADBPBB	no	bound	NA	no	no
H1-13-I-1-16	allT	3KYM_D	2.62	P 1	AASGFTFSIYPMF	BBBLBBAAABBBB	PBBLBPAADBPBB	no	no	NA	no	no
H1-13-I-1-16	allT	3LD8_C	2.7	P 41 21 2	SVTGDSITSYHWS	BBBLBBAAABBBB	PBBLBPAADBPBB	no	bound	NA	no	no
H1-13-I-1-16	allT	3NH7_J	2.7	P 1 21 1	AASGFTFSNYTLN	BBBLBBAAABBBB	PBBLBPAADBPBB	no	bound	NA	no	no
H1-13-I-1-16	allT	3NH7_K	2.7	P 1 21 1	AASGFTFSNYTLN	BBBLBBAAABBBB	PBBLBPAADBPBB	no	bound	NA	no	no
H1-13-I-1-16	allT	3NTC_H	1.55	P 21 21 21	KASGYTFTNSWIG	BBBLBBAAABBBB	PBBLBPAADBPBB	no	no	NA	no	no
H1-13-I-1-16	allT	3PIQ_A	3.33	P 32 2 1	TASGFSFDDSTMH	BBBLBBAAABBBB	PBBLBPAADBPBB	no	no	NA	no	no
H1-13-I-1-16	allT	3PP3_I	2.51	C 1 2 1	KASGYAFSYSWIN	BBBLBBAAABBBB	PBBLBPAADBPBB	no	no	NA	no	no
H1-13-I-1-16	allT	3RA7_H	2.8	P 42 21 2	AVSGFTFSDYAMS	BBBLBBAAABBBB	PBBLBPAADBPBB	no	bound	NA	no	no
H1-13-I-1-16	allT	3SGD_H	2.31	P 1 21 1	AASGFSFNTNAMN	BBBLBBAAABBBB	PBBLBPAADBPBB	no	no	NA	no	no
H1-13-I-1-16	allT	3U2S_H	1.8	P 1 21 1	AASGFDFSRQGMH	BBBLBBAAABBBB	PBBLBPAADBPBB	no	bound	NA	no	no
H1-13-I-1-16	allT	3ZTJ_G	3.41	P 21 21 21	AASGFTFSTYAMH	BBBLBBAAABBBB	PBBLBPAADBPBB	no	bound	NA	no	no
H1-13-I-1-16	allT	3ZTN_H	3.0	P 41 3 2	AASGFTFSTYAMH	BBBLBBAAABBBB	PBBLBPAADBPBB	no	bound	NA	no	no
H1-13-I-1-17	allT	1riu_H	2.0	P 31 2 1	AASGFTFSDAWVD	BBBLBBAAABBBB	BBBLBPAAAPPBB	no	bound	NA	no	no
H1-13-I-1-17	allT	1v7m_H	2.51	C 1 2 1	AASGFTFSDAWMD	BBBLBBAAABBBB	BBBLBPAAAPPBB	no	bound	NA	no	no
H1-13-I-1-17	allT	1v7n_H	3.3	P 1 21 1	AASGFTFSDAWMD	BBBLBBAAABBBB	BBBLBPAAAPPBB	no	bound	NA	no	no
H1-13-I-1-17	allT	3GJF_M	1.9	P 1 21 1	AASGFTFSTYQMS	BBBLBBAAABBBB	BBBLBPAAAPPBB	no	bound	NA	no	no
H1-13-I-1-17	allT	3IET_B	2.2	C 1 2 1	AASGFTFSDAWMD	BBBLBBAAABBBB	BBBLBPAAAPPBB	no	bound	NA	no	no
H1-13-I-1-17	allT	3IET_D	2.2	C 1 2 1	AASGFTFSDAWMD	BBBLBBAAABBBB	BBBLBPAAAPPBB	no	bound	NA	no	no
H1-13-I-1-17	allT	3IF1_B	2.39	C 1 2 1	AASGFTFSDAWMD	BBBLBBAAABBBB	BBBLBPAAAPPBB	no	no	NA	no	no
H1-13-I-1-17	allT	3IF1_D	2.39	C 1 2 1	AASGFTFSDAWMD	BBBLBBAAABBBB	BBBLBPAAAPPBB	no	no	NA	no	no
H1-13-I-1-17	allT	3KYM_B	2.62	P 1	AASGFTFSIYPMF	BBBLBBAAABBBB	BBBLBPAAAPPBB	no	no	NA	no	no
H1-13-I-1-17	allT	3KYM_N	2.62	P 1	AASGFTFSIYPMF	BBBLBBAAABBBB	BBBLBPAAAPPBB	no	no	NA	no	no
H1-13-I-1-18	allT	1a7q_H	2.0	P 43 21 2	TVSGFSLTGYGVN	BBBLBBAAABBBB	PBBLBPAAABBBB	no	no	NA	no	no
H1-13-I-1-18	allT	1c08_B	2.3	P 41 21 2	SVTGDSITSDYWS	BBBLBBAAABBBB	PBBLBPAAABBBB	no	bound	NA	no	no
H1-13-I-1-18	allT	1g9n_H	2.9	C 1 2 1	KASGDTFIRYSFT	BBBLBBAAABBBB	PBBLBPAAABBBB	no	bound	NA	no	no
H1-13-I-1-18	allT	1ic7_H	2.1	P 41 21 2	SVTGDSITSAYWS	BBBLBBAAABBBB	PBBLBPAAABBBB	no	bound	NA	no	no
H1-13-I-1-18	allT	1jnl_H	3.0	P 21 21 2	SASGFNIKDTYMF	BBBLBBAAABBBB	PBBLBPAAABBBB	no	no	NA	no	no
H1-13-I-1-18	allT	1jps_H	1.85	P 21 21 21	AASGFNIKEYYMH	BBBLBBAAABBBB	PBBLBPAAABBBB	no	bound	NA	no	no
H1-13-I-1-18	allT	1MOE_B	2.6	P 41 21 2	TASGFNIKDTYMH	BBBLBBAAABBBB	PBBLBPAAABBBB	no	no	NA	no	no
H1-13-I-1-18	allT	1ndm_B	2.1	P 21 21 2	SVTGDSITSDYWS	BBBLBBAAABBBB	PBBLBPAAABBBB	no	bound	NA	no	no
H1-13-I-1-18	allT	1rz8_D	2.3	P 21 21 21	KASGDTFIRYSFT	BBBLBBAAABBBB	PBBLBPAAABBBB	no	no	NA	no	no
H1-13-I-1-18	allT	1rzj_H	2.2	P 2 2 21	KASGDTFIRYSFT	BBBLBBAAABBBB	PBBLBPAAABBBB	no	bound	NA	no	no
H1-13-I-1-18	allT	1rzk_H	2.9	C 1 2 1	KASGDTFIRYSFT	BBBLBBAAABBBB	PBBLBPAAABBBB	no	bound	NA	no	no
H1-13-I-1-18	allT	1tzh_H	2.6	P 1 21 1	AASGFDIYDDDIH	BBBLBBAAABBBB	PBBLBPAAABBBB	no	bound	NA	no	no
H1-13-I-1-18	allT	1tzi_B	2.8	C 2 2 21	AASGFAIYDYDIH	BBBLBBAAABBBB	PBBLBPAAABBBB	no	bound	NA	no	no
H1-13-I-1-18	allT	1ua6_H	1.9	P 41 21 2	SVTGDSITSDYWS	BBBLBBAAABBBB	PBBLBPAAABBBB	no	bound	NA	no	no
H1-13-I-1-18	allT	1yyl_R	2.75	P 1 21 1	KASGDTFIRYSFT	BBBLBBAAABBBB	PBBLBPAAABBBB	no	bound	NA	no	no
H1-13-I-1-18	allT	1yym_H	2.2	P 1 21 1	KASGDTFIRYSFT	BBBLBBAAABBBB	PBBLBPAAABBBB	no	bound	NA	no	no
H1-13-I-1-18	allT	2i5y_H	2.2	P 1 21 1	KASGDTFIRYSFT	BBBLBBAAABBBB	PBBLBPAAABBBB	no	bound	NA	no	no
H1-13-I-1-18	allT	2i5y_R	2.2	P 1 21 1	KASGDTFIRYSFT	BBBLBBAAABBBB	PBBLBPAAABBBB	no	bound	NA	no	no
H1-13-I-1-18	allT	2i60_R	2.4	P 1 21 1	KASGDTFIRYSFT	BBBLBBAAABBBB	PBBLBPAAABBBB	no	bound	NA	no	no
H1-13-I-1-18	allT	2JIX_H	3.2	P 21 21 21	TVSGASISSYYWS	BBBLBBAAABBBB	PBBLBPAAABBBB	no	bound	NA	no	no
H1-13-I-1-18	allT	2NXY_D	2.0	P 2 2 21	KASGDTFIRYSFT	BBBLBBAAABBBB	PBBLBPAAABBBB	no	bound	NA	no	no
H1-13-I-1-18	allT	2NY5_H	2.5	P 2 2 21	KASGDTFIRYSFT	BBBLBBAAABBBB	PBBLBPAAABBBB	no	bound	NA	no	no
H1-13-I-1-18	allT	2OR9_I	2.7	P 21 21 21	AASGFTFSHYGMS	BBBLBBAAABBBB	PBBLBPAAABBBB	no	bound	NA	no	no
H1-13-I-1-18	allT	2XQB_H	2.6	C 1 2 1	KASGYSFSSFGIS	BBBLBBAAABBBB	PBBLBPAAABBBB	no	bound	NA	no	no
H1-13-I-1-18	allT	3BKY_H	2.61	P 41 21 2	KASGYTFTSYNMH	BBBLBBAAABBBB	PBBLBPAAABBBB	no	bound	NA	no	no
H1-13-I-1-18	allT	3BSZ_H	3.38	C 2 2 2	KASGYSFTSYWMH	BBBLBBAAABBBB	PBBLBPAAABBBB	no	bound	NA	no	no
H1-13-I-1-18	allT	3BSZ_N	3.38	C 2 2 2	KASGYSFTSYWMH	BBBLBBAAABBBB	PBBLBPAAABBBB	no	bound	NA	no	no
H1-13-I-1-18	allT	3CVH_H	2.9	P 21 21 21	KASGYTFTDYNMD	BBBLBBAAABBBB	PBBLBPAAABBBB	no	bound	NA	no	no
H1-13-I-1-18	allT	3DVG_B	2.6	C 1 2 1	AASGFNVKTGLIH	BBBLBBAAABBBB	PBBLBPAAABBBB	no	bound	NA	no	no
H1-13-I-1-18	allT	3DVN_B	2.7	C 1 2 1	AASGFNVKTGLIH	BBBLBBAAABBBB	PBBLBPAAABBBB	no	bound	NA	no	no
H1-13-I-1-18	allT	3EFD_H	2.6	I 4	AASGFNLSYSSMH	BBBLBBAAABBBB	PBBLBPAAABBBB	no	bound	NA	no	no
H1-13-I-1-18	allT	3HB3_C	2.25	P 21 21 21	AASGFTFSSYTMS	BBBLBBAAABBBB	PBBLBPAAABBBB	no	bound	NA	no	no
H1-13-I-1-18	allT	3KJ4_H	3.1	P 21 21 2	SVSGFSLSSYGVH	BBBLBBAAABBBB	PBBLBPAAABBBB	no	bound	NA	no	no
H1-13-I-1-18	allT	3PIQ_J	3.33	P 32 2 1	TASGFSFDDSTMH	BBBLBBAAABBBB	PBBLBPAAABBBB	no	no	NA	no	no
H1-13-I-1-18	allT	3Q6G_H	1.9	P 1 21 1	AVSGGSISNNHWS	BBBLBBAAABBBB	PBBLBPAAABBBB	no	no	NA	no	no
H1-13-I-1-18	allT	43c9_D	2.2	C 2 2 21	TVSGISLSRYNVH	BBBLBBAAABBBB	PBBLBPAAABBBB	no	no	NA	no	no
H1-13-I-1-19	allT	2vit_B	3.25	P 61 2 2	TVSGFLLISNGVH	BBBLBBAAABBBB	PPBLBBAADBBBB	no	bound	NA	no	no
H1-13-I-1-20	allT	3CSY_C	3.4	H 3 2	AASGFTLINYRMN	BBBLBBAAABBBB	PBBGBBAAABPBB	no	bound	NA	no	no
H1-13-I-1-21	allT	1p4i_H	2.8	P 21 21 21	TVSGFSLTDYGVN	BBBLBBAAABBBB	PBBLBBAAABPBB	no	no	NA	no	no
H1-13-I-1-21	allT	3CSY_E	3.4	H 3 2	AASGFTLINYRMN	BBBLBBAAABBBB	PBBLBBAAABPBB	no	bound	NA	no	no
H1-13-I-1-21	allT	3K2U_H	2.35	P 1	AASGFTINGTYIH	BBBLBBAAABBBB	PBBLBBAAABPBB	no	bound	NA	no	no
H1-13-I-1-22	allT	12e8_P	1.9	P 1 21 1	TASGFNIKDYYIH	BBBLBBAAABBBB	BPBLBBAADBBPB	no	no	NA	no	no
H1-13-I-1-23	allT	1MOE_A	2.6	P 41 21 2	TASGFNIKDTYMH	BBBLBBAAABBBB	BPBLBPAADBBPB	no	no	NA	no	no
H1-13-I-1-24	allT	1e4x_I	1.9	C 1 2 1	KASGFTFTNYWMH	BBBLBBAAABBBB	PPBLBBAAABPBB	no	bound	NA	no	no
H1-13-I-1-24	allT	1fve_B	2.7	P 1	AASGFNIKDTYIH	BBBLBBAAABBBB	PPBLBBAAABPBB	no	no	NA	no	no
H1-13-I-1-24	allT	1jpt_H	1.85	P 1 21 1	AASGFNIKEYYMH	BBBLBBAAABBBB	PPBLBBAAABPBB	no	no	NA	no	no
H1-13-I-1-24	allT	1ohq_A	2.0	I 41 2 2	AASGFRISDEDMG	BBBLBBAAABBBB	PPBLBBAAABPBB	no	no	NA	heavy only	no
H1-13-I-1-24	allT	1pg7_I	2.5	P 1	AASGFNIKEYYMH	BBBLBBAAABBBB	PPBLBBAAABPBB	no	bound	NA	no	no
H1-13-I-1-24	allT	1qfu_H	2.8	P 3 2 1	KASGYTLTTYWMN	BBBLBBAAABBBB	PPBLBBAAABPBB	no	bound	NA	no	no
H1-13-I-1-24	allT	1wej_H	1.8	P 21 21 21	TASGFNIKDTYMH	BBBLBBAAABBBB	PPBLBBAAABPBB	no	bound	NA	no	no
H1-13-I-1-24	allT	2a9n_H	3.0	P 21 21 2	AASGFTFGSFSMS	BBBLBBAAABBBB	PPBLBBAAABPBB	no	bound	NA	no	no
H1-13-I-1-24	allT	2fjf_B	2.65	C 1 2 1	AASGFTISDYWIH	BBBLBBAAABBBB	PPBLBBAAABPBB	no	no	NA	no	no
H1-13-I-1-24	allT	2fjf_F	2.65	C 1 2 1	AASGFTISDYWIH	BBBLBBAAABBBB	PPBLBBAAABPBB	no	no	NA	no	no
H1-13-I-1-24	allT	2fjf_K	2.65	C 1 2 1	AASGFTISDYWIH	BBBLBBAAABBBB	PPBLBBAAABPBB	no	no	NA	no	no
H1-13-I-1-24	allT	2fjf_P	2.65	C 1 2 1	AASGFTISDYWIH	BBBLBBAAABBBB	PPBLBBAAABPBB	no	no	NA	no	no
H1-13-I-1-24	allT	2fjf_R	2.65	C 1 2 1	AASGFTISDYWIH	BBBLBBAAABBBB	PPBLBBAAABPBB	no	no	NA	no	no
H1-13-I-1-24	allT	2fjf_V	2.65	C 1 2 1	AASGFTISDYWIH	BBBLBBAAABBBB	PPBLBBAAABPBB	no	no	NA	no	no
H1-13-I-1-24	allT	2fjf_X	2.65	C 1 2 1	AASGFTISDYWIH	BBBLBBAAABBBB	PPBLBBAAABPBB	no	no	NA	no	no
H1-13-I-1-24	allT	2QQN_H	2.2	H 3	AASGFTFSSYAMS	BBBLBBAAABBBB	PPBLBBAAABPBB	no	bound	NA	no	no
H1-13-I-1-24	allT	2VDR_H	2.4	P 32 2 1	TASGFNIKDTYVH	BBBLBBAAABBBB	PPBLBBAAABPBB	no	bound	NA	no	no
H1-13-I-1-24	allT	3B9V_A	1.8	P 1	AASGFNIKDTYIG	BBBLBBAAABBBB	PPBLBBAAABPBB	no	no	NA	heavy only	no
H1-13-I-1-24	allT	3B9V_C	1.8	P 1	AASGFNIKDTYIG	BBBLBBAAABBBB	PPBLBBAAABPBB	no	no	NA	heavy only	no
H1-13-I-1-24	allT	3CMO_Y	2.3	P 1 21 1	KASGYTFTSYWMH	BBBLBBAAABBBB	PPBLBBAAABPBB	no	no	NA	no	no
H1-13-I-1-25	allT	1e4w_H	1.95	P 21 21 21	KASGFTFTNYWMH	BBBLBBAAABBBB	PPBLBBAADBPBB	no	bound	NA	no	no
H1-13-I-1-25	allT	1e4x_H	1.9	C 1 2 1	KASGFTFTNYWMH	BBBLBBAAABBBB	PPBLBBAADBPBB	no	bound	NA	no	no
H1-13-I-1-25	allT	1jnn_H	3.2	P 21 21 2	SASGFNIKDTYMF	BBBLBBAAABBBB	PPBLBBAADBPBB	no	bound	NA	no	no
H1-13-I-1-25	allT	1lo0_H	2.0	P 1 21 1	AASGFSFRNYGMS	BBBLBBAAABBBB	PPBLBBAADBPBB	no	bound	NA	no	no
H1-13-I-1-25	allT	1lo0_Y	2.0	P 1 21 1	AASGFSFRNYGMS	BBBLBBAAABBBB	PPBLBBAADBPBB	no	bound	NA	no	no
H1-13-I-1-25	allT	1ncd_H	2.9	P 4 21 2	KASGYTFTNYGMN	BBBLBBAAABBBB	PPBLBBAADBPBB	no	bound	NA	no	no
H1-13-I-1-25	allT	1pg7_H	2.5	P 1	AASGFNIKEYYMH	BBBLBBAAABBBB	PPBLBBAADBPBB	no	bound	NA	no	no
H1-13-I-1-25	allT	2vis_B	3.25	P 61 2 2	TVSGFLLISNGVH	BBBLBBAAABBBB	PPBLBBAADBPBB	no	bound	NA	no	no
H1-13-I-1-26	allT	1dlf_H	1.45	P 21 21 21	ATSGFTFSDAWMD	BBBLBBAAABBBB	PBBLBPAAAPPBB	no	no	NA	no	no
H1-13-I-1-26	allT	1fe8_I	2.03	C 1 2 1	TVSGFSLTTYGVS	BBBLBBAAABBBB	PBBLBPAAAPPBB	no	bound	NA	no	no
H1-13-I-1-26	allT	1ngw_H	2.6	P 21 21 2	KASGYTFTSYWMH	BBBLBBAAABBBB	PBBLBPAAAPPBB	no	bound	NA	no	no
H1-13-I-1-26	allT	1p2c_B	2.0	P 1	KATGYTFTTYWIE	BBBLBBAAABBBB	PBBLBPAAAPPBB	no	bound	NA	no	no
H1-13-I-1-26	allT	1q72_H	1.7	P 31 2 1	AASGFTFSDAWVD	BBBLBBAAABBBB	PBBLBPAAAPPBB	no	bound	NA	no	no
H1-13-I-1-26	allT	2b2x_I	2.2	P 1 2 1	AASGFTFSRYTMS	BBBLBBAAABBBB	PBBLBPAAAPPBB	no	bound	NA	no	no
H1-13-I-1-26	allT	2dlf_H	1.55	P 21 21 21	ATSGFTFSDAWMD	BBBLBBAAABBBB	PBBLBPAAAPPBB	no	no	NA	no	no
H1-13-I-1-26	allT	2g5b_H	2.3	P 21 21 2	ATSGFTFIDNYMS	BBBLBBAAABBBB	PBBLBPAAAPPBB	no	bound	NA	no	no
H1-13-I-1-26	allT	2h1p_H	2.4	P 1	AASGFTFSSYFLS	BBBLBBAAABBBB	PBBLBPAAAPPBB	no	bound	NA	no	no
H1-13-I-1-26	allT	2ZKH_H	2.04	P 21 21 21	AASGFTFSDAWMD	BBBLBBAAABBBB	PBBLBPAAAPPBB	no	no	NA	no	no
H1-13-I-1-26	allT	3AB0_B	3.09	P 21 3	SASGFTFSSYAMS	BBBLBBAAABBBB	PBBLBPAAAPPBB	no	bound	NA	no	no
H1-13-I-1-26	allT	3HAE_T	2.9	P 1 21 1	AASGFTFSAYGMG	BBBLBBAAABBBB	PBBLBPAAAPPBB	no	bound	NA	no	no
H1-13-I-1-26	allT	3KYM_J	2.62	P 1	AASGFTFSIYPMF	BBBLBBAAABBBB	PBBLBPAAAPPBB	no	no	NA	no	no
H1-13-I-1-26	allT	3KYM_L	2.62	P 1	AASGFTFSIYPMF	BBBLBBAAABBBB	PBBLBPAAAPPBB	no	no	NA	no	no
H1-13-I-1-26	allT	3KYM_P	2.62	P 1	AASGFTFSIYPMF	BBBLBBAAABBBB	PBBLBPAAAPPBB	no	no	NA	no	no
H1-13-I-1-26	allT	3NGB_B	2.68	P 1 21 1	RASGYEFIDCTLN	BBBLBBAAABBBB	PBBLBPAAAPPBB	no	bound	NA	no	no
H1-13-I-1-26	allT	3UBX_G	3.1	P 63	KASGYSFTNYGMH	BBBLBBAAABBBB	PBBLBPAAAPPBB	no	bound	NA	no	no
H1-13-I-1-26	allT	3UBX_H	3.1	P 63	KASGYSFTNYGMH	BBBLBBAAABBBB	PBBLBPAAAPPBB	no	bound	NA	no	no
H1-13-I-1-27	allT	1fe8_J	2.03	C 1 2 1	TVSGFSLTTYGVS	BBBLBBAAABBBB	BPBLBPAADPPBB	no	bound	NA	no	no
H1-13-I-1-27	allT	2ck0_H	2.2	P 43 21 2	AASGFTFNTDAMN	BBBLBBAAABBBB	BPBLBPAADPPBB	no	bound	NA	no	no
H1-13-I-1-28	allT	1ck0_H	2.5	P 43 21 2	AASGFTFNTDAMN	BBBLBBAAABBBB	BBBLBPAADPPBB	no	no	NA	no	no
H1-13-I-1-28	allT	1fe8_H	2.03	C 1 2 1	TVSGFSLTTYGVS	BBBLBBAAABBBB	BBBLBPAADPPBB	no	bound	NA	no	no
H1-13-I-1-28	allT	2nz9_D	3.79	P 1 21 1	AASGFTFSDHYMY	BBBLBBAAABBBB	BBBLBPAADPPBB	no	bound	NA	no	no
H1-13-I-1-29	allT	1a7p_H	2.0	P 43 21 2	TVSGFSLTGYGVN	BBBLBBAAABBBB	BBBLBPAADBBBB	no	no	NA	no	no
H1-13-I-1-29	allT	1dvf_B	1.9	C 1 2 1	TVSGFSLTGYGVN	BBBLBBAAABBBB	BBBLBPAADBBBB	no	bound	NA	no	no
H1-13-I-1-29	allT	3D9A_H	1.2	P 1 21 1	SVTGDSITSDYWS	BBBLBBAAABBBB	BBBLBPAADBBBB	no	bound	NA	no	no
H1-13-I-1-30	allT	15c8_H	2.5	C 1 2 1	TASGFNIKDTYMH	BBBLBBAAABBBB	PPBLBPAAABBBB	no	no	NA	no	no
H1-13-I-1-30	allT	1dbj_H	2.7	P 64 2 2	KASGYAFTNYGVN	BBBLBBAAABBBB	PPBLBPAAABBBB	no	bound	NA	no	no
H1-13-I-1-30	allT	1g9m_H	2.2	P 2 2 21	KASGDTFIRYSFT	BBBLBBAAABBBB	PPBLBPAAABBBB	no	bound	NA	no	no
H1-13-I-1-30	allT	1gc1_H	2.5	P 2 2 21	KASGDTFIRYSFT	BBBLBBAAABBBB	PPBLBPAAABBBB	no	bound	NA	no	no
H1-13-I-1-30	allT	1kb5_H	2.5	P 21 21 2	KASGYSFTGYNMN	BBBLBBAAABBBB	PPBLBPAAABBBB	no	bound	NA	no	no
H1-13-I-1-30	allT	1l7i_H	1.8	P 1 21 1	AASGFTFTDYTMD	BBBLBBAAABBBB	PPBLBPAAABBBB	no	no	NA	no	no
H1-13-I-1-30	allT	1R24_B	3.1	P 1 21 1	AASGFTFSNFGMH	BBBLBBAAABBBB	PPBLBPAAABBBB	no	no	NA	no	no
H1-13-I-1-30	allT	1uj3_B	2.1	P 21 21 2	KASGFNIKDYYMH	BBBLBBAAABBBB	PPBLBPAAABBBB	no	bound	NA	no	no
H1-13-I-1-30	allT	1XGQ_B	2.1	P 42 21 2	SVTGDSVTSDVWS	BBBLBBAAABBBB	PPBLBPAAABBBB	no	bound	NA	no	no
H1-13-I-1-30	allT	2h9g_B	2.32	P 1 21 1	AASGFSIGKSGIH	BBBLBBAAABBBB	PPBLBPAAABBBB	no	bound	NA	no	no
H1-13-I-1-30	allT	2h9g_H	2.32	P 1 21 1	AASGFSIGKSGIH	BBBLBBAAABBBB	PPBLBPAAABBBB	no	bound	NA	no	no
H1-13-I-1-30	allT	2HFF_H	1.95	P 1	AASGFTISSNSIH	BBBLBBAAABBBB	PPBLBPAAABBBB	no	no	NA	no	no
H1-13-I-1-30	allT	2i60_H	2.4	P 1 21 1	KASGDTFIRYSFT	BBBLBBAAABBBB	PPBLBPAAABBBB	no	bound	NA	no	no
H1-13-I-1-30	allT	2NXZ_D	2.04	P 2 2 21	KASGDTFIRYSFT	BBBLBBAAABBBB	PPBLBPAAABBBB	no	bound	NA	no	no
H1-13-I-1-30	allT	2NY0_D	2.2	P 2 2 21	KASGDTFIRYSFT	BBBLBBAAABBBB	PPBLBPAAABBBB	no	bound	NA	no	no
H1-13-I-1-30	allT	2NY1_D	1.99	P 2 2 21	KASGDTFIRYSFT	BBBLBBAAABBBB	PPBLBPAAABBBB	no	bound	NA	no	no
H1-13-I-1-30	allT	2NY2_D	2.0	P 2 2 21	KASGDTFIRYSFT	BBBLBBAAABBBB	PPBLBPAAABBBB	no	bound	NA	no	no
H1-13-I-1-30	allT	2NY3_D	2.0	P 2 2 21	KASGDTFIRYSFT	BBBLBBAAABBBB	PPBLBPAAABBBB	no	bound	NA	no	no
H1-13-I-1-30	allT	2NY4_D	2.0	P 2 2 21	KASGDTFIRYSFT	BBBLBBAAABBBB	PPBLBPAAABBBB	no	bound	NA	no	no
H1-13-I-1-30	allT	2WUC_H	2.7	C 2 2 21	AASGFTINGTYIH	BBBLBBAAABBBB	PPBLBPAAABBBB	no	bound	NA	no	no
H1-13-I-1-30	allT	3BQU_D	3.0	P 21 21 21	KASGYSFTDYFMH	BBBLBBAAABBBB	PPBLBPAAABBBB	no	bound	NA	no	no
H1-13-I-1-30	allT	3G6J_F	3.1	C 1 2 1	AASGFSFTSSSVS	BBBLBBAAABBBB	PPBLBPAAABBBB	no	bound	NA	no	no
H1-13-I-1-30	allT	3G6J_H	3.1	C 1 2 1	AASGFSFTSSSVS	BBBLBBAAABBBB	PPBLBPAAABBBB	no	bound	NA	no	no
H1-13-I-1-30	allT	43ca_D	2.3	C 2 2 21	TVSGISLSRYNVH	BBBLBBAAABBBB	PPBLBPAAABBBB	no	bound	NA	no	no
H1-13-I-1-31	allT	1om3_H	2.2	P 21 21 21	GVSNFRISAHTMN	BBBLBBAAABBBB	BBBLBBAAABPBB	no	no	NA	no	no
H1-13-I-1-31	allT	1om3_K	2.2	P 21 21 21	GVSNFRISAHTMN	BBBLBBAAABBBB	BBBLBBAAABPBB	no	no	NA	no	no
H1-13-I-1-31	allT	1op3_H	1.75	P 21 21 21	GVSNFRISAHTMN	BBBLBBAAABBBB	BBBLBBAAABPBB	no	bound	NA	no	no
H1-13-I-1-31	allT	1op3_M	1.75	P 21 21 21	GVSNFRISAHTMN	BBBLBBAAABBBB	BBBLBBAAABPBB	no	bound	NA	no	no
H1-13-I-1-31	allT	1zls_H	2.0	C 2 2 2	GVSNFRISAHTMN	BBBLBBAAABBBB	BBBLBBAAABPBB	no	bound	NA	no	no
H1-13-I-1-31	allT	1zlv_H	2.33	P 21 21 21	GVSNFRISAHTMN	BBBLBBAAABBBB	BBBLBBAAABPBB	no	bound	NA	no	no
H1-13-I-1-31	allT	1zlv_M	2.33	P 21 21 21	GVSNFRISAHTMN	BBBLBBAAABBBB	BBBLBBAAABPBB	no	bound	NA	no	no
H1-13-I-1-31	allT	1zlw_H	2.85	P 21 21 21	GVSNFRISAHTMN	BBBLBBAAABBBB	BBBLBBAAABPBB	no	bound	NA	no	no
H1-13-I-1-31	allT	1zlw_M	2.85	P 21 21 21	GVSNFRISAHTMN	BBBLBBAAABBBB	BBBLBBAAABPBB	no	bound	NA	no	no
H1-13-I-1-31	allT	2OQJ_H	2.8	P 1 21 1	GVSNFRISAHTMN	BBBLBBAAABBBB	BBBLBBAAABPBB	no	bound	NA	no	no
H1-13-I-1-31	allT	2OQJ_K	2.8	P 1 21 1	GVSNFRISAHTMN	BBBLBBAAABBBB	BBBLBBAAABPBB	no	bound	NA	no	no
H1-13-I-1-31	allT	3OAU_H	1.9	P 1	GVSNFRISAHTMN	BBBLBBAAABBBB	BBBLBBAAABPBB	no	bound	NA	no	no
H1-13-I-1-31	allT	3OAY_M	1.95	P 21 21 21	GVSNFRISAHTMN	BBBLBBAAABBBB	BBBLBBAAABPBB	no	bound	NA	no	no
H1-13-I-1-31	allT	3OAZ_M	1.75	P 1 21 1	GVSNFRISAHTMN	BBBLBBAAABBBB	BBBLBBAAABPBB	no	no	NA	no	no
H1-13-I-1-32	allT	1dbk_H	3.0	P 64 2 2	KASGYAFTNYGVN	BBBLBBAAABBBB	BPBLBPAAABBBB	no	bound	NA	no	no
H1-13-I-1-32	allT	1dzb_B	2.0	P 1 21 1	TASGFNIKDTYMH	BBBLBBAAABBBB	BPBLBPAAABBBB	no	bound	NA	no	no
H1-13-I-1-32	allT	1yym_R	2.2	P 1 21 1	KASGDTFIRYSFT	BBBLBBAAABBBB	BPBLBPAAABBBB	no	bound	NA	no	no
H1-13-I-1-32	allT	25c8_H	2.0	C 1 2 1	TASGFNIKDTYMH	BBBLBBAAABBBB	BPBLBPAAABBBB	no	bound	NA	no	no
H1-13-I-1-32	allT	2aj3_D	2.03	P 1 21 1	TVSGASVNNYYWT	BBBLBBAAABBBB	BPBLBPAAABBBB	no	no	NA	no	no
H1-13-I-1-32	allT	2QR0_B	3.5	P 1 21 1	AASGFNFSSSSIH	BBBLBBAAABBBB	BPBLBPAAABBBB	no	bound	NA	no	no
H1-13-I-1-32	allT	2QR0_F	3.5	P 1 21 1	AASGFNFSSSSIH	BBBLBBAAABBBB	BPBLBPAAABBBB	no	bound	NA	no	no
H1-13-I-1-32	allT	2QR0_H	3.5	P 1 21 1	AASGFNFSSSSIH	BBBLBBAAABBBB	BPBLBPAAABBBB	no	bound	NA	no	no
H1-13-I-1-32	allT	2QR0_L	3.5	P 1 21 1	AASGFNFSSSSIH	BBBLBBAAABBBB	BPBLBPAAABBBB	no	bound	NA	no	no
H1-13-I-1-32	allT	2QR0_N	3.5	P 1 21 1	AASGFNFSSSSIH	BBBLBBAAABBBB	BPBLBPAAABBBB	no	bound	NA	no	no
H1-13-I-1-32	allT	2QR0_R	3.5	P 1 21 1	AASGFNFSSSSIH	BBBLBBAAABBBB	BPBLBPAAABBBB	no	bound	NA	no	no
H1-13-I-1-32	allT	2QR0_T	3.5	P 1 21 1	AASGFNFSSSSIH	BBBLBBAAABBBB	BPBLBPAAABBBB	no	bound	NA	no	no
H1-13-I-1-32	allT	2QR0_X	3.5	P 1 21 1	AASGFNFSSSSIH	BBBLBBAAABBBB	BPBLBPAAABBBB	no	bound	NA	no	no
H1-13-I-1-32	allT	35c8_H	2.0	C 1 2 1	TASGFNIKDTYMH	BBBLBBAAABBBB	BPBLBPAAABBBB	no	bound	NA	no	no
H1-13-I-1-32	allT	3I9G_H	1.9	P 21 21 21	QSFGYIFIDHTIH	BBBLBBAAABBBB	BPBLBPAAABBBB	no	bound	NA	no	no
H1-13-I-1-32	allT	3SDY_H	2.85	P 21 3	KASGYTFTSFGVS	BBBLBBAAABBBB	BPBLBPAAABBBB	no	bound	NA	no	no
H1-13-I-1-33	allT	1fvc_B	2.2	P 1 21 1	AASGFNIKDTYIH	BBBLBBAAABBBB	BPBLBBAAAPPBB	no	no	NA	no	no
H1-13-I-1-33	allT	1lo4_H	2.4	P 21 21 21	EASGFTLRTYGMS	BBBLBBAAABBBB	BPBLBBAAAPPBB	no	no	NA	no	no
H1-13-I-1-34	allT	1dzb_A	2.0	P 1 21 1	TASGFNIKDTYMH	BBBLBBAAABBBB	PBBLBPAAABBBP	no	bound	NA	no	no
H1-13-I-1-34	allT	3H3B_D	2.45	P 21 21 21	KASGYSFTGYFIN	BBBLBBAAABBBB	PBBLBPAAABBBP	no	bound	NA	no	no
H1-13-I-1-35	allT	1mlc_D	2.5	P 21 21 21	KATGYTFSTYWIE	BBBLBBAAABBBB	PBBLBPAAABPPB	no	bound	NA	no	no
H1-13-I-1-35	allT	1nfd_F	2.8	P 1 21 1	AASGFTFSDFWMY	BBBLBBAAABBBB	PBBLBPAAABPPB	no	bound	NA	no	no
H1-13-I-1-35	allT	2OR9_H	2.7	P 21 21 21	AASGFTFSHYGMS	BBBLBBAAABBBB	PBBLBPAAABPPB	no	bound	NA	no	no
H1-13-I-1-35	allT	2OZ4_H	2.7	C 1 2 1	KTSGYTFSEFTMH	BBBLBBAAABBBB	PBBLBPAAABPPB	no	bound	NA	no	no
H1-13-I-1-35	allT	2VXU_H	2.36	P 21 21 21	KASGYSFTDYFIY	BBBLBBAAABBBB	PBBLBPAAABPPB	Core member	no	NA	no	no
H1-13-I-1-35	allT	3F12_B	2.95	P 32 2 1	AASGFTFSSYGMH	BBBLBBAAABBBB	PBBLBPAAABPPB	no	no	NA	no	no
H1-13-I-1-36	allT	1t04_B	3.0	C 1 2 1	KASGYIFTSSWIN	BBBLBBAAABBBB	BBBLBPAADBPBP	no	no	NA	no	no
H1-13-I-1-36	allT	2Q76_B	2.0	C 1 2 1	KATGYTFTTYWIE	BBBLBBAAABBBB	BBBLBPAADBPBP	no	no	NA	no	no
H1-13-I-1-36	allT	3LOH_A	3.8	C 2 2 21	TVSGFPLTAYGVN	BBBLBBAAABBBB	BBBLBPAADBPBP	no	bound	NA	no	no
H1-13-I-1-36	allT	3UJI_H	1.6	C 1 2 1	KGSGYSFSNYWIA	BBBLBBAAABBBB	BBBLBPAADBPBP	no	bound	NA	no	no
H1-13-I-1-37	allT	1qok_A	2.4	P 32 2 1	TASGFNIKDSYMH	BBBLBBAAABBBB	BPBLBPAAABBPP	no	no	NA	no	no
H1-13-I-1-37	allT	3Q3G_D	2.7	P 21 21 21	TPSGFNIKDIYMQ	BBBLBBAAABBBB	BPBLBPAAABBPP	no	bound	NA	no	no
H1-13-I-1-37	allT	3Q3G_H	2.7	P 21 21 21	TPSGFNIKDIYMQ	BBBLBBAAABBBB	BPBLBPAAABBPP	no	bound	NA	no	no
H1-13-I-1-37	allT	3Q3G_K	2.7	P 21 21 21	TPSGFNIKDIYMQ	BBBLBBAAABBBB	BPBLBPAAABBPP	no	bound	NA	no	no
H1-13-I-1-38	allT	1dbm_H	2.7	P 64 2 2	KASGYAFTNYGVN	BBBLBBAAABBBB	BBBLBPAADBBBP	no	bound	NA	no	no
H1-13-I-1-38	allT	1hzh_H	2.7	H 3 2	QASGYRFSNFVIH	BBBLBBAAABBBB	BBBLBPAADBBBP	no	no	NA	no	no
H1-13-I-1-39	allT	1fns_H	2.0	C 1 2 1	TVSGFSLTDYGVD	BBBLBBAAABBBB	BBBLBBAADBPBB	no	bound	NA	no	no
H1-13-I-1-39	allT	1gig_H	2.3	P 31 2 1	TVSGFLLISNGVH	BBBLBBAAABBBB	BBBLBBAADBPBB	no	no	NA	no	no
H1-13-I-1-39	allT	1yy8_B	2.0	P 21 21 21	TVSGFSLTNYGVH	BBBLBBAAABBBB	BBBLBBAADBPBB	no	no	NA	no	no
H1-13-I-1-39	allT	3B9K_H	2.7	P 21 21 21	SVSGFSLISDSVH	BBBLBBAAABBBB	BBBLBBAADBPBB	no	bound	NA	no	no
H1-13-I-1-39	allT	3FO1_H	2.2	P 1 21 1	TVSGFSLTNYGVD	BBBLBBAAABBBB	BBBLBBAADBPBB	no	bound	NA	no	no
H1-13-I-1-40	allT	1xcq_H	3.5	P 1 21 1	KASGYTFTDFSMH	BBBLBBAAABBBB	PPBGBPAAABBBB	no	bound	NA	no	no
H1-13-I-1-41	allT	1t66_D	2.3	P 21 21 21	VASGFTFSDYWMN	BBBLBBAAABBBB	BBBLBPAAABPPB	no	bound	NA	no	no
H1-13-I-1-41	allT	1t66_H	2.3	P 21 21 21	VASGFTFSDYWMN	BBBLBBAAABBBB	BBBLBPAAABPPB	no	bound	NA	no	no
H1-13-I-1-41	allT	2nr6_D	2.81	P 1 21 1	TASGFNIKDTYIH	BBBLBBAAABBBB	BBBLBPAAABPPB	no	bound	NA	no	no
H1-13-I-1-41	allT	3C09_C	3.2	C 1 2 1	KASGYTFTSHWMH	BBBLBBAAABBBB	BBBLBPAAABPPB	no	bound	NA	no	no
H1-13-I-1-41	allT	3MNW_B	2.2	C 2 2 21	KASGYTFTDYSVH	BBBLBBAAABBBB	BBBLBPAAABPPB	Core member	bound	NA	no	no
H1-13-I-1-41	allT	3OB0_H	2.85	P 21 21 21	GVSNFRISAHTMN	BBBLBBAAABBBB	BBBLBPAAABPPB	no	bound	NA	no	no
H1-13-I-1-42	allT	1mrc_H	2.4	P 21 21 21	KASGYTFTSYWMQ	BBBLBBAAABBBB	PPBLBPAADBPBP	no	no	NA	no	no
H1-13-I-1-42	allT	1nca_H	2.5	P 4 21 2	KASGYTFTNYGMN	BBBLBBAAABBBB	PPBLBPAADBPBP	no	bound	NA	no	no
H1-13-I-1-42	allT	2c1o_B	2.75	P 21 21 21	KASGYSFTNYWMN	BBBLBBAAABBBB	PPBLBPAADBPBP	Core member	no	NA	heavy only	no
H1-13-I-1-42	allT	2cgr_H	2.2	P 21 21 2	KATGYTFSEYWIE	BBBLBBAAABBBB	PPBLBPAADBPBP	no	bound	NA	no	no
H1-13-I-1-42	allT	2VWE_E	3.4	P 1 21 1	KASGYTFTGFWIH	BBBLBBAAABBBB	PPBLBPAADBPBP	no	bound	NA	no	no
H1-13-I-1-42	allT	2VWE_L	3.4	P 1 21 1	KASGYTFTGFWIH	BBBLBBAAABBBB	PPBLBPAADBPBP	no	bound	NA	no	no
H1-13-I-1-43	allT	1cl7_H	3.0	P 21 21 21	KATNYAFTDYSMH	BBBLBBAAABBBB	PPBLBPAADBPPB	no	no	NA	no	no
H1-13-I-1-43	allT	1ehl_H	2.4	C 1 2 1	KASGYSFTSFWMH	BBBLBBAAABBBB	PPBLBPAADBPPB	no	bound	NA	no	no
H1-13-I-1-43	allT	1nma_H	3.0	I 4 2 2	KASGYTFTNYNMY	BBBLBBAAABBBB	PPBLBPAADBPPB	no	bound	NA	no	no
H1-13-I-1-43	allT	1qfw_I	3.5	P 31 2 1	AASGFAFSSFDMS	BBBLBBAAABBBB	PPBLBPAADBPPB	no	bound	NA	no	no
H1-13-I-1-43	allT	3O0R_H	2.7	P 21 21 21	KASGYSFTSYWMH	BBBLBBAAABBBB	PPBLBPAADBPPB	no	bound	NA	no	no
H1-13-I-1-43	allT	3S36_H	3.2	P 32 2 1	AASGFTFSSYSMN	BBBLBBAAABBBB	PPBLBPAADBPPB	no	bound	NA	no	no
H1-13-I-1-44	allT	1gpo_H	1.95	P 21 21 21	SVTGDSITSDFWS	BBBLBBAAABBBB	PBBGPPAAABBBB	no	no	NA	no	no
H1-13-I-1-44	allT	1rz8_B	2.3	P 21 21 21	KASGDTFIRYSFT	BBBLBBAAABBBB	PBBGPPAAABBBB	no	no	NA	no	no
H1-13-I-1-45	allT	1gpo_I	1.95	P 21 21 21	SVTGDSITSDFWS	BBBLBBAAABBBB	PBBGBPAADBPBB	no	no	NA	no	no
H1-13-I-1-46	allT	1nbz_B	1.85	P 42 21 2	SVTGDSVTSDYWS	BBBLBBAAABBBB	PBBLBPADDBPBB	no	bound	NA	no	no
H1-13-I-1-46	allT	2KH2_B_12	N/A	null	AASGFDFSRYDMS	BBBLBBAAABBBB	PBBLBPADDBPBB	no	bound	NA	no	no
H1-13-I-1-46	allT	2KH2_B_13	N/A	null	AASGFDFSRYDMS	BBBLBBAAABBBB	PBBLBPADDBPBB	no	bound	NA	no	no
H1-13-I-1-46	allT	2KH2_B_18	N/A	null	AASGFDFSRYDMS	BBBLBBAAABBBB	PBBLBPADDBPBB	no	bound	NA	no	no
H1-13-I-1-46	allT	2KH2_B_25	N/A	null	AASGFDFSRYDMS	BBBLBBAAABBBB	PBBLBPADDBPBB	no	bound	NA	no	no
H1-13-I-1-46	allT	2KH2_B_3	N/A	null	AASGFDFSRYDMS	BBBLBBAAABBBB	PBBLBPADDBPBB	no	bound	NA	no	no
H1-13-I-1-46	allT	2KH2_B_30	N/A	null	AASGFDFSRYDMS	BBBLBBAAABBBB	PBBLBPADDBPBB	no	bound	NA	no	no
H1-13-I-1-46	allT	2KH2_B_36	N/A	null	AASGFDFSRYDMS	BBBLBBAAABBBB	PBBLBPADDBPBB	no	bound	NA	no	no
H1-13-I-1-46	allT	2KH2_B_41	N/A	null	AASGFDFSRYDMS	BBBLBBAAABBBB	PBBLBPADDBPBB	no	bound	NA	no	no
H1-13-I-1-46	allT	2KH2_B_44	N/A	null	AASGFDFSRYDMS	BBBLBBAAABBBB	PBBLBPADDBPBB	no	bound	NA	no	no
H1-13-I-1-46	allT	2KH2_B_47	N/A	null	AASGFDFSRYDMS	BBBLBBAAABBBB	PBBLBPADDBPBB	no	bound	NA	no	no
H1-13-I-1-46	allT	2KH2_B_48	N/A	null	AASGFDFSRYDMS	BBBLBBAAABBBB	PBBLBPADDBPBB	no	bound	NA	no	no
H1-13-I-1-46	allT	2KH2_B_5	N/A	null	AASGFDFSRYDMS	BBBLBBAAABBBB	PBBLBPADDBPBB	no	bound	NA	no	no
H1-13-I-1-46	allT	2KH2_B_55	N/A	null	AASGFDFSRYDMS	BBBLBBAAABBBB	PBBLBPADDBPBB	no	bound	NA	no	no
H1-13-I-1-46	allT	2KH2_B_58	N/A	null	AASGFDFSRYDMS	BBBLBBAAABBBB	PBBLBPADDBPBB	no	bound	NA	no	no
H1-13-I-1-46	allT	2KH2_B_61	N/A	null	AASGFDFSRYDMS	BBBLBBAAABBBB	PBBLBPADDBPBB	no	bound	NA	no	no
H1-13-I-1-46	allT	2KH2_B_7	N/A	null	AASGFDFSRYDMS	BBBLBBAAABBBB	PBBLBPADDBPBB	no	bound	NA	no	no
H1-13-I-1-46	allT	2KH2_B_73	N/A	null	AASGFDFSRYDMS	BBBLBBAAABBBB	PBBLBPADDBPBB	no	bound	NA	no	no
H1-13-I-1-46	allT	3IY4_B	11.7	P 1	KASGYTFTNYGMN	BBBLBBAAABBBB	PBBLBPADDBPBB	no	no	NA	no	no
H1-13-I-1-46	allT	3K1K_D	2.15	P 42 2 2	AASGFPVNRYSMR	BBBLBBAAABBBB	PBBLBPADDBPBB	no	bound	NA	heavy only	no
H1-13-I-1-46	allT	3OGO_E	2.8	P 21 21 2	AASGFPVNRYSMR	BBBLBBAAABBBB	PBBLBPADDBPBB	no	bound	NA	heavy only	no
H1-13-I-1-46	allT	3OGO_F	2.8	P 21 21 2	AASGFPVNRYSMR	BBBLBBAAABBBB	PBBLBPADDBPBB	no	bound	NA	heavy only	no
H1-13-I-1-46	allT	3OGO_G	2.8	P 21 21 2	AASGFPVNRYSMR	BBBLBBAAABBBB	PBBLBPADDBPBB	no	bound	NA	heavy only	no
H1-13-I-1-46	allT	3OGO_H	2.8	P 21 21 2	AASGFPVNRYSMR	BBBLBBAAABBBB	PBBLBPADDBPBB	no	bound	NA	heavy only	no
H1-13-I-1-47	allT	1ncb_H	2.5	P 4 21 2	KASGYTFTNYGMN	BBBLBBAAABBBB	BPBLBPAAABBPB	no	bound	NA	no	no
H1-13-I-1-47	allT	3Q3G_B	2.7	P 21 21 21	TPSGFNIKDIYMQ	BBBLBBAAABBBB	BPBLBPAAABBPB	no	bound	NA	no	no
H1-13-I-1-47	allT	3QA3_B	3.0	P 21 21 21	TPSGFNIKDIYMQ	BBBLBBAAABBBB	BPBLBPAAABBPB	no	bound	NA	no	no
H1-13-I-1-47	allT	3QA3_D	3.0	P 21 21 21	TPSGFNIKDIYMQ	BBBLBBAAABBBB	BPBLBPAAABBPB	no	bound	NA	no	no
H1-13-I-1-47	allT	3QA3_H	3.0	P 21 21 21	TPSGFNIKDIYMQ	BBBLBBAAABBBB	BPBLBPAAABBPB	no	bound	NA	no	no
H1-13-I-1-47	allT	3QA3_K	3.0	P 21 21 21	TPSGFNIKDIYMQ	BBBLBBAAABBBB	BPBLBPAAABBPB	no	bound	NA	no	no
H1-13-I-1-48	allT	1rmf_H	2.8	P 21 21 21	KGSGYTFIDYAIH	BBBLBBAAABBBB	BPBLBPAADBBBB	no	no	NA	no	no
H1-13-I-1-48	allT	1s78_F	3.25	P 43 21 2	AASGFTFTDYTMD	BBBLBBAAABBBB	BPBLBPAADBBBB	no	bound	NA	no	no
H1-13-I-1-48	allT	2XWT_A	1.9	P 21 21 21	KASGYSLTDNWIG	BBBLBBAAABBBB	BPBLBPAADBBBB	no	bound	NA	no	no
H1-13-I-1-49	allT	2KH2_B_76	N/A	null	AASGFDFSRYDMS	BBBLBBAAABBBB	PBBLBPDADBPBB	no	bound	NA	no	no
H1-13-I-1-50	allT	1ct8_B	2.2	P 21	KTSGFTFSSSYIN	BBBLBBAAABBBB	PBBLBPAAAPBPB	no	bound	NA	no	no
H1-13-I-1-50	allT	1ct8_D	2.2	P 21	KTSGFTFSSSYIN	BBBLBBAAABBBB	PBBLBPAAAPBPB	no	bound	NA	no	no
H1-13-I-1-50	allT	1wz1_H	1.85	P 43 21 2	ATSGFTFSDAWMD	BBBLBBAAABBBB	PBBLBPAAAPBPB	no	no	NA	no	no
H1-13-I-1-51	allT	1nc4_D	2.25	P 21 21 21	TVSGFSLTDYGVH	BBBLBBAAABBBB	PPBLBBAADBPBP	no	bound	NA	no	no
H1-13-I-1-51	allT	3MJ8_B	2.94	P 1 21 1	TVSGISLSDYGVH	BBBLBBAAABBBB	PPBLBBAADBPBP	no	no	NA	no	no
H1-13-I-1-52	allT	1ibg_H	2.7	C 1 2 1	TVSGFSLTTYGVH	BBBLBBAAABBBB	BPBLBBAADBPBP	no	bound	NA	no	no
H1-13-I-1-52	allT	1nc2_D	2.1	P 21 21 21	TVSGFSLTDYGVH	BBBLBBAAABBBB	BPBLBBAADBPBP	no	bound	NA	no	no
H1-13-I-1-52	allT	1nc4_B	2.25	P 21 21 21	TVSGFSLTDYGVH	BBBLBBAAABBBB	BPBLBBAADBPBP	no	bound	NA	no	no
H1-13-I-1-52	allT	1nld_H	2.9	P 21 21 21	TVSGFSLTCYGVH	BBBLBBAAABBBB	BPBLBBAADBPBP	no	no	NA	no	no
H1-13-I-1-52	allT	3MJ8_H	2.94	P 1 21 1	TVSGISLSDYGVH	BBBLBBAAABBBB	BPBLBBAADBPBP	no	no	NA	no	no
H1-13-I-1-53	allT	2OQJ_B	2.8	P 1 21 1	GVSNFRISAHTMN	BBBLBBAAABBBB	BBBLBBAAABPPB	no	bound	NA	no	no
H1-13-I-1-53	allT	3OB0_M	2.85	P 21 21 21	GVSNFRISAHTMN	BBBLBBAAABBBB	BBBLBBAAABPPB	no	bound	NA	no	no
H1-13-I-1-54	allT	2KH2_B_28	N/A	null	AASGFDFSRYDMS	BBBLBBAAABBBB	PPBLBPDDDPBBB	no	bound	NA	no	no
H1-13-I-1-55	allT	1iai_H	2.9	P 21 2 21	KASGYTFTNYGMN	BBBLBBAAABBBB	PPBLBPADDBPBB	no	bound	NA	no	no
H1-13-I-1-55	allT	2KH2_B_16	N/A	null	AASGFDFSRYDMS	BBBLBBAAABBBB	PPBLBPADDBPBB	no	bound	NA	no	no
H1-13-I-1-55	allT	2KH2_B_22	N/A	null	AASGFDFSRYDMS	BBBLBBAAABBBB	PPBLBPADDBPBB	no	bound	NA	no	no
H1-13-I-1-55	allT	2KH2_B_31	N/A	null	AASGFDFSRYDMS	BBBLBBAAABBBB	PPBLBPADDBPBB	no	bound	NA	no	no
H1-13-I-1-55	allT	2KH2_B_38	N/A	null	AASGFDFSRYDMS	BBBLBBAAABBBB	PPBLBPADDBPBB	no	bound	NA	no	no
H1-13-I-1-55	allT	2KH2_B_4	N/A	null	AASGFDFSRYDMS	BBBLBBAAABBBB	PPBLBPADDBPBB	no	bound	NA	no	no
H1-13-I-1-55	allT	2KH2_B_51	N/A	null	AASGFDFSRYDMS	BBBLBBAAABBBB	PPBLBPADDBPBB	no	bound	NA	no	no
H1-13-I-1-55	allT	2KH2_B_53	N/A	null	AASGFDFSRYDMS	BBBLBBAAABBBB	PPBLBPADDBPBB	no	bound	NA	no	no
H1-13-I-1-55	allT	2KH2_B_59	N/A	null	AASGFDFSRYDMS	BBBLBBAAABBBB	PPBLBPADDBPBB	no	bound	NA	no	no
H1-13-I-1-56	allT	2KH2_B_34	N/A	null	AASGFDFSRYDMS	BBBLBBAAABBBB	PBBLBPDDDBPBB	no	bound	NA	no	no
H1-13-I-1-57	allT	1bey_H	3.25	P 65 2 2	TVSGFTFTDFYMN	BBBLBBAAABBBB	PBBLBBAADBPBB	no	no	NA	no	no
H1-13-I-1-57	allT	1lo2_H	2.0	P 1 21 1	AASGFSFRNYGMS	BBBLBBAAABBBB	PBBLBBAADBPBB	no	bound	NA	no	no
H1-13-I-1-57	allT	1lo2_Y	2.0	P 1 21 1	AASGFSFRNYGMS	BBBLBBAAABBBB	PBBLBBAADBPBB	no	bound	NA	no	no
H1-13-I-1-57	allT	1lo3_H	2.3	P 1 21 1	AASGFSFRNYGMS	BBBLBBAAABBBB	PBBLBBAADBPBB	no	bound	NA	no	no
H1-13-I-1-57	allT	1lo3_Y	2.3	P 1 21 1	AASGFSFRNYGMS	BBBLBBAAABBBB	PBBLBBAADBPBB	no	bound	NA	no	no
H1-13-I-1-57	allT	3FO2_B	2.18	P 21 21 21	TVSGFSLTNYGVD	BBBLBBAAABBBB	PBBLBBAADBPBB	no	bound	NA	no	no
H1-13-I-1-57	allT	43ca_B	2.3	C 2 2 21	TVSGISLSRYNVH	BBBLBBAAABBBB	PBBLBBAADBPBB	no	bound	NA	no	no
H1-13-I-1-58	allT	2KH2_B_50	N/A	null	AASGFDFSRYDMS	BBBLBBAAABBBB	PPBLBPADDBBBB	no	bound	NA	no	no
H1-13-I-1-59	allT	1oak_H	2.2	C 1 2 1	TVSGFSLTDYGVD	BBBLBBAAABBBB	PPBLBPAADBBBB	no	bound	NA	no	no
H1-13-I-1-59	allT	1tzh_B	2.6	P 1 21 1	AASGFDIYDDDIH	BBBLBBAAABBBB	PPBLBPAADBBBB	no	bound	NA	no	no
H1-13-I-1-59	allT	1yyl_H	2.75	P 1 21 1	KASGDTFIRYSFT	BBBLBBAAABBBB	PPBLBPAADBBBB	no	bound	NA	no	no
H1-13-I-1-59	allT	3MLT_E	2.49	P 1 21 1	KSSGYNFLDSWIG	BBBLBBAAABBBB	PPBLBPAADBBBB	no	bound	NA	no	no
H1-13-I-1-60	allT	1ar1_C	2.7	P 21 21 21	AASGFTFSSYTMS	BBBLBBAAABBBB	BPBLBPAADBPBB	no	bound	NA	no	no
H1-13-I-1-60	allT	1i3v_A	2.03	P 21 21 21	EASGDSIGTYVIG	BBBLBBAAABBBB	BPBLBPAADBPBB	no	no	NA	heavy only	no
H1-13-I-1-60	allT	1i3v_B	2.03	P 21 21 21	EASGDSIGTYVIG	BBBLBBAAABBBB	BPBLBPAADBPBB	no	no	NA	heavy only	no
H1-13-I-1-60	allT	1mfd_H	2.1	P 21 21 21	KASGYTFTNYWMH	BBBLBBAAABBBB	BPBLBPAADBPBB	no	bound	NA	no	no
H1-13-I-1-60	allT	1t04_D	3.0	C 1 2 1	KASGYIFTSSWIN	BBBLBBAAABBBB	BPBLBPAADBPBB	no	no	NA	no	no
H1-13-I-1-60	allT	1tqc_B	2.8	P 21 21 2	KASGYTFTNYGMN	BBBLBBAAABBBB	BPBLBPAADBPBB	no	bound	NA	no	no
H1-13-I-1-60	allT	1yjd_H	2.7	C 1 2 1	EASGYTFTSYYIH	BBBLBBAAABBBB	BPBLBPAADBPBB	no	bound	NA	no	no
H1-13-I-1-60	allT	2adi_B	2.8	P 43 21 2	AASGFTFSSYGMS	BBBLBBAAABBBB	BPBLBPAADBPBB	no	no	NA	no	no
H1-13-I-1-60	allT	2nyy_D	2.61	P 21 21 21	AASGFTFKYDYMY	BBBLBBAAABBBB	BPBLBPAADBPBB	no	bound	NA	no	no
H1-13-I-1-60	allT	2nz9_F	3.79	P 1 21 1	AASGFTFSDHYMY	BBBLBBAAABBBB	BPBLBPAADBPBB	no	bound	NA	no	no
H1-13-I-1-60	allT	3AB0_E	3.09	P 21 3	SASGFTFSSYAMS	BBBLBBAAABBBB	BPBLBPAADBPBB	no	bound	NA	no	no
H1-13-I-1-60	allT	3D69_B	3.77	P 41	AASGFTFSTYAMH	BBBLBBAAABBBB	BPBLBPAADBPBB	no	no	NA	no	no
H1-13-I-1-60	allT	3E8U_H	2.1	C 2 2 21	KGSGYTFTHYGIN	BBBLBBAAABBBB	BPBLBPAADBPBB	no	bound	NA	no	no
H1-13-I-1-60	allT	3GHE_H	2.4	P 1 21 1	VASGFTFNNYWMS	BBBLBBAAABBBB	BPBLBPAADBPBB	no	bound	NA	no	no
H1-13-I-1-60	allT	3KYM_F	2.62	P 1	AASGFTFSIYPMF	BBBLBBAAABBBB	BPBLBPAADBPBB	no	no	NA	no	no
H1-13-I-1-60	allT	3MLT_B	2.49	P 1 21 1	KSSGYNFLDSWIG	BBBLBBAAABBBB	BPBLBPAADBPBB	no	bound	NA	no	no
H1-13-I-1-60	allT	3ZTJ_I	3.41	P 21 21 21	AASGFTFSTYAMH	BBBLBBAAABBBB	BPBLBPAADBPBB	no	bound	NA	no	no
H1-13-I-1-60	allT	3ZTJ_K	3.41	P 21 21 21	AASGFTFSTYAMH	BBBLBBAAABBBB	BPBLBPAADBPBB	no	bound	NA	no	no
H1-13-I-1-61	allT	2KH2_B_10	N/A	null	AASGFDFSRYDMS	BBBLBBAAABBBB	PBBLBPADDBBBB	no	bound	NA	no	no
H1-13-I-1-61	allT	3MLT_I	2.49	P 1 21 1	KSSGYNFLDSWIG	BBBLBBAAABBBB	PBBLBPADDBBBB	no	bound	NA	no	no
H1-13-I-1-62	allT	1fn4_B	2.8	I 41 2 2	TVSGFSLTSFSVS	BBBLBBAAABBBB	BPBLBBADDBBBB	no	no	NA	no	no
H1-13-I-1-62	allT	1fn4_D	2.8	I 41 2 2	TVSGFSLTSFSVS	BBBLBBAAABBBB	BPBLBBADDBBBB	no	no	NA	no	no
H1-13-I-1-63	allT	1d5i_H	2.0	P 1 21 1	KATGYTFSSYWIE	BBBLBBAAABBBB	BPBLBPAAABPBP	no	no	NA	no	no
H1-13-I-1-63	allT	2NY7_H	2.3	P 65 2 2	QASGYRFSNFVIH	BBBLBBAAABBBB	BPBLBPAAABPBP	no	bound	NA	no	no
H1-13-I-1-63	allT	3FMG_H	3.4	P 41 3 2	KATGYTFSSYWIE	BBBLBBAAABBBB	BPBLBPAAABPBP	no	bound	NA	no	no
H1-13-I-1-63	allT	3JUY_A	2.5	C 1 2 1	QASGYRFSHFTVH	BBBLBBAAABBBB	BPBLBPAAABPBP	no	no	NA	no	no
H1-13-I-1-63	allT	3JUY_D	2.5	C 1 2 1	QASGYRFSHFTVH	BBBLBBAAABBBB	BPBLBPAAABPBP	no	no	NA	no	no
H1-13-I-1-63	allT	3NAB_H	2.32	P 1 21 1	KGSGYSFTNYWIS	BBBLBBAAABBBB	BPBLBPAAABPBP	no	no	NA	no	no
H1-13-I-1-63	allT	3RU8_H	2.07	P 21 21 21	QASGYRFSNFVIH	BBBLBBAAABBBB	BPBLBPAAABPBP	no	bound	NA	no	no
H1-13-I-1-64	allT	1mim_H	2.6	P 1 21 1	KASGYSFTRYWMH	BBBLBBAAABBBB	PBBGPPAAABPBB	no	no	NA	no	no
H1-13-I-1-64	allT	3STB_B	2.5	P 43 21 2	AASGRTLSSYAMG	BBBLBBAAABBBB	PBBGPPAAABPBB	no	bound	NA	heavy only	no
H1-13-I-1-65	allT	1v7m_I	2.51	C 1 2 1	AASGFTFSDAWMD	BBBLBBAAABBBB	PBBLBPAADPPBB	no	bound	NA	no	no
H1-13-I-1-65	allT	3CXD_H	2.8	P 21 21 21	AASGFTFNIYAMN	BBBLBBAAABBBB	PBBLBPAADPPBB	no	bound	NA	no	no
H1-13-I-1-65	allT	3D69_H	3.77	P 41	AASGFTFSTYAMH	BBBLBBAAABBBB	PBBLBPAADPPBB	no	no	NA	no	no
H1-13-I-1-65	allT	3I2C_H	2.8	I 4	AASGFNFNTYAMH	BBBLBBAAABBBB	PBBLBPAADPPBB	no	no	NA	no	no
H1-13-I-1-65	allT	3PIQ_C	3.33	P 32 2 1	TASGFSFDDSTMH	BBBLBBAAABBBB	PBBLBPAADPPBB	no	no	NA	no	no
H1-13-I-1-66	allT	3GJF_H	1.9	P 1 21 1	AASGFTFSTYQMS	BBBLBBAAABBBB	PPBLBPAADPPBB	no	bound	NA	no	no
H1-13-I-1-66	allT	3S37_H	2.7	P 43 21 2	AASGFTFSSYSMN	BBBLBBAAABBBB	PPBLBPAADPPBB	no	bound	NA	no	no
H1-13-I-1-66	allT	3UAJ_C	3.23	P 1 21 1	TVSGGSISDFYWS	BBBLBBAAABBBB	PPBLBPAADPPBB	no	bound	NA	no	no
H1-13-I-1-66	allT	3UAJ_H	3.23	P 1 21 1	TVSGGSISDFYWS	BBBLBBAAABBBB	PPBLBPAADPPBB	no	bound	NA	no	no
H1-13-I-1-67	allT	2fjf_D	2.65	C 1 2 1	AASGFTISDYWIH	BBBLBBAAABBBB	PBBLBBAAABPBP	no	no	NA	no	no
H1-13-I-1-67	allT	3FO0_H	2.5	P 21 21 2	TVSGFSLTNYGVD	BBBLBBAAABBBB	PBBLBBAAABPBP	no	no	NA	no	no
H1-13-I-1-68	allT	1YMH_D	2.6	P 21 21 21	KASGYTFTDFSMH	BBBLBBAAABBBB	PPBLBPAAABBPB	no	bound	NA	no	no
H1-13-I-1-69	allT	3RAJ_H	3.04	C 2 2 21	TVSGFSLISYGVH	BBBLBBAAABBBB	BBBLBBAAABPBP	no	bound	NA	no	no
H1-13-I-1-70	allT	3QPX_H	2.0	P 21 21 21	AASGLTFSANWLN	BBBLBBAAABBBB	PBBLBBAADBPPB	no	no	NA	no	no
H1-13-I-1-71	allT	1hzh_K	2.7	H 3 2	QASGYRFSNFVIH	BBBLBBAAABBBB	BPBLBPAADBPBP	Core member	no	NA	no	no
H1-13-I-1-71	allT	1rvf_H	4.0	R 3	KASGYAFSSFWVN	BBBLBBAAABBBB	BPBLBPAADBPBP	no	bound	NA	no	no
H1-13-I-1-72	allT	1fbi_H	3.0	P 1 21 1	KASGYTFTSYWMH	BBBLBBAAABBBB	BPBLBPAAABPPB	no	bound	NA	no	no
H1-13-I-1-72	allT	1fpt_H	3.0	P 63 2 2	KASGYAFTNYLIQ	BBBLBBAAABBBB	BPBLBPAAABPPB	no	bound	NA	no	no
H1-13-I-1-72	allT	2gsi_D	2.81	C 2 2 21	TASGFNIKDYYMY	BBBLBBAAABBBB	BPBLBPAAABPPB	no	bound	NA	no	no
H1-13-I-1-73	allT	2DTG_A	3.8	C 2 2 21	TVSGFPLTAYGVN	BBBLBBAAABBBB	PBBGPBAADBBBB	no	bound	NA	no	no
H1-13-I-1-74	allT	1zan_H	1.7	C 1 2 1	TVSGFSLTNNNVN	BBBLBBAAABBBB	BBBLBBAADBBBB	no	no	NA	no	no
H1-13-I-1-75	allT	1nc2_B	2.1	P 21 21 21	TVSGFSLTDYGVH	BBBLBBAAABBBB	BBBLBBAADBPBP	no	bound	NA	no	no
H1-13-I-1-75	allT	1t2q_H	1.83	P 21 21 21	TVSGFSLTSYGVH	BBBLBBAAABBBB	BBBLBBAADBPBP	no	no	NA	no	no
H1-13-I-1-75	allT	1yy8_D	2.0	P 21 21 21	TVSGFSLTNYGVH	BBBLBBAAABBBB	BBBLBBAADBPBP	no	no	NA	no	no
H1-13-I-1-75	allT	2d03_H	1.97	P 21 21 21	TVSGFSLTSYGVH	BBBLBBAAABBBB	BBBLBBAADBPBP	no	no	NA	no	no
H1-13-I-1-75	allT	3FO1_B	2.2	P 1 21 1	TVSGFSLTNYGVD	BBBLBBAAABBBB	BBBLBBAADBPBP	no	bound	NA	no	no
H1-13-I-1-75	allT	3FO2_H	2.18	P 21 21 21	TVSGFSLTNYGVD	BBBLBBAAABBBB	BBBLBBAADBPBP	no	bound	NA	no	no
H1-13-I-1-76	allT	1ngw_B	2.6	P 21 21 2	KASGYTFTSYWMH	BBBLBBAAABBBB	PPBLBPAAAPPBB	no	bound	NA	no	no
H1-13-I-1-76	allT	2ZUQ_C	3.3	C 1 2 1	AASGFAFSSYDMS	BBBLBBAAABBBB	PPBLBPAAAPPBB	no	bound	NA	no	no
H1-13-I-1-76	allT	3HAE_O	2.9	P 1 21 1	AASGFTFSAYGMG	BBBLBBAAABBBB	PPBLBPAAAPPBB	no	bound	NA	no	no
H1-13-I-1-76	allT	3KYM_H	2.62	P 1	AASGFTFSIYPMF	BBBLBBAAABBBB	PPBLBPAAAPPBB	no	no	NA	no	no
H1-13-I-1-76	allT	3PNW_B	2.05	P 1	AASGFNLSSSYMH	BBBLBBAAABBBB	PPBLBPAAAPPBB	no	bound	NA	no	no
H1-13-I-1-76	allT	3PNW_Q	2.05	P 1	AASGFNLSSSYMH	BBBLBBAAABBBB	PPBLBPAAAPPBB	no	bound	NA	no	no
H1-13-I-1-76	allT	3U46_A	2.91	P 21 2 21	KGSGFIFENFGFG	BBBLBBAAABBBB	PPBLBPAAAPPBB	no	no	NA	no	no
H1-13-I-1-76	allT	3U46_H	2.91	P 21 2 21	KGSGFIFENFGFG	BBBLBBAAABBBB	PPBLBPAAAPPBB	no	no	NA	no	no
H1-13-I-1-77	allT	1mhp_X	2.8	P 65	AASGFTFSRYTMS	BBBLBBAAABBBB	PBBLBPAAAPPPB	no	bound	NA	no	no
H1-13-I-1-77	allT	1mlc_B	2.5	P 21 21 21	KATGYTFSTYWIE	BBBLBBAAABBBB	PBBLBPAAAPPPB	no	bound	NA	no	no
H1-13-I-1-78	allT	1fvd_B	2.5	P 1	AASGFNIKDTYIH	BBBLBBAAABBBB	BBBLBPAAABBBB	no	no	NA	no	no
H1-13-I-1-78	allT	1qbl_H	2.26	P 1 21 1	TASGFNIKDTYMH	BBBLBBAAABBBB	BBBLBPAAABBBB	no	no	NA	no	no
H1-13-I-1-78	allT	2aj3_B	2.03	P 1 21 1	TVSGASVNNYYWT	BBBLBBAAABBBB	BBBLBPAAABBBB	no	no	NA	no	no
H1-13-I-1-78	allT	2fl5_F	3.0	P 21 21 21	TASGFSLSNYYMT	BBBLBBAAABBBB	BBBLBPAAABBBB	no	bound	NA	no	no
H1-13-I-1-78	allT	2fl5_H	3.0	P 21 21 21	TASGFSLSNYYMT	BBBLBBAAABBBB	BBBLBPAAABBBB	no	bound	NA	no	no
H1-13-I-1-78	allT	3DVN_H	2.7	C 1 2 1	AASGFNVKTGLIH	BBBLBBAAABBBB	BBBLBPAAABBBB	no	bound	NA	no	no
H1-13-I-1-79	allT	2fjf_I	2.65	C 1 2 1	AASGFTISDYWIH	BBBLBBAAABBBB	PPBLBBAAABPBP	no	no	NA	no	no
H1-13-I-1-80	allT	1bvk_E	2.7	P 41 21 2	TVSGFSLTGYGVN	BBBLBBAAABBBB	BPBLBPADDBPBB	no	bound	NA	no	no
H1-13-I-1-80	allT	3EYO_D	2.5	P 21 21 21	EGSGFKFGDHGIH	BBBLBBAAABBBB	BPBLBPADDBPBB	no	no	NA	no	no
H1-13-I-1-81	allT	1xct_B	3.05	P 21 21 2	KASGYTFTDFSMH	BBBLBBAAABBBB	PPBLBPADDBPPB	no	bound	NA	no	no
H1-13-I-1-82	allT	2ZCL_H	3.25	P 41 21 2	KASGYTFTTYYIN	BBBLBBAAABBBB	BBBLBPAADBPPB	Core member	bound	NA	no	no
H1-13-I-1-82	allT	7fab_H	2.0	C 1 2 1	TVSGTSFDDYYWT	BBBLBBAAABBBB	BBBLBPAADBPPB	no	no	NA	no	no
H1-13-I-1-83	allT	1a14_H	2.5	I 4 2 2	KASGYTFTNYNMY	BBBLBBAAABBBB	PPBLBPAAABPPP	no	bound	NA	no	no
H1-13-I-1-83	allT	2GKI_B	2.88	P 61 2 2	KASGYTFTSYVMH	BBBLBBAAABBBB	PPBLBPAAABPPP	no	no	NA	no	no
H1-13-I-1-84	allT	1dqm_H	2.1	C 1 2 1	SVTGDSVTSDYWS	BBBLBBAAABBBB	PPBLBBAAABBBB	no	no	NA	no	no
H1-13-I-1-84	allT	1ndg_B	1.9	P 42 21 2	SVTGDSIIRDYWS	BBBLBBAAABBBB	PPBLBBAAABBBB	no	bound	NA	no	no
H1-13-I-1-84	allT	1za3_B	3.35	P 32 2 1	AASGFSIYSYSIH	BBBLBBAAABBBB	PPBLBBAAABBBB	no	bound	NA	no	no
H1-13-I-1-84	allT	1za3_H	3.35	P 32 2 1	AASGFSIYSYSIH	BBBLBBAAABBBB	PPBLBBAAABBBB	no	bound	NA	no	no
H1-13-I-1-84	allT	2aj3_F	2.03	P 1 21 1	TVSGASVNNYYWT	BBBLBBAAABBBB	PPBLBBAAABBBB	no	no	NA	no	no
H1-13-I-1-84	allT	2fjh_H	3.1	P 31 1 2	AASGFTINASWIH	BBBLBBAAABBBB	PPBLBBAAABBBB	no	bound	NA	no	no
H1-13-I-1-84	allT	2vir_B	3.25	P 61 2 2	TVSGFLLISNGVH	BBBLBBAAABBBB	PPBLBBAAABBBB	no	bound	NA	no	no
H1-13-I-1-85	allT	1vge_H	2.0	P 1 21 1	KASGYSFTSYGLH	BBBLBBAAABBBB	PPBLBPAAABBBP	no	no	NA	no	no
H1-13-I-1-85	allT	1ztx_H	2.5	P 21 21 21	KATGYTFSDYWIE	BBBLBBAAABBBB	PPBLBPAAABBBP	no	bound	NA	no	no
H1-13-I-1-86	allT	1op5_M	3.0	I 2 2 2	GVSNFRISAHTMN	BBBLBBAAABBBB	BBBLBPAAAPBBB	no	bound	NA	no	no
H1-13-I-1-86	allT	1qyg_H	1.81	P 31 2 1	AASGFTFSDAWVD	BBBLBBAAABBBB	BBBLBPAAAPBBB	no	bound	NA	no	no
H1-13-I-1-86	allT	1riv_H	2.2	P 31 2 1	AASGFTFSDAWVD	BBBLBBAAABBBB	BBBLBPAAAPBBB	no	bound	NA	no	no
H1-13-I-1-87	allT	1afv_H	3.7	P 21 2 21	KASGYTFTSSWIH	BBBLBBAAABBBB	PPBGBPAAABPPB	no	bound	NA	no	no
H1-13-I-1-87	allT	1afv_K	3.7	P 21 2 21	KASGYTFTSSWIH	BBBLBBAAABBBB	PPBGBPAAABPPB	Core member	bound	NA	no	no
H1-13-I-1-88	allT	2JIX_F	3.2	P 21 21 21	TVSGASISSYYWS	BBBLBBAAABBBB	PBBGPPAAAPBBB	no	bound	NA	no	no
H1-13-I-1-89	allT	1bvl_C	2.87	P 43 21 2	TVSGFSLTGYGVN	BBBLBBAAABBBB	PBBLBPADABPBB	no	no	NA	no	no
H1-13-I-1-90	allT	3MAC_H	2.5	P 1 21 1	KASGGTFNSYAFS	BBBLBBAAABBBB	PBBLBPAADPBBB	no	bound	NA	no	no
H1-13-I-1-90	allT	3PGF_H	2.1	C 2 2 21	AASGFNFSSSYIH	BBBLBBAAABBBB	PBBLBPAADPBBB	no	bound	NA	no	no
H1-13-I-1-91	allT	1ahw_E	3.0	P 1 2 1	KASGFNIKDYYMH	BBBLBBAAABBBB	PPBLBBAAABBPB	no	bound	NA	no	no
H1-13-I-1-91	allT	1dvf_D	1.9	C 1 2 1	TASGFNIKDTHMN	BBBLBBAAABBBB	PPBLBBAAABBPB	no	bound	NA	no	no
H1-13-I-1-91	allT	2WUB_H	2.9	P 1 21 1	AASGFTINGTYIH	BBBLBBAAABBBB	PPBLBBAAABBPB	no	bound	NA	no	no
H1-13-I-1-91	allT	2WUB_R	2.9	P 1 21 1	AASGFTINGTYIH	BBBLBBAAABBBB	PPBLBBAAABBPB	no	bound	NA	no	no
H1-13-I-1-92	allT	1ahw_B	3.0	P 1 2 1	KASGFNIKDYYMH	BBBLBBAAABBBB	PPBLBBAADBBPB	no	bound	NA	no	no
H1-13-I-1-93	allT	1qle_H	3.0	P 4	AASGFTFSSYTMS	BBBLBBAAABBBB	BBBLBPAADBBPB	no	bound	NA	no	no
H1-13-I-1-94	allT	1mlb_B	2.1	P 21 21 21	KATGYTFSTYWIE	BBBLBBAAABBBB	PBBLBPAAAPPPP	Core member	no	NA	no	no
H1-13-I-1-95	allT	1ohq_B	2.0	I 41 2 2	AASGFRISDEDMG	BBBLBBAAABBBB	PPBLBBAAAPPBB	no	no	NA	heavy only	no
H1-13-I-1-96	allT	2a6j_B	2.7	P 1 21 1	KASGYTFTSYGIN	BBBLBBAAABBBB	PPBLBPADABBBB	no	no	NA	no	no
H1-13-I-1-97	allT	3STB_A	2.5	P 43 21 2	AASGRTLSSYAMG	BBBLBBAAABBBB	PPBGPPAAABPBB	no	bound	NA	heavy only	no
H1-13-I-1-98	allT	1f4y_H	2.8	P 1 21 1	AASGYVFSTYDMS	BBBLBBAAABBBB	BPBLBPAAAPPBB	no	bound	NA	no	no
H1-13-I-1-98	allT	3SKJ_H	2.5	C 2 2 21	AASGFTFSHYMMA	BBBLBBAAABBBB	BPBLBPAAAPPBB	no	bound	NA	no	no
H1-13-I-1-99	allT	43c9_B	2.2	C 2 2 21	TVSGISLSRYNVH	BBBLBBAAABBBB	BBBLBBAAABBBB	no	no	NA	no	no
H1-13-I-1-99	allT	43ca_F	2.3	C 2 2 21	TVSGISLSRYNVH	BBBLBBAAABBBB	BBBLBBAAABBBB	no	bound	NA	no	no
H1-13-I-1-100	allT	43c9_H	2.2	C 2 2 21	TVSGISLSRYNVH	BBBLBBAAABBBB	BPBLBPAAAPBBB	no	no	NA	no	no
H1-13-I-1-101	allT	2GK0_B	2.45	C 1 2 1	TVSGFSLTNYGVD	BBBLBBAAABBBB	PBBLBBAAABBBP	no	no	NA	no	no
H1-13-I-1-101	allT	2GK0_H	2.45	C 1 2 1	TVSGFSLTNYGVD	BBBLBBAAABBBB	PBBLBBAAABBBP	no	no	NA	no	no
H1-13-I-1-102	allT	3IY6_B	12.0	P 1	TVSGFSLSSYHVH	BBBLBBAAABBBB	PBBLBPADABBBB	no	no	NA	no	no
H1-13-I-1-103	allT	1bbd_H	2.8	P 21 21 21	TTSGFNIKDIYIH	BBBLBBAAABBBB	BPBLBBAAABBPB	no	no	NA	no	no
H1-13-I-1-104	allT	1a6t_D	2.7	P 21 21 2	KASGYSFSTYYMH	BBBLBBAAABBBB	PBBLBPAADBPPB	no	no	NA	no	no
H1-13-I-1-104	allT	1ap2_B	2.4	P 21 21 21	TASGFNIKDDFMH	BBBLBBAAABBBB	PBBLBPAADBPPB	no	no	NA	no	no
H1-13-I-1-104	allT	1kno_B	3.2	P 1	AASGFTFSSFGMH	BBBLBBAAABBBB	PBBLBPAADBPPB	no	bound	NA	no	no
H1-13-I-1-104	allT	1kno_D	3.2	P 1	AASGFTFSSFGMH	BBBLBBAAABBBB	PBBLBPAADBPPB	no	bound	NA	no	no
H1-13-I-1-104	allT	1kno_F	3.2	P 1	AASGFTFSSFGMH	BBBLBBAAABBBB	PBBLBPAADBPPB	no	bound	NA	no	no
H1-13-I-1-104	allT	3PP3_H	2.51	C 1 2 1	KASGYAFSYSWIN	BBBLBBAAABBBB	PBBLBPAADBPPB	no	no	NA	no	no
H1-13-I-1-105	allT	43ca_H	2.3	C 2 2 21	TVSGISLSRYNVH	BBBLBBAAABBBB	BPBLBBAAAPBBB	no	bound	NA	no	no
H1-13-I-1-106	allT	3O11_H	2.8	C 1 2 1	KATGYTFSTSWIE	BBBLBBAAABBBB	PPBLBPADABPBB	no	no	NA	no	no
H1-13-I-1-107	allT	2NY6_D	2.8	P 2 2 21	KASGDTFIRYSFT	BBBLBBAAABBBB	PBPLBBAAABBBB	no	bound	NA	no	no
H1-13-I-1-108	allT	2mpa_H	2.6	P 1 21 1	KASGYSFTSYWLH	BBBLBBAAABBBB	BBBLBPADDBPBB	no	bound	NA	no	no
H1-13-I-1-109	allT	3OZ9_H	1.6	P 21 21 21	KATGYRFSSYWVE	BBBLBBAAABBBB	PBBLBPAAABPPP	no	no	NA	no	no
H1-13-I-1-110	allT	3PIQ_G	3.33	P 32 2 1	TASGFSFDDSTMH	BBBLBBAAABBBB	PBBLBPAADBBPB	no	no	NA	no	no
H1-13-I-1-111	allT	1rzi_D	2.9	P 1	KASGGTFSSYAIS	BBBLBBAAABBBB	BPBLBPAADBPPB	no	no	NA	no	no
H1-13-I-1-111	allT	2ap2_B	2.4	P 21 21 21	TASGFNIKDDFMH	BBBLBBAAABBBB	BPBLBPAADBPPB	no	bound	NA	no	no
H1-13-I-1-111	allT	2OP4_H	2.85	P 21 21 21	KASGYTFTTYWIH	BBBLBBAAABBBB	BPBLBPAADBPPB	no	no	NA	no	no
H1-13-I-1-112	allT	2fjg_B	2.8	P 31 2 1	AASGFTISDYWIH	BBBLBBAAABBBB	PBBLBBAAABBPP	no	bound	NA	no	no
H1-13-I-1-113	allT	2ap2_D	2.4	P 21 21 21	TASGFNIKDDFMH	BBBLBBAAABBBB	PBBLBPAADBBBP	no	bound	NA	no	no
H1-13-I-1-114	allT	2fjg_H	2.8	P 31 2 1	AASGFTISDYWIH	BBBLBBAAABBBB	PPBLBBAAABBBP	no	bound	NA	no	no
H1-13-I-1-115	allT	1rzi_J	2.9	P 1	KASGGTFSSYAIS	BBBLBBAAABBBB	BPBLBBAAABPPB	no	no	NA	no	no
H1-13-I-1-116	allT	1rzi_N	2.9	P 1	KASGGTFSSYAIS	BBBLBBAAABBBB	PPPLBPAAAPPPB	no	no	NA	no	no
H1-13-I-1-117	allT	1cic_D	2.5	P 1 21 1	TVSGFSLTGYGVN	BBBLBBAAABBBB	PBBLBBAADBBBB	no	bound	NA	no	no
H1-13-I-1-117	allT	2arj_B	2.88	P 21 21 21	TVSGFSLTSNSVH	BBBLBBAAABBBB	PBBLBBAADBBBB	no	bound	NA	no	no
H1-13-I-1-117	allT	3Q6G_I	1.9	P 1 21 1	AVSGGSISNNHWS	BBBLBBAAABBBB	PBBLBBAADBBBB	no	no	NA	no	no
H1-13-I-1-118	allT	1zlu_H	2.75	P 21 21 21	GVSNFRISAHTMN	BBBLBBAAABBBB	BBPLBPAAABPBB	no	bound	NA	no	no
H1-13-I-1-118	allT	3MLW_I	2.7	C 1 2 1	KGSGYTFTDHWIA	BBBLBBAAABBBB	BBPLBPAAABPBB	no	bound	NA	no	no
H1-13-I-1-119	allT	1a5f_H	2.8	P 21 21 21	AASGFTIKDAYMH	BBBLBBAAABBBB	PBBLBPAAABBPB	no	no	NA	no	no
H1-13-I-1-119	allT	1hin_H	3.1	P 1 21 1	AASGFSFSSYGMS	BBBLBBAAABBBB	PBBLBPAAABBPB	no	bound	NA	no	no
H1-13-I-1-119	allT	3BGF_B	3.0	P 21 21 2	KASGYTFTTYRMH	BBBLBBAAABBBB	PBBLBPAAABBPB	no	bound	NA	no	no
H1-13-I-1-119	allT	3BGF_H	3.0	P 21 21 2	KASGYTFTTYRMH	BBBLBBAAABBBB	PBBLBPAAABBPB	no	bound	NA	no	no
H1-13-I-1-120	allT	1rjl_B	2.6	C 1 2 1	KASGFTFTSSWMH	BBBLBBAAABBBB	PPBLBPAADBBPB	no	bound	NA	no	no
H1-13-I-1-121	allT	1fvc_D	2.2	P 1 21 1	AASGFNIKDTYIH	BBBLBBAAABBBB	PPBLBBAAAPBBB	no	no	NA	no	no
H1-13-I-1-122	allT	4fab_H	2.7	P 1	VASGFTFSDYWMN	BBBLBBAAABBBB	BBPLBPAAAPBBB	no	bound	NA	no	no
H1-13-I-1-123	allT	1qbm_H	2.37	P 1 21 1	TASGFNIKDTYMH	BBBLBBAAABBBB	BBBLBPAAABBPB	no	no	NA	no	no
H1-13-I-1-124	allT	2gsi_B	2.81	C 2 2 21	TASGFNIKDYYMY	BBBLBBAAABBBB	BPBLBBADABBPB	no	bound	NA	no	no
H1-13-I-1-125	allT	2gsi_H	2.81	C 2 2 21	TASGFNIKDYYMY	BBBLBBAAABBBB	BBBLBBAAABBPP	no	bound	NA	no	no
H1-13-I-1-126	allT	1bvk_B	2.7	P 41 21 2	TVSGFSLTGYGVN	BBBLBBAAABBBB	BBBLBPADDBBBB	no	bound	NA	no	no
H1-13-I-1-127	allT	3MJ9_H	2.95	P 43 21 2	TVSGISLSDYGVH	BBBLBBAAABBBB	BPPLBBAADBPBP	no	bound	NA	no	no
H1-13-I-1-128	allT	1eap_B	2.4	P 1 21 1	KASGYISTDHAIH	BBBLBBAAABBBB	PPPLBPAAABPPB	no	bound	NA	no	no
H1-13-I-1-129	allT	1lmk_A	2.6	P 1 21 1	KTTGYIFSNYWIE	BBBLBBAAABBBB	PPBLBPADABPPB	no	no	NA	no	no
H1-13-I-1-130	allT	1dbb_H	2.7	P 64 2 2	KASGYAFTNYGVN	BBBLBBAAABBBB	BPBLBPAAABBBP	no	bound	NA	no	no
H1-13-I-1-131	allT	2bdn_H	2.53	C 2 2 21	PASGLNIKDTYMH	BBBLBBAAABBBB	PBBLBBAAABBBB	no	bound	NA	no	no
H1-13-I-1-131	allT	2fjh_B	3.1	P 31 1 2	AASGFTINASWIH	BBBLBBAAABBBB	PBBLBBAAABBBB	no	bound	NA	no	no
H1-13-I-1-132	allT	1yy9_D	2.6	P 1 21 1	TVSGFSLTNYGVH	BBBLBBAAABBBB	PBBLBBAADBPBP	no	bound	NA	no	no
H1-13-I-1-133	allT	1dl7_H	2.35	P 21 21 21	TVSGFSLTGYGVN	BBBLBBAAABBBB	BPBLBPADABPBB	no	bound	NA	no	no
H1-13-I-1-134	allT	1zlu_M	2.75	P 21 21 21	GVSNFRISAHTMN	BBBLBBAAABBBB	BBBLBPAAAPPPB	no	bound	NA	no	no
H1-13-I-1-135	allT	1i9r_H	3.1	C 1 2 1	KASGYIFTSYYMY	BBBLBBAAABBBB	BPBLBPAAABPPP	Core member	bound	NA	no	no
H1-13-I-1-135	allT	1i9r_K	3.1	C 1 2 1	KASGYIFTSYYMY	BBBLBBAAABBBB	BPBLBPAAABPPP	Core member	bound	NA	no	no
H1-13-I-1-135	allT	1i9r_X	3.1	C 1 2 1	KASGYIFTSYYMY	BBBLBBAAABBBB	BPBLBPAAABPPP	Core member	bound	NA	no	no
H1-13-I-1-136	allT	1mrd_H	2.3	P 21 21 21	KASGYTFTSYWMQ	BBBLBBAAABBBB	PPBLBPAADPPPB	no	bound	NA	no	no
H1-13-I-1-137	allT	1mhp_H	2.8	P 65	AASGFTFSRYTMS	BBBLBBAAABBBB	PPBLBPAAAPPPB	no	bound	NA	no	no
H1-13-I-1-138	allT	1ieh_A_3	N/A	null	AASGFTFSSYHMA	BBBLBBAAABBBB	PBBLBPDAABPPB	no	no	NA	heavy only	no
H1-13-I-1-139	allT	1ncc_H	2.5	P 4 21 2	KASGYTFTNYGMN	BBBLBBAAABBBB	BPPGBPAADBPPB	no	bound	NA	no	no
H1-13-I-2-1	allT	2H2P_C	3.1	C 1 2 1	AASGFDYSRYWMS	BBBLBBABLBBBB	BPBLBPAPLBBBB	no	bound	NA	no	no
H1-13-I-2-1	allT	2H2S_C	3.1	C 1 2 1	AASGFDYSRYWMS	BBBLBBABLBBBB	BPBLBPAPLBBBB	no	bound	NA	no	no
H1-13-I-2-1	allT	2QQL_H	3.1	P 32 2 1	AASGFTISGYGIH	BBBLBBABLBBBB	BPBLBPAPLBBBB	no	bound	NA	no	no
H1-13-I-2-1	allT	3FN0_H	1.8	P 41 21 2	TVSGGSMINYYWS	BBBLBBABLBBBB	BPBLBPAPLBBBB	no	bound	NA	no	no
H1-13-I-2-2	allT	1OTS_E	2.51	C 1 2 1	AASGFDYSRYWMS	BBBLBBABLBBBB	PBBLBPAPLBPPB	no	bound	NA	no	no
H1-13-I-2-2	allT	1OTT_E	3.0	C 1 2 1	AASGFDYSRYWMS	BBBLBBABLBBBB	PBBLBPAPLBPPB	no	bound	NA	no	no
H1-13-I-2-2	allT	1OTU_E	3.3	C 1 2 1	AASGFDYSRYWMS	BBBLBBABLBBBB	PBBLBPAPLBPPB	no	bound	NA	no	no
H1-13-I-2-2	allT	2EXW_E	3.2	C 1 2 1	AASGFDYSRYWMS	BBBLBBABLBBBB	PBBLBPAPLBPPB	no	bound	NA	no	no
H1-13-I-2-2	allT	2exy_E	3.1	C 1 2 1	AASGFDYSRYWMS	BBBLBBABLBBBB	PBBLBPAPLBPPB	no	bound	NA	no	no
H1-13-I-2-2	allT	2EZ0_E	3.54	C 1 2 1	AASGFDYSRYWMS	BBBLBBABLBBBB	PBBLBPAPLBPPB	no	bound	NA	no	no
H1-13-I-2-2	allT	2H2S_E	3.1	C 1 2 1	AASGFDYSRYWMS	BBBLBBABLBBBB	PBBLBPAPLBPPB	no	bound	NA	no	no
H1-13-I-2-2	allT	2HLF_E	3.3	C 1 2 1	AASGFDYSRYWMS	BBBLBBABLBBBB	PBBLBPAPLBPPB	no	bound	NA	no	no
H1-13-I-2-2	allT	3DET_E	2.8	C 1 2 1	AASGFDYSRYWMS	BBBLBBABLBBBB	PBBLBPAPLBPPB	no	bound	NA	no	no
H1-13-I-2-3	allT	1OTS_C	2.51	C 1 2 1	AASGFDYSRYWMS	BBBLBBABLBBBB	PBBLBPAPLBPBB	no	bound	NA	no	no
H1-13-I-2-3	allT	1OTT_C	3.0	C 1 2 1	AASGFDYSRYWMS	BBBLBBABLBBBB	PBBLBPAPLBPBB	no	bound	NA	no	no
H1-13-I-2-3	allT	1OTU_C	3.3	C 1 2 1	AASGFDYSRYWMS	BBBLBBABLBBBB	PBBLBPAPLBPBB	no	bound	NA	no	no
H1-13-I-2-3	allT	2exy_C	3.1	C 1 2 1	AASGFDYSRYWMS	BBBLBBABLBBBB	PBBLBPAPLBPBB	no	bound	NA	no	no
H1-13-I-2-3	allT	2EZ0_C	3.54	C 1 2 1	AASGFDYSRYWMS	BBBLBBABLBBBB	PBBLBPAPLBPBB	no	bound	NA	no	no
H1-13-I-2-3	allT	2FEC_I	3.97	C 1 2 1	AASGFDYSRYWMS	BBBLBBABLBBBB	PBBLBPAPLBPBB	no	bound	NA	no	no
H1-13-I-2-3	allT	2FEC_J	3.97	C 1 2 1	AASGFDYSRYWMS	BBBLBBABLBBBB	PBBLBPAPLBPBB	no	bound	NA	no	no
H1-13-I-2-3	allT	2FED_C	3.32	C 1 2 1	AASGFDYSRYWMS	BBBLBBABLBBBB	PBBLBPAPLBPBB	no	bound	NA	no	no
H1-13-I-2-3	allT	2HLF_C	3.3	C 1 2 1	AASGFDYSRYWMS	BBBLBBABLBBBB	PBBLBPAPLBPBB	no	bound	NA	no	no
H1-13-I-2-3	allT	2HT4_E	3.2	C 1 2 1	AASGFDYSRYWMS	BBBLBBABLBBBB	PBBLBPAPLBPBB	no	bound	NA	no	no
H1-13-I-2-3	allT	2HTK_C	3.41	C 1 2 1	AASGFDYSRYWMS	BBBLBBABLBBBB	PBBLBPAPLBPBB	no	bound	NA	no	no
H1-13-I-2-3	allT	2HTK_E	3.41	C 1 2 1	AASGFDYSRYWMS	BBBLBBABLBBBB	PBBLBPAPLBPBB	no	bound	NA	no	no
H1-13-I-2-3	allT	3EJY_E	3.2	C 1 2 1	AASGFDYSRYWMS	BBBLBBABLBBBB	PBBLBPAPLBPBB	no	bound	NA	no	no
H1-13-I-2-3	allT	3EJZ_C	2.9	C 1 2 1	AASGFDYSRYWMS	BBBLBBABLBBBB	PBBLBPAPLBPBB	no	bound	NA	no	no
H1-13-I-2-3	allT	3EJZ_E	2.9	C 1 2 1	AASGFDYSRYWMS	BBBLBBABLBBBB	PBBLBPAPLBPBB	no	bound	NA	no	no
H1-13-I-2-4	allT	3GO1_H	1.89	P 1 21 1	TVSGGPINNAYWT	BBBLBBABLBBBB	BPBLBPAPLBPPB	no	bound	NA	no	no
H1-13-I-2-5	allT	3R1G_H	2.8	P 1 21 1	AASGFTFLGYGIH	BBBLBBABLBBBB	PPBLBPAPLBBBP	no	bound	NA	no	no
H1-13-I-2-6	allT	2FEE_I	3.2	C 1 2 1	AASGFDYSRYWMS	BBBLBBABLBBBB	BBBLBPAPLBPBB	no	bound	NA	no	no
H1-13-I-2-6	allT	2FEE_J	3.2	C 1 2 1	AASGFDYSRYWMS	BBBLBBABLBBBB	BBBLBPAPLBPBB	no	bound	NA	no	no
H1-13-I-2-6	allT	2HT2_C	3.32	C 1 2 1	AASGFDYSRYWMS	BBBLBBABLBBBB	BBBLBPAPLBPBB	no	bound	NA	no	no
H1-13-I-2-6	allT	2HT2_E	3.32	C 1 2 1	AASGFDYSRYWMS	BBBLBBABLBBBB	BBBLBPAPLBPBB	no	bound	NA	no	no
H1-13-I-2-6	allT	2HTL_E	3.4	C 1 2 1	AASGFDYSRYWMS	BBBLBBABLBBBB	BBBLBPAPLBPBB	no	bound	NA	no	no
H1-13-I-2-6	allT	3DET_C	2.8	C 1 2 1	AASGFDYSRYWMS	BBBLBBABLBBBB	BBBLBPAPLBPBB	no	bound	NA	no	no
H1-13-I-2-6	allT	3MLY_I	1.7	P 1 21 1	TVSGGSISGFHWS	BBBLBBABLBBBB	BBBLBPAPLBPBB	no	bound	NA	no	no
H1-13-I-2-6	allT	3MLZ_H	2.99	P 65 2 2	TVSGGSISGFHWS	BBBLBBABLBBBB	BBBLBPAPLBPBB	no	bound	NA	no	no
H1-13-I-2-7	allT	2aeq_H	3.0	P 4 21 2	ATSGFTFIDYYMS	BBBLBBABLBBBB	PBBGBPAPLBPBB	no	bound	NA	no	no
H1-13-I-2-8	allT	1jgu_H	1.8	P 1 21 1	AASGFTFSGYAMS	BBBLBBABLBBBB	BPBLBBAPLBPPB	no	bound	NA	no	no
H1-13-I-2-8	allT	1jgv_H	1.85	P 1 21 1	AASGFTFSGYAMS	BBBLBBABLBBBB	BPBLBBAPLBPPB	no	no	NA	no	no
H1-13-I-2-9	allT	2HT3_C	3.3	C 1 2 1	AASGFDYSRYWMS	BBBLBBABLBBBB	BBBLBPAPLPPBB	no	bound	NA	no	no
H1-13-I-2-9	allT	2HTL_C	3.4	C 1 2 1	AASGFDYSRYWMS	BBBLBBABLBBBB	BBBLBPAPLPPBB	no	bound	NA	no	no
H1-13-I-2-10	allT	2HT3_E	3.3	C 1 2 1	AASGFDYSRYWMS	BBBLBBABLBBBB	PPBLBPAPLBPPB	no	bound	NA	no	no
H1-13-I-2-11	allT	3HI1_B	2.9	H 3 2	TVSGGSISSHYWS	BBBLBBABLBBBB	BPBLBBAPLBBBB	no	bound	NA	no	no
H1-13-I-2-11	allT	3HI1_H	2.9	H 3 2	TVSGGSISSHYWS	BBBLBBABLBBBB	BPBLBBAPLBBBB	no	bound	NA	no	no
H1-13-I-2-11	allT	3MLX_H	1.9	P 1 21 1	TVSGGSISGFHWS	BBBLBBABLBBBB	BPBLBBAPLBBBB	no	bound	NA	no	no
H1-13-I-2-12	allT	3P0V_H	2.85	P 1 21 1	AASGFTLSGDWIH	BBBLBBABLBBBB	PPBLBPAPLBBBB	no	no	NA	no	no
H1-13-I-2-12	allT	3P0V_I	2.85	P 1 21 1	AASGFTLSGDWIH	BBBLBBABLBBBB	PPBLBPAPLBBBB	no	no	NA	no	no
H1-13-I-2-12	allT	3P0Y_H	1.8	P 21 21 2	AASGFTLSGDWIH	BBBLBBABLBBBB	PPBLBPAPLBBBB	no	bound	NA	no	no
H1-13-I-2-13	allT	1u6a_H	2.81	P 43 21 2	TVSGGSISSHYWS	BBBLBBABLBBBB	BPBLBBAPLBPBB	no	no	NA	no	no
H1-13-I-2-13	allT	3Q1S_H	2.15	P 21 21 21	TVSGGSMINYYWS	BBBLBBABLBBBB	BPBLBBAPLBPBB	no	bound	NA	no	no
H1-13-I-2-14	allT	3P11_H	3.7	C 1 2 1	AASGFTLSGDWIH	BBBLBBABLBBBB	PPBLBBAPLPBBB	no	bound	NA	no	no
H1-13-I-2-15	allT	3MLX_I	1.9	P 1 21 1	TVSGGSISGFHWS	BBBLBBABLBBBB	BBBLBPAPLBBBB	no	bound	NA	no	no
H1-13-I-2-16	allT	2HT4_C	3.2	C 1 2 1	AASGFDYSRYWMS	BBBLBBABLBBBB	BPBLBPAPLBPBB	no	bound	NA	no	no
H1-13-I-2-16	allT	3EJY_C	3.2	C 1 2 1	AASGFDYSRYWMS	BBBLBBABLBBBB	BPBLBPAPLBPBB	no	bound	NA	no	no
H1-13-I-2-17	allT	3MLY_H	1.7	P 1 21 1	TVSGGSISGFHWS	BBBLBBABLBBBB	BBBLBBAPLBPBB	no	bound	NA	no	no
H1-13-I-2-18	allT	2R9H_C	3.1	C 1 2 1	AASGFDYSRYWMS	BBBLBBABLBBBB	PPBLBPAPLPPBB	no	bound	NA	no	no
H1-13-I-2-19	allT	1ic4_H	2.5	P 41 21 2	SVTGDSITSAYWS	BBBLBBABLBBBB	PBBLBPAPLPBBB	no	bound	NA	no	no
H1-13-I-2-20	allT	2QQK_H	2.75	C 1 2 1	AASGFTISGYGIH	BBBLBBABLBBBB	PPBLBBAPLBBBB	no	bound	NA	no	no
H1-13-I-2-21	allT	2FED_E	3.32	C 1 2 1	AASGFDYSRYWMS	BBBLBBABLBBBB	PPBLBPAPLBPBB	no	bound	NA	no	no
H1-13-I-3-1	allT	3eyq_D	2.4	P 21 21 21	AASGFTFSSYGMH	BBBLBBAAAALBB	PPBLBPADDDGBB	no	no	NA	no	no
H1-13-I-4-1	allT	1v7n_K	3.3	P 1 21 1	AASGFTFSDAWMD	BBBLLBAAABBBB	PBBLGPAADBPBB	no	bound	NA	no	no
H1-13-I-4-2	allT	3H3P_I	2.7	P 65 2 2	KASGGSFSTYALS	BBBLLBAAABBBB	BBBGGPAADBPBB	no	bound	NA	no	no
H1-13-I-4-3	allT	2fx8_H	2.2	P 1 21 1	KASGGSFSTYALS	BBBLLBAAABBBB	PBBGGBAADBPBB	no	bound	NA	no	no
H1-13-I-4-3	allT	2fx9_I	2.1	P 1 21 1	KASGGSFSTYALS	BBBLLBAAABBBB	PBBGGBAADBPBB	no	bound	NA	no	no
H1-13-I-4-3	allT	3H3P_H	2.7	P 65 2 2	KASGGSFSTYALS	BBBLLBAAABBBB	PBBGGBAADBPBB	no	bound	NA	no	no
H1-13-I-4-4	allT	1tzg_H	2.2	C 1 2 1	KASGGSFSTYALS	BBBLLBAAABBBB	PBBGGBAAABPBB	no	bound	NA	no	no
H1-13-I-4-5	allT	1rzi_P	2.9	P 1	KASGGTFSSYAIS	BBBLLBAAABBBB	BPBGGBAAAPPPB	no	no	NA	no	no
H1-13-I-4-6	allT	2fx7_H	1.76	C 1 2 1	KASGGSFSTYALS	BBBLLBAAABBBB	PBBGGPDADBPBB	no	bound	NA	no	no
H1-13-I-4-7	allT	2fx8_I	2.2	P 1 21 1	KASGGSFSTYALS	BBBLLBAAABBBB	PBBGGPAAABPBB	no	bound	NA	no	no
H1-13-I-4-8	allT	2fx8_J	2.2	P 1 21 1	KASGGSFSTYALS	BBBLLBAAABBBB	PBBGGPAADBPBB	no	bound	NA	no	no
H1-13-I-4-9	allT	2fx8_K	2.2	P 1 21 1	KASGGSFSTYALS	BBBLLBAAABBBB	BBBLGPAADBPBB	no	bound	NA	no	no
H1-13-I-5-1	allT	1a6v_J	1.8	P 21 21 21	KASGYTFTSYWMH	BBBLBBLBLLBBB	PPBLBPLPGGPPB	no	bound	NA	no	no
H1-13-I-6-1	allT	2esg_A	N/A	null	KASGYSFTSYGLH	CCCCCCCCCCCCC	CCCCCCCCCCCCC	no	no	NA	no	no
H1-13-I-6-1	allT	2esg_B	N/A	null	KASGYSFTSYGLH	CCCCCCCCCCCCC	CCCCCCCCCCCCC	no	no	NA	no	no
H1-13-I-6-1	allT	3CHN_A	N/A	null	KASGYSFTSYGLH	CCCCCCCCCCCCC	CCCCCCCCCCCCC	no	no	NA	no	no
H1-13-I-6-1	allT	3CHN_A_10	N/A	null	KASGYSFTSYGLH	CCCCCCCCCCCCC	CCCCCCCCCCCCC	no	no	NA	no	no
H1-13-I-6-1	allT	3CHN_A_2	N/A	null	KASGYSFTSYGLH	CCCCCCCCCCCCC	CCCCCCCCCCCCC	no	no	NA	no	no
H1-13-I-6-1	allT	3CHN_A_3	N/A	null	KASGYSFTSYGLH	CCCCCCCCCCCCC	CCCCCCCCCCCCC	no	no	NA	no	no
H1-13-I-6-1	allT	3CHN_A_4	N/A	null	KASGYSFTSYGLH	CCCCCCCCCCCCC	CCCCCCCCCCCCC	no	no	NA	no	no
H1-13-I-6-1	allT	3CHN_A_5	N/A	null	KASGYSFTSYGLH	CCCCCCCCCCCCC	CCCCCCCCCCCCC	no	no	NA	no	no
H1-13-I-6-1	allT	3CHN_A_6	N/A	null	KASGYSFTSYGLH	CCCCCCCCCCCCC	CCCCCCCCCCCCC	no	no	NA	no	no
H1-13-I-6-1	allT	3CHN_A_7	N/A	null	KASGYSFTSYGLH	CCCCCCCCCCCCC	CCCCCCCCCCCCC	no	no	NA	no	no
H1-13-I-6-1	allT	3CHN_A_8	N/A	null	KASGYSFTSYGLH	CCCCCCCCCCCCC	CCCCCCCCCCCCC	no	no	NA	no	no
H1-13-I-6-1	allT	3CHN_A_9	N/A	null	KASGYSFTSYGLH	CCCCCCCCCCCCC	CCCCCCCCCCCCC	no	no	NA	no	no
H1-13-I-6-1	allT	3CHN_B	N/A	null	KASGYSFTSYGLH	CCCCCCCCCCCCC	CCCCCCCCCCCCC	no	no	NA	no	no
H1-13-I-6-1	allT	3CHN_B_10	N/A	null	KASGYSFTSYGLH	CCCCCCCCCCCCC	CCCCCCCCCCCCC	no	no	NA	no	no
H1-13-I-6-1	allT	3CHN_B_2	N/A	null	KASGYSFTSYGLH	CCCCCCCCCCCCC	CCCCCCCCCCCCC	no	no	NA	no	no
H1-13-I-6-1	allT	3CHN_B_3	N/A	null	KASGYSFTSYGLH	CCCCCCCCCCCCC	CCCCCCCCCCCCC	no	no	NA	no	no
H1-13-I-6-1	allT	3CHN_B_4	N/A	null	KASGYSFTSYGLH	CCCCCCCCCCCCC	CCCCCCCCCCCCC	no	no	NA	no	no
H1-13-I-6-1	allT	3CHN_B_5	N/A	null	KASGYSFTSYGLH	CCCCCCCCCCCCC	CCCCCCCCCCCCC	no	no	NA	no	no
H1-13-I-6-1	allT	3CHN_B_6	N/A	null	KASGYSFTSYGLH	CCCCCCCCCCCCC	CCCCCCCCCCCCC	no	no	NA	no	no
H1-13-I-6-1	allT	3CHN_B_7	N/A	null	KASGYSFTSYGLH	CCCCCCCCCCCCC	CCCCCCCCCCCCC	no	no	NA	no	no
H1-13-I-6-1	allT	3CHN_B_8	N/A	null	KASGYSFTSYGLH	CCCCCCCCCCCCC	CCCCCCCCCCCCC	no	no	NA	no	no
H1-13-I-6-1	allT	3CHN_B_9	N/A	null	KASGYSFTSYGLH	CCCCCCCCCCCCC	CCCCCCCCCCCCC	no	no	NA	no	no
H1-13-I-6-1	allT	3CHN_C	N/A	null	KASGYSFTSYGLH	CCCCCCCCCCCCC	CCCCCCCCCCCCC	no	no	NA	no	no
H1-13-I-6-1	allT	3CHN_C_10	N/A	null	KASGYSFTSYGLH	CCCCCCCCCCCCC	CCCCCCCCCCCCC	no	no	NA	no	no
H1-13-I-6-1	allT	3CHN_C_2	N/A	null	KASGYSFTSYGLH	CCCCCCCCCCCCC	CCCCCCCCCCCCC	no	no	NA	no	no
H1-13-I-6-1	allT	3CHN_C_3	N/A	null	KASGYSFTSYGLH	CCCCCCCCCCCCC	CCCCCCCCCCCCC	no	no	NA	no	no
H1-13-I-6-1	allT	3CHN_C_4	N/A	null	KASGYSFTSYGLH	CCCCCCCCCCCCC	CCCCCCCCCCCCC	no	no	NA	no	no
H1-13-I-6-1	allT	3CHN_C_5	N/A	null	KASGYSFTSYGLH	CCCCCCCCCCCCC	CCCCCCCCCCCCC	no	no	NA	no	no
H1-13-I-6-1	allT	3CHN_C_6	N/A	null	KASGYSFTSYGLH	CCCCCCCCCCCCC	CCCCCCCCCCCCC	no	no	NA	no	no
H1-13-I-6-1	allT	3CHN_C_7	N/A	null	KASGYSFTSYGLH	CCCCCCCCCCCCC	CCCCCCCCCCCCC	no	no	NA	no	no
H1-13-I-6-1	allT	3CHN_C_8	N/A	null	KASGYSFTSYGLH	CCCCCCCCCCCCC	CCCCCCCCCCCCC	no	no	NA	no	no
H1-13-I-6-1	allT	3CHN_C_9	N/A	null	KASGYSFTSYGLH	CCCCCCCCCCCCC	CCCCCCCCCCCCC	no	no	NA	no	no
H1-13-I-6-1	allT	3CHN_D	N/A	null	KASGYSFTSYGLH	CCCCCCCCCCCCC	CCCCCCCCCCCCC	no	no	NA	no	no
H1-13-I-6-1	allT	3CHN_D_10	N/A	null	KASGYSFTSYGLH	CCCCCCCCCCCCC	CCCCCCCCCCCCC	no	no	NA	no	no
H1-13-I-6-1	allT	3CHN_D_2	N/A	null	KASGYSFTSYGLH	CCCCCCCCCCCCC	CCCCCCCCCCCCC	no	no	NA	no	no
H1-13-I-6-1	allT	3CHN_D_3	N/A	null	KASGYSFTSYGLH	CCCCCCCCCCCCC	CCCCCCCCCCCCC	no	no	NA	no	no
H1-13-I-6-1	allT	3CHN_D_4	N/A	null	KASGYSFTSYGLH	CCCCCCCCCCCCC	CCCCCCCCCCCCC	no	no	NA	no	no
H1-13-I-6-1	allT	3CHN_D_5	N/A	null	KASGYSFTSYGLH	CCCCCCCCCCCCC	CCCCCCCCCCCCC	no	no	NA	no	no
H1-13-I-6-1	allT	3CHN_D_6	N/A	null	KASGYSFTSYGLH	CCCCCCCCCCCCC	CCCCCCCCCCCCC	no	no	NA	no	no
H1-13-I-6-1	allT	3CHN_D_7	N/A	null	KASGYSFTSYGLH	CCCCCCCCCCCCC	CCCCCCCCCCCCC	no	no	NA	no	no
H1-13-I-6-1	allT	3CHN_D_8	N/A	null	KASGYSFTSYGLH	CCCCCCCCCCCCC	CCCCCCCCCCCCC	no	no	NA	no	no
H1-13-I-6-1	allT	3CHN_D_9	N/A	null	KASGYSFTSYGLH	CCCCCCCCCCCCC	CCCCCCCCCCCCC	no	no	NA	no	no
H1-13-I-6-1	allT	3IXX_G	15.0	P 1	ATSGFTFTDYYMT	CCCCCCCCCCCCC	CCCCCCCCCCCCC	no	bound	NA	no	no
H1-13-I-6-1	allT	3IXX_I	15.0	P 1	ATSGFTFTDYYMT	CCCCCCCCCCCCC	CCCCCCCCCCCCC	no	bound	NA	no	no
H1-13-I-6-1	allT	3IXY_G	23.0	P 1	ATSGFTFTDYYMT	CCCCCCCCCCCCC	CCCCCCCCCCCCC	no	bound	NA	no	no
H1-13-I-6-1	allT	3IXY_I	23.0	P 1	ATSGFTFTDYYMT	CCCCCCCCCCCCC	CCCCCCCCCCCCC	no	bound	NA	no	no
H1-13-I-7-1	allT	1qnz_H	N/A	null	KASGYTFTTYPIE	BBBLBALAABBBB	PBPLBAGAABPBB	no	bound	NA	no	no
H1-13-I-7-2	allT	2fat_H	1.77	P 21 21 21	KASGYSFTNFYIH	BBBLBALAABBBB	PPBLBAGAABPBB	no	no	NA	no	no
H1-13-I-7-2	allT	2ZUQ_F	3.3	C 1 2 1	AASGFAFSSYDMS	BBBLBALAABBBB	PPBLBAGAABPBB	no	bound	NA	no	no
H1-13-I-7-3	allT	1dsf_H	2.2	P 61 2 2	AASGFIFSDNYMY	BBBLBALAABBBB	PPBLBAGADBPBB	no	no	NA	no	no
H1-13-I-8-1	allT	1osp_H	1.95	P 21 21 21	SVTGEPITSGFWD	BBBLBBAABLBBB	PBBLBPAABGBBB	no	bound	NA	no	no
H1-13-I-8-2	allT	1ngz_B	1.6	P 1	KASGYTFTSYWMH	BBBLBBAABLBBB	PPBLBPAAPGPBB	Core member	no	NA	no	no
H1-13-I-8-3	allT	3HAE_I	2.9	P 1 21 1	AASGFTFSAYGMG	BBBLBBAABLBBB	BBBGPPAAPGPPB	no	bound	NA	no	no
H1-13-I-8-4	allT	1dqd_H	2.1	P 21 21 2	SVTGDSITSGYWN	BBBLBBAABLBBB	BBBLBPAABGBBB	no	no	NA	no	no
H1-13-I-9-1	allT	1igf_J	2.8	P 21 21 21	AASGFTFSRCAMS	BBBLBBABABBBB	PBBLBPAPDBPBB	no	no	NA	no	no
H1-13-I-9-1	allT	1xcq_B	3.5	P 1 21 1	KASGYTFTDFSMH	BBBLBBABABBBB	PBBLBPAPDBPBB	no	bound	NA	no	no
H1-13-I-9-1	allT	2KH2_B_19	N/A	null	AASGFDFSRYDMS	BBBLBBABABBBB	PBBLBPAPDBPBB	no	bound	NA	no	no
H1-13-I-9-1	allT	2R9H_E	3.1	C 1 2 1	AASGFDYSRYWMS	BBBLBBABABBBB	PBBLBPAPDBPBB	no	bound	NA	no	no
H1-13-I-9-2	allT	2R4R_H	3.4	C 1 2 1	KASGYIFTDYYIN	BBBLBBABABBBB	PPBLBPAPDBPBP	no	bound	NA	no	no
H1-13-I-9-2	allT	2R4S_H	3.4	C 1 2 1	KASGYIFTDYYIN	BBBLBBABABBBB	PPBLBPAPDBPBP	no	bound	NA	no	no
H1-13-I-9-3	allT	2KH2_B_20	N/A	null	AASGFDFSRYDMS	BBBLBBABABBBB	PPBLBPABDBPBB	no	bound	NA	no	no
H1-13-I-9-3	allT	2KH2_B_37	N/A	null	AASGFDFSRYDMS	BBBLBBABABBBB	PPBLBPABDBPBB	no	bound	NA	no	no
H1-13-I-9-4	allT	2KH2_B_26	N/A	null	AASGFDFSRYDMS	BBBLBBABABBBB	PBBLBPABDBPBB	no	bound	NA	no	no
H1-13-I-9-4	allT	2KH2_B_29	N/A	null	AASGFDFSRYDMS	BBBLBBABABBBB	PBBLBPABDBPBB	no	bound	NA	no	no
H1-13-I-9-4	allT	2KH2_B_46	N/A	null	AASGFDFSRYDMS	BBBLBBABABBBB	PBBLBPABDBPBB	no	bound	NA	no	no
H1-13-I-9-4	allT	2KH2_B_56	N/A	null	AASGFDFSRYDMS	BBBLBBABABBBB	PBBLBPABDBPBB	no	bound	NA	no	no
H1-13-I-9-4	allT	2KH2_B_8	N/A	null	AASGFDFSRYDMS	BBBLBBABABBBB	PBBLBPABDBPBB	no	bound	NA	no	no
H1-13-I-9-5	allT	2KH2_B_54	N/A	null	AASGFDFSRYDMS	BBBLBBABABBBB	PPBLBPAPDBPBB	no	bound	NA	no	no
H1-13-I-9-6	allT	1cgs_H	2.6	C 1 2 1	KATGYTFSEYWIE	BBBLBBABABBBB	PBBLBPAPDBPPP	no	no	NA	no	no
H1-13-I-9-7	allT	2EH8_H	2.6	C 1 2 1	KASGYAFSSSWMN	BBBLBBABABBBB	PBBLBPAPDBPBP	no	bound	NA	no	no
H1-13-I-10-1	allT	1xcq_D	3.5	P 1 21 1	KASGYTFTDFSMH	BBBLBBAABBBBB	BPBLBPDDBBBBB	no	bound	NA	no	no
H1-13-I-10-2	allT	1q9k_B	1.96	P 21 21 2	ATSGFTFTDYYMS	BBBLBBAABBBBB	PBBLBPAABBPBB	no	no	NA	no	no
H1-13-I-10-3	allT	3EFF_D	3.8	I 2 2 2	AASGFNISSYSIH	BBBLBBAABBBBB	PBBLBPAABBBPB	no	bound	NA	no	no
H1-13-I-10-4	allT	2dbl_H	2.9	P 64 2 2	KASGYAFTNYGVN	BBBLBBAABBBBB	PPBLBPAABBPBB	no	bound	NA	no	no
H1-13-I-10-5	allT	1ine_H	2.8	C 1 2 1	AASGFTLSGETMS	BBBLBBAABBBBB	BBBLBPAABBPBB	no	bound	NA	no	no
H1-13-I-10-5	allT	1jnh_B	2.85	P 1 21 1	RTSGYSFTTYWMQ	BBBLBBAABBBBB	BBBLBPAABBPBB	no	bound	NA	no	no
H1-13-I-10-6	allT	2EH7_H	2.5	C 1 2 1	KASGYAFSSSWMN	BBBLBBAABBBBB	PBBLBPAABBPBP	no	no	NA	no	no
H1-13-I-11-1	allT	3QCT_H	2.15	P 43 21 2	QAFGYGFINYLIE	BBABLBAAABBBB	BPDBGBAAAPPPB	no	no	NA	no	no
H1-13-I-12-1	allT	2aab_H	2.5	P 21 21 21	AASGFTFSSFGMH	BBLLBBAAABBBB	PPLLBPAADPPBB	no	no	NA	no	no
H1-13-I-13-1	allT	1flr_H	1.85	P 1	VASGFTFSDYWMN	BBAABBAAABBBB	BPDDBPAAABPBB	no	bound	NA	no	no
H1-13-I-13-2	allT	3EFF_B	3.8	I 2 2 2	AASGFNISSYSIH	BBAABBAAABBBB	PPDABPAAABBPB	no	bound	NA	no	no
H1-13-I-13-3	allT	2R69_H	3.8	C 1 2 1	TASGFNIKDTYMH	BBAABBAAABBBB	PPDDBPAAABBBB	no	bound	NA	no	no
H1-13-I-13-4	allT	1c5d_B	2.4	C 2 2 21	TVSGFPLTTNGVS	BBAABBAAABBBB	PPDABPAADBPBB	no	no	NA	no	no
H1-13-I-13-5	allT	3KYK_H	3.2	P 65 2 2	AASGFTFSIYPMF	BBAABBAAABBBB	PBAABPAADBPBB	no	no	NA	no	no
H1-13-I-13-6	allT	1cu4_H	2.9	P 21 21 21	TASGFNIKDYYIQ	BBAABBAAABBBB	BPDABBAAABPBB	no	bound	NA	no	no
H1-13-I-14-1	allT	1cfq_B	2.8	C 1 2 1	KALGYIFTDYEIH	BBBLBBBLABBBB	PPBLBPPLABPBB	no	no	NA	no	no
H1-13-I-14-2	allT	2c1o_H	2.75	P 21 21 21	KASGYSFTNYWMN	BBBLBBBLABBBB	BPBLBPPLDBPBB	no	no	NA	heavy only	no
H1-13-I-15-1	allT	2EXW_C	3.2	C 1 2 1	AASGFDYSRYWMS	BBBLLBABLBBBB	BBBLGPAPLPBBB	no	bound	NA	no	no
H1-13-I-16-1	allT	3IY7_B	14.0	P 1	TVSGFSLTSYGVS	BBBBBBAAABBBB	PBBPBBAADBBBB	no	no	NA	no	no
H1-13-I-16-2	allT	1F3R_B	N/A	null	TVSGFSLTSFSVS	BBBBBBAAABBBB	PBPBBPAAABPPB	no	bound	NA	no	no
H1-13-I-17-1	allT	2DTG_C	3.8	C 2 2 21	KASGYTFTNYDIH	BBLLBBABLBBBB	PPGGBPABLBPBB	no	bound	NA	no	no
H1-13-I-18-1	allT	1xct_D	3.05	P 21 21 2	KASGYTFTDFSMH	BBBLBBBAABBBB	PPBLBPPDABPBB	no	bound	NA	no	no
H1-13-I-18-2	allT	3P30_H	3.3	H 3	KASGATFSSYSIS	BBBLBBBAABBBB	PPBLBBPAABBPB	no	bound	NA	no	no
H1-13-I-18-3	allT	1fbi_Q	3.0	P 1 21 1	KASGYTFTSYWMH	BBBLBBBAABBBB	PBBLBPPDABBPB	no	bound	NA	no	no
H1-13-I-18-4	allT	1rzi_H	2.9	P 1	KASGGTFSSYAIS	BBBLBBBAABBBB	PBPLBPPAABPPB	no	no	NA	no	no
H1-13-I-19-1	allT	2R29_H	3.0	C 1 2 1	TASGFNIKDTYMH	BBABBBAAABBBB	BPDBBPAAABPBB	no	bound	NA	no	no
H1-13-I-19-2	allT	1jv5_B	2.2	P 21 21 21	KASGYNFTSYWIN	BBABBBAAABBBB	PPDPBPAAABPBB	no	no	NA	no	no
H1-13-I-20-1	allT	1mcp_H	2.7	P 63	ATSGFTFSDFYME	BBBLBBAALBBBB	PBBLBPAALBPBB	no	no	NA	no	no
H1-13-I-21-1	cis7	2ZNW_B	2.71	P 41 21 2	SVTGDSITSDYWS	BBBLBBLAABBBB	PBBLBBLAAPPBB	no	no	NA	no	no
H1-13-I-21-2	allT	2ZNX_B	2.3	P 41 21 2	SVTGDSITSDYWS	BBBLBBLAABBBB	PBBLBPLAAPPBB	no	no	NA	no	no
H1-13-I-22-1	allT	2Z4Q_B	2.3	P 62	KASGDTFTSYWMH	BBBLBLLAABBBB	PPPGBGLAABPBB	no	no	NA	no	no
H1-13-I-23-1	allT	1rzi_B	2.9	P 1	KASGGTFSSYAIS	BBBABBALABBBB	PBBDBPDGAPPPB	no	no	NA	no	no
H1-13-I-24-1	allT	1rzi_L	2.9	P 1	KASGGTFSSYAIS	BBBLBAAAABBBB	PPBLBDAAAPBPB	no	no	NA	no	no
H1-13-I-25-1	allT	1c5d_H	2.4	C 2 2 21	TVSGFPLTTNGVS	BBBABBAAABBBB	BPBABPAADBBBB	no	no	NA	no	no
H1-13-I-25-2	allT	3PJS_B	3.8	I 2 2 2	AASGFNISSYSIH	BBBABBAAABBBB	PPBDBPAADBBBB	no	bound	NA	no	no
H1-13-I-25-2	allT	3PJS_D	3.8	I 2 2 2	AASGFNISSYSIH	BBBABBAAABBBB	PPBDBPAADBBBB	no	bound	NA	no	no
H1-13-I-26-1	allT	1fj1_B	2.68	P 21 21 2	KASGYTFTDYSMY	BBBLBBAAABALB	PBBLBPAAABAGB	no	bound	NA	no	no
H1-13-I-26-1	allT	1fj1_D	2.68	P 21 21 2	KASGYTFTDYSMY	BBBLBBAAABALB	PBBLBPAAABAGB	no	bound	NA	no	no
H1-13-I-27-1	allT	2b4c_H	3.3	P 6 2 2	KASGGTFSMYGFN	BBBAABAAABBBB	PPBDDBDAAPPBP	no	bound	NA	no	no
H1-13-I-28-1	allT	1for_H	2.75	P 21 21 21	KASGYAFSSFWVN	BBALBBAAABBBB	BPDLBPAADBPBB	no	no	NA	no	no
H1-13-II-1-1	allT	1r3k_B	2.8	I 4	KASGYTFTSDWIH	BBBLBBBAABBBB	BBBGPBBDAPBBB	no	bound	NA	no	no
H1-13-II-1-2	allT	2bob_A	2.76	I 4	KASGYTFTSDWIH	BBBLBBBAABBBB	BPBGPPBAAPBBB	no	bound	NA	no	no
H1-13-II-1-3	allT	1k4c_A	2.0	I 4	KASGYTFTSDWIH	BBBLBBBAABBBB	PBBGPBBAAPBBB	Core member	bound	NA	no	no
H1-13-II-1-3	allT	1k4d_A	2.3	I 4	KASGYTFTSDWIH	BBBLBBBAABBBB	PBBGPBBAAPBBB	no	bound	NA	no	no
H1-13-II-1-3	allT	1r3j_B	1.9	I 4	KASGYTFTSDWIH	BBBLBBBAABBBB	PBBGPBBAAPBBB	no	bound	NA	no	no
H1-13-II-1-3	allT	1r3l_B	2.41	I 4	KASGYTFTSDWIH	BBBLBBBAABBBB	PBBGPBBAAPBBB	no	bound	NA	no	no
H1-13-II-1-3	allT	1s5h_B	2.2	I 4	KASGYTFTSDWIH	BBBLBBBAABBBB	PBBGPBBAAPBBB	no	bound	NA	no	no
H1-13-II-1-3	allT	2atk_A	2.5	I 4	KASGYTFTSDWIH	BBBLBBBAABBBB	PBBGPBBAAPBBB	no	bound	NA	no	no
H1-13-II-1-3	allT	2dwd_A	2.6	I 4	KASGYTFTSDWIH	BBBLBBBAABBBB	PBBGPBBAAPBBB	no	bound	NA	no	no
H1-13-II-1-3	allT	2dwe_A	2.5	I 4	KASGYTFTSDWIH	BBBLBBBAABBBB	PBBGPBBAAPBBB	no	bound	NA	no	no
H1-13-II-1-3	allT	2h8p_A	2.25	I 4	KASGYTFTSDWIH	BBBLBBBAABBBB	PBBGPBBAAPBBB	Core member	bound	NA	no	no
H1-13-II-1-3	allT	2HFE_A	2.25	I 4	KASGYTFTSDWIH	BBBLBBBAABBBB	PBBGPBBAAPBBB	no	bound	NA	no	no
H1-13-II-1-3	allT	2HG5_A	2.75	I 4	KASGYTFTSDWIH	BBBLBBBAABBBB	PBBGPBBAAPBBB	no	bound	NA	no	no
H1-13-II-1-3	allT	2HVJ_A	2.75	I 4	KASGYTFTSDWIH	BBBLBBBAABBBB	PBBGPBBAAPBBB	no	bound	NA	no	no
H1-13-II-1-3	allT	2HVK_A	1.9	I 4	KASGYTFTSDWIH	BBBLBBBAABBBB	PBBGPBBAAPBBB	Core member	bound	NA	no	no
H1-13-II-1-3	allT	2IH3_A	1.72	I 4	KASGYTFTSDWIH	BBBLBBBAABBBB	PBBGPBBAAPBBB	no	bound	NA	no	no
H1-13-II-1-3	allT	2ITC_A	3.2	I 4	KASGYTFTSDWIH	BBBLBBBAABBBB	PBBGPBBAAPBBB	Core member	bound	NA	no	no
H1-13-II-1-3	allT	2NLJ_B	2.52	I 4	KASGYTFTSDWIH	BBBLBBBAABBBB	PBBGPBBAAPBBB	no	bound	NA	no	no
H1-13-II-1-3	allT	2p7t_A	2.05	I 4	KASGYTFTSDWIH	BBBLBBBAABBBB	PBBGPBBAAPBBB	no	bound	NA	no	no
H1-13-II-1-3	allT	2W0F_A	2.4	I 4	KASGYTFTSDWIH	BBBLBBBAABBBB	PBBGPBBAAPBBB	no	bound	NA	no	no
H1-13-II-1-3	allT	3F5W_A	3.3	I 4	KASGYTFTSDWIH	BBBLBBBAABBBB	PBBGPBBAAPBBB	Core member	bound	NA	no	no
H1-13-II-1-3	allT	3F7Y_A	3.4	I 4	KASGYTFTSDWIH	BBBLBBBAABBBB	PBBGPBBAAPBBB	Core member	bound	NA	no	no
H1-13-II-1-3	allT	3FB6_A	3.0	I 4	KASGYTFTSDWIH	BBBLBBBAABBBB	PBBGPBBAAPBBB	Core member	bound	NA	no	no
H1-13-II-1-3	allT	3FB8_A	3.4	I 4	KASGYTFTSDWIH	BBBLBBBAABBBB	PBBGPBBAAPBBB	Core member	bound	NA	no	no
H1-13-II-1-3	allT	3GB7_A	2.85	I 4	KASGYTFTSDWIH	BBBLBBBAABBBB	PBBGPBBAAPBBB	no	bound	NA	no	no
H1-13-II-1-4	allT	2boc_A	3.01	I 4	KASGYTFTSDWIH	BBBLBBBAABBBB	PBBGPBBAABBBB	no	bound	NA	no	no
H1-13-II-1-4	allT	2hjf_A	2.9	I 4	KASGYTFTSDWIH	BBBLBBBAABBBB	PBBGPBBAABBBB	no	bound	NA	no	no
H1-13-II-1-5	allT	3OR7_A	2.3	I 4	KASGYTFTSDWIH	BBBLBBBAABBBB	PBBGPBBAAPBBP	no	bound	NA	no	no
H1-13-II-1-6	allT	3F7V_A	3.2	I 4	KASGYTFTSDWIH	BBBLBBBAABBBB	BPBGPBBAAPBBB	no	bound	NA	no	no
H1-13-II-1-6	allT	3FB5_A	2.8	I 4	KASGYTFTSDWIH	BBBLBBBAABBBB	BPBGPBBAAPBBB	no	bound	NA	no	no
H1-13-II-1-6	allT	3FB7_A	3.3	I 4	KASGYTFTSDWIH	BBBLBBBAABBBB	BPBGPBBAAPBBB	no	bound	NA	no	no
H1-13-II-1-7	allT	2ITD_A	2.7	I 4	KASGYTFTSDWIH	BBBLBBBAABBBB	PPBGPBPAAPBBB	no	bound	NA	no	no
H1-13-II-1-8	allT	3OGC_A	3.8	I 4	KASGYTFTSDWIH	BBBLBBBAABBBB	PBBGPBPAAPBBP	no	bound	NA	no	no
H1-13-II-1-9	allT	1zwi_A	2.5	I 4	KASGYTFTSDWIH	BBBLBBBAABBBB	PBBGPPBAAPBBB	no	bound	NA	no	no
H1-13-II-1-10	allT	1r3i_H	2.4	I 4	KASGYTFTSDWIH	BBBLBBBAABBBB	PPBGPBBAAPBBB	no	bound	NA	no	no
H1-13-II-1-10	allT	2IH1_A	2.4	I 4	KASGYTFTSDWIH	BBBLBBBAABBBB	PPBGPBBAAPBBB	no	bound	NA	no	no
H1-13-II-1-10	allT	2JK5_A	2.4	I 4	KASGYTFTSDWIH	BBBLBBBAABBBB	PPBGPBBAAPBBB	no	bound	NA	no	no
H1-13-II-1-11	allT	3IGA_A	2.75	I 4	KASGYTFTSDWIH	BBBLBBBAABBBB	BBBGPBBAAPBBB	no	bound	NA	no	no
H1-13-II-1-11	allT	3OR6_A	2.7	I 4	KASGYTFTSDWIH	BBBLBBBAABBBB	BBBGPBBAAPBBB	no	bound	NA	no	no
H1-13-II-1-12	allT	3HPL_A	3.2	I 4	KASGYTFTSDWIH	BBBLBBBAABBBB	BPBGPPBAAPBPB	no	bound	NA	no	no
H1-13-II-2-1	allT	3QXW_D	1.85	P 1 21 1	AASRRSSRSWAMA	BBABBBBAABBBB	BBABPBPAAPBBB	no	no	NA	heavy only	no
H1-13-II-3-1	allT	3GKZ_A	1.9	P 1 21 1	SVTGDSVTSGYWS	BBBLBBBABLBBB	PBBGPPBDBGBBB	no	bound	NA	no	no
H1-13-II-3-2	allT	3GM0_A	2.4	P 1 21 1	SVTGDSVTSGYWS	BBBLBBBABLBBB	PBBGPPBABGBBB	no	bound	NA	no	no
H1-13-II-4-1	allT	1hcv_A	1.85	P 1 21 1	AASGRTGSTYDMG	BBBLLBLAABBBB	PBBGLBGAABBBB	no	no	NA	heavy only	no
H1-13-II-5-1	allT	1aif_B	2.9	P 1	VASGFTFNNYWMS	BBBLBBBABBBBB	BPBGPBBABBBBB	no	no	NA	no	no
H1-13-II-5-1	allT	1aif_H	2.9	P 1	VASGFTFNNYWMS	BBBLBBBABBBBB	BPBGPBBABBBBB	no	no	NA	no	no
H1-13-II-5-1	allT	3IY5_B	18.0	P 1	VASGFTFNNYWMS	BBBLBBBABBBBB	BPBGPBBABBBBB	no	no	NA	no	no
H1-13-II-5-2	allT	3P0G_B	3.5	C 1 2 1	AASGSIFSINTMG	BBBLBBBABBBBB	PPPGPBPABBBPB	no	bound	NA	heavy only	no
H1-13-II-6-1	allT	1iai_I	2.9	P 21 2 21	VASGFTFNNYWMS	BBBLBABABBBBB	BPPLBAPABBBBB	no	bound	NA	no	no
H1-13-III-1-1	allT	1bzq_K	2.8	P 1	AASGYAYTYIYMG	BBBLBABBBABBB	BPBLPABBPABBB	Core member	bound	NA	heavy only	no
H1-13-III-1-1	allT	1bzq_L	2.8	P 1	AASGYAYTYIYMG	BBBLBABBBABBB	BPBLPABBPABBB	Core member	bound	NA	heavy only	no
H1-13-III-1-1	allT	1bzq_M	2.8	P 1	AASGYAYTYIYMG	BBBLBABBBABBB	BPBLPABBPABBB	Core member	bound	NA	heavy only	no
H1-13-III-1-1	allT	1bzq_N	2.8	P 1	AASGYAYTYIYMG	BBBLBABBBABBB	BPBLPABBPABBB	Core member	bound	NA	heavy only	no
H1-13-III-1-1	allT	2P46_D	2.5	P 21 21 21	AASGYAYTYIYMG	BBBLBABBBABBB	BPBLPABBPABBB	no	bound	NA	heavy only	no
H1-13-III-1-1	allT	2P4A_B	1.9	C 2 2 21	AASGYPWTYIYMG	BBBLBABBBABBB	BPBLPABBPABBB	Core member	bound	NA	heavy only	no
H1-13-III-1-1	allT	2P4A_D	1.9	C 2 2 21	AASGYPWTYIYMG	BBBLBABBBABBB	BPBLPABBPABBB	no	bound	NA	heavy only	no
H1-13-III-1-2	allT	2P42_B	1.8	P 1 21 1	AASGYAYTYIYMG	BBBLBABBBABBB	BPBLBABBPABBB	no	bound	NA	heavy only	no
H1-13-III-1-2	allT	2P42_D	1.8	P 1 21 1	AASGYAYTYIYMG	BBBLBABBBABBB	BPBLBABBPABBB	no	bound	NA	heavy only	no
H1-13-III-1-2	allT	2P43_B	1.65	P 1 21 1	AASGYAYTYIYMG	BBBLBABBBABBB	BPBLBABBPABBB	no	bound	NA	heavy only	no
H1-13-III-1-2	allT	2P44_B	1.8	P 1 21 1	AASGYAYTYIYMG	BBBLBABBBABBB	BPBLBABBPABBB	no	bound	NA	heavy only	no
H1-13-III-1-2	allT	2P45_B	1.1	P 21 21 21	AASGYAYTYIYMG	BBBLBABBBABBB	BPBLBABBPABBB	no	bound	NA	heavy only	no
H1-13-III-1-2	allT	2P49_B	1.38	P 1 21 1	AASGYAYTYIYMG	BBBLBABBBABBB	BPBLBABBPABBB	no	bound	NA	heavy only	no
H1-13-III-1-3	allT	2P48_B	2.3	P 43 21 2	AASGYAYTYIYMG	BBBLBABBBABBB	BPPLPABBPABBB	Core member	bound	NA	heavy only	no
H1-13-III-1-4	allT	2P47_B	2.5	P 31 2 1	AASGYAYTYIYMG	BBBLBABBBABBB	BBBLPABBPABBB	no	bound	NA	heavy only	no
H1-13-III-1-5	allT	3QSK_B	1.75	P 1 21 1	AASGYHHPYIYMG	BBBLBABBBABBB	BPBLBABPPABBB	no	bound	NA	heavy only	no
H1-13-III-1-6	allT	2P46_B	2.5	P 21 21 21	AASGYAYTYIYMG	BBBLBABBBABBB	BPPLBABBPABBB	no	bound	NA	heavy only	no
H1-13-III-2-1	cis9	1JTO_A	2.5	P 21 21 21	AASGYTIGPYCMG	BBBLBABLBABBB	BPBLBABGPABBB	no	no	NA	heavy only	no
H1-13-III-2-1	cis9	1mel_A	2.5	P 21 21 21	AASGYTIGPYCMG	BBBLBABLBABBB	BPBLBABGPABBB	no	no	NA	heavy only	no
H1-13-III-2-2	cis9	1mel_B	2.5	P 21 21 21	AASGYTIGPYCMG	BBBLBABLBABBB	PBBLBABGPABBB	no	no	NA	heavy only	no
H1-13-III-2-3	cis9	1JTO_B	2.5	P 21 21 21	AASGYTIGPYCMG	BBBLBABLBABBB	BBBLPABGPABBB	no	no	NA	heavy only	no
H1-13-III-2-4	cis9	1jtp_A	1.9	P 21 21 21	AASGYTIGPYCMG	BBBLBABLBABBB	BPBLPDBGPABBB	no	no	NA	heavy only	no
H1-13-III-2-4	cis9	1jtp_B	1.9	P 21 21 21	AASGYTIGPYCMG	BBBLBABLBABBB	BPBLPDBGPABBB	no	no	NA	heavy only	no
H1-13-III-3-1	cis9	1xfp_A	1.5	C 1 2 1	AASGYTIGPYCMG	BBBLBAABBABBB	BBBLPDDPPABBB	no	no	NA	heavy only	no
H1-13-IV-1-1	allT	3QXT_B	1.7	P 61 2 2	AASRRSSRSWAMA	BBABBBABBBBBB	BBABBBAPPBPBB	no	bound	NA	heavy only	no
H1-13-IV-1-2	allT	3QXT_A	1.7	P 61 2 2	AASRRSSRSWAMA	BBABBBABBBBBB	BBABPBAPPBPBB	no	bound	NA	heavy only	no
H1-13-IV-1-2	allT	3QXV_A	2.5	P 1 21 1	AASRRSSRSWAMA	BBABBBABBBBBB	BBABPBAPPBPBB	Core member	bound	NA	heavy only	no
H1-13-IV-1-3	allT	3QXV_C	2.5	P 1 21 1	AASRRSSRSWAMA	BBABBBABBBBBB	PBABBBAPBBPBB	no	bound	NA	heavy only	no
H1-13-IV-1-4	allT	3QXV_D	2.5	P 1 21 1	AASRRSSRSWAMA	BBABBBABBBBBB	BBABPBABPBPBB	Core member	bound	NA	heavy only	no
H1-13-IV-1-5	allT	3QXV_E	2.5	P 1 21 1	AASRRSSRSWAMA	BBABBBABBBBBB	BBABPPAPPBPBB	Core member	bound	NA	heavy only	no
H1-13-IV-1-6	allT	3QXV_B	2.5	P 1 21 1	AASRRSSRSWAMA	BBABBBABBBBBB	BBABPPABPBPBB	Core member	bound	NA	heavy only	no
H1-13-IV-2-1	allT	1YC7_A	1.6	P 21 21 21	AVSGSTYSPCTTG	BBBLBBABBBBBB	PPBGBBDPPBBBB	no	no	NA	heavy only	no
H1-13-V-1-1	allT	1YZZ_B	2.7	P 43 21 2	AVSGSTYSPCTTG	BBBLBABBBBBBB	PBBLPAPPPBPBB	no	no	NA	heavy only	no
H1-13-V-1-2	allT	1YC8_B	2.7	P 43 21 2	AVSGSTYSPCTTG	BBBLBABBBBBBB	PBBLPABPPBPBB	no	no	NA	heavy only	no
H1-13-V-2-1	allT	2X7L_A	3.17	P 1	KVSGFSLSGFWLN	BBBLBABABBBBB	PPBLPAPABBPBB	Core member	bound	NA	no	no
H1-13-V-2-1	allT	2X7L_C	3.17	P 1	KVSGFSLSGFWLN	BBBLBABABBBBB	PPBLPAPABBPBB	Core member	bound	NA	no	no
H1-13-V-2-1	allT	2X7L_E	3.17	P 1	KVSGFSLSGFWLN	BBBLBABABBBBB	PPBLPAPABBPBB	Core member	bound	NA	no	no
H1-13-V-2-1	allT	2X7L_G	3.17	P 1	KVSGFSLSGFWLN	BBBLBABABBBBB	PPBLPAPABBPBB	no	bound	NA	no	no
H1-13-V-2-1	allT	2X7L_H	3.17	P 1	KVSGFSLSGFWLN	BBBLBABABBBBB	PPBLPAPABBPBB	no	bound	NA	no	no
H1-13-V-2-1	allT	2X7L_J	3.17	P 1	KVSGFSLSGFWLN	BBBLBABABBBBB	PPBLPAPABBPBB	Core member	bound	NA	no	no
H1-13-V-2-2	allT	2W9E_H	2.9	P 63 2 2	KASRNTFTDYNLD	BBBLBABABBBBB	BPBLPDPABBBBP	no	bound	NA	no	no
H1-13-VI-1-1	allT	2BSE_E	2.7	P 21 21 21	TASRRTGSNWCMG	BBABBABBLBBBB	BBABPABPLPBBB	no	bound	NA	heavy only	no
H1-13-VI-1-2	allT	2BSE_F	2.7	P 21 21 21	TASRRTGSNWCMG	BBABBABBLBBBB	BBABBABPLPBBB	no	bound	NA	heavy only	no
H1-13-VI-1-3	allT	2BSE_D	2.7	P 21 21 21	TASRRTGSNWCMG	BBABBABBLBBBB	BPABBABPLPBBB	no	bound	NA	heavy only	no
H1-13-VI-1-3	allT	2WZP_D	2.6	H 3 2	TASRRTGSNWCMG	BBABBABBLBBBB	BPABBABPLPBBB	Core member	bound	NA	heavy only	no
H1-13-VI-1-3	allT	2WZP_E	2.6	H 3 2	TASRRTGSNWCMG	BBABBABBLBBBB	BPABBABPLPBBB	Core member	bound	NA	heavy only	no
H1-13-VI-1-3	allT	2WZP_J	2.6	H 3 2	TASRRTGSNWCMG	BBABBABBLBBBB	BPABBABPLPBBB	no	bound	NA	heavy only	no
H1-13-VI-1-3	allT	2WZP_K	2.6	H 3 2	TASRRTGSNWCMG	BBABBABBLBBBB	BPABBABPLPBBB	Core member	bound	NA	heavy only	no
H1-13-VI-1-3	allT	2WZP_L	2.6	H 3 2	TASRRTGSNWCMG	BBABBABBLBBBB	BPABBABPLPBBB	Core member	bound	NA	heavy only	no
H1-13-VI-2-1	allT	2WZP_F	2.6	H 3 2	TASRRTGSNWCMG	BBABBALBLBBBB	BBABPAGPLPBBB	no	bound	NA	heavy only	no
H1-13-VII-1-1	allT	1SHM_B	1.9	P 1 21 1	AASGATGSTYDMG	BBBLBAABBBBBB	BPBGPAABBBPBB	no	no	NA	heavy only	no
H1-13-VII-1-2	allT	1SHM_A	1.9	P 1 21 1	AASGATGSTYDMG	BBBLBAABBBBBB	PPBGPAAPPBPBB	Core member	no	NA	heavy only	no
H1-13-VIII-1-1	allT	1zvh_A	1.5	I 4	AASGYIASINYLG	BBBLBAAABABBB	PBBGPAAAPDBBB	no	no	NA	heavy only	no
H1-13-VIII-1-1	allT	3EZJ_D	2.8	P 31 2 1	AASGSIFSINSMD	BBBLBAAABABBB	PBBGPAAAPDBBB	Core member	bound	NA	heavy only	no
H1-13-VIII-1-2	allT	3EZJ_B	2.8	P 31 2 1	AASGSIFSINSMD	BBBLBAAABABBB	BPBGPAAAPDBBB	Core member	bound	NA	heavy only	no
H1-13-VIII-1-2	allT	3EZJ_H	2.8	P 31 2 1	AASGSIFSINSMD	BBBLBAAABABBB	BPBGPAAAPDBBB	Core member	bound	NA	heavy only	no
H1-13-VIII-1-3	allT	3EZJ_F	2.8	P 31 2 1	AASGSIFSINSMD	BBBLBAAABABBB	PPBGPAAAPDBBB	Core member	bound	NA	heavy only	no
H1-13-VIII-1-4	allT	1zvy_A	1.63	P 1 21 1	AASGSTDSIEYMT	BBBLBAAABABBB	BBBLBDAAPABBB	no	bound	NA	heavy only	no
H1-13-VIII-1-5	allT	1mvf_A	1.65	P 1 21 1	AASGFTYSRKYMG	BBBLBAAABABBB	BPBGPAAAPABBB	no	bound	NA	heavy only	no
H1-13-VIII-2-1	allT	1SJX_A	2.2	P 32 2 1	QASGNIFRINDMG	BBBLBAAABBBBB	PPBGPAAAPBPBB	no	no	NA	heavy only	no
H1-13-IX-1-1	cis6	3GBN_H	2.2	I 21 3	KASGGPFRSYAIS	BBBLLABBABBBB	BPPGGAPBABPBB	Core member	bound	NA	no	no
H1-13-IX-1-2	cis6	3GBM_I	2.7	P 21 3	KASGGPFRSYAIS	BBBLLABBABBBB	PBPGGAPBABPBB	Core member	bound	NA	no	no
H1-13-IX-1-3	cis6	3GBM_H	2.7	P 21 3	KASGGPFRSYAIS	BBBLLABBABBBB	BBPGGAPBDBPBB	Core member	bound	NA	no	no
H1-13-X-1-1	allT	2X89_C	2.16	P 1 21 1	AASGYTDSRYCMA	BBBLBBLLBBBBB	BBPLPPLLBBPBB	Core member	bound	NA	heavy only	no
H1-13-X-1-2	allT	2X89_A	2.16	P 1 21 1	AASGYTDSRYCMA	BBBLBBLLBBBBB	BBBLPPLLBBPBB	Core member	bound	NA	heavy only	no
H1-13-X-1-2	allT	2X89_B	2.16	P 1 21 1	AASGYTDSRYCMA	BBBLBBLLBBBBB	BBBLPPLLBBPBB	Core member	bound	NA	heavy only	no
H1-13-XI-1-1	allT	1ngx_B	1.8	P 1 21 1	KASGYTFTSYWMH	BBALBBBABBBBB	PPALPPBABBPBB	Core member	bound	NA	no	no
H1-13-XI-1-1	allT	1ngx_H	1.8	P 1 21 1	KASGYTFTSYWMH	BBALBBBABBBBB	PPALPPBABBPBB	Core member	bound	NA	no	no
H1-13-O-1-1	allT	1i7z_D	2.3	C 1 2 1	KTSGYSFTNYGMN	BBBLABBBAALBB	BPBGABPPAAGBB	no	bound	NA	no	no
H1-13-O-2-1	allT	1G9E_A_18	N/A	null	AASGRTGSTYDMG	BBBLBBAALBBBB	BBBGPPDALPPBB	no	no	NA	heavy only	no
H1-13-O-2-2	allT	1G9E_A_16	N/A	null	AASGRTGSTYDMG	BBBLBBAALBBBB	BBBGPBDDLPBBB	no	no	NA	heavy only	no
H1-13-O-2-2	allT	1G9E_A_3	N/A	null	AASGRTGSTYDMG	BBBLBBAALBBBB	BBBGPBDDLPBBB	no	no	NA	heavy only	no
H1-13-O-2-2	allT	1G9E_A_4	N/A	null	AASGRTGSTYDMG	BBBLBBAALBBBB	BBBGPBDDLPBBB	no	no	NA	heavy only	no
H1-13-O-2-3	allT	1G9E_A_12	N/A	null	AASGRTGSTYDMG	BBBLBBAALBBBB	PBPGBBDALPPBB	no	no	NA	heavy only	no
H1-13-O-3-1	allT	1G9E_A_19	N/A	null	AASGRTGSTYDMG	BBBBBBLAABBBB	PBPBBBLDDPPBB	no	no	NA	heavy only	no
H1-13-O-3-2	allT	1G9E_A_6	N/A	null	AASGRTGSTYDMG	BBBBBBLAABBBB	BBPPBBLADPBBB	no	no	NA	heavy only	no
H1-13-O-4-1	allT	1G9E_A_17	N/A	null	AASGRTGSTYDMG	BBBLBBAAABBBB	BBPGBBDDDPPBB	no	no	NA	heavy only	no
H1-13-O-4-2	allT	3hfm_H	3.0	P 21 21 21	SVTGDSITSDYWS	BBBLBBAAABBBB	PBBGPPDADPPBB	no	bound	NA	no	no
H1-13-O-4-3	allT	3K81_B	3.4	C 1 2 1	VVSGITFASEAWG	BBBLBBAAABBBB	PPPGPPDAABBBB	no	bound	NA	heavy only	no
H1-13-O-4-4	allT	1fl3_A	2.45	C 1 2 1	TASGITFSRYIMS	BBBLBBAAABBBB	BBBLBBAAABPPB	no	bound	NA	no	no
H1-13-O-4-4	allT	1fl3_H	2.45	C 1 2 1	TASGITFSRYIMS	BBBLBBAAABBBB	BBBLBBAAABPPB	no	bound	NA	no	no
H1-13-O-4-4	allT	1ub5_H	2.0	C 1 2 1	TASGITFSRYIMS	BBBLBBAAABBBB	BBBLBBAAABPPB	no	bound	NA	no	no
H1-13-O-4-4	allT	1ub6_A	2.12	C 1 2 1	TASGITFSRYIMS	BBBLBBAAABBBB	BBBLBBAAABPPB	no	no	NA	no	no
H1-13-O-4-4	allT	1ub6_H	2.12	C 1 2 1	TASGITFSRYIMS	BBBLBBAAABBBB	BBBLBBAAABPPB	no	no	NA	no	no
H1-13-O-4-5	allT	1uwe_H	2.67	C 1 2 1	AASAYSITDFTIY	BBBLBBAAABBBB	BPPLBPAAABPBB	no	no	NA	no	no
H1-13-O-4-6	allT	1uwe_V	2.67	C 1 2 1	AASAYSITDFTIY	BBBLBBAAABBBB	BPPGBPAAABPBB	no	no	NA	no	no
H1-13-O-4-6	allT	1uwe_Y	2.67	C 1 2 1	AASAYSITDFTIY	BBBLBBAAABBBB	BPPGBPAAABPBB	no	no	NA	no	no
H1-13-O-4-7	allT	1qlr_B	2.83	P 31 2 1	AVYGGSFSDYYWS	BBBLBBAAABBBB	BBBGBBDADPPPB	no	no	NA	no	no
H1-13-O-4-8	allT	1g6v_K	3.5	P 41 21 2	AASGYTVSTYCMG	BBBLBBAAABBBB	BPBLBBAAABPBB	no	bound	NA	heavy only	no
H1-13-O-4-9	allT	1ub5_A	2.0	C 1 2 1	TASGITFSRYIMS	BBBLBBAAABBBB	BBBLBPAAABPPB	no	bound	NA	no	no
H1-13-O-4-10	allT	1ieh_A	N/A	null	AASGFTFSSYHMA	BBBLBBAAABBBB	PPBLBBAADBPBB	no	no	NA	heavy only	no
H1-13-O-4-11	allT	1a3r_H	2.1	P 21 21 21	TTSGFNIKDIYIH	BBBLBBAAABBBB	BPPLBPAADBPPB	no	bound	NA	no	no
H1-13-O-4-12	allT	1f2x_L	2.1	P 1 21 1	AASGYTVSTYCMG	BBBLBBAAABBBB	PPBLBPAAABPBB	no	no	NA	heavy only	no
H1-13-O-4-13	allT	1f2x_K	2.1	P 1 21 1	AASGYTVSTYCMG	BBBLBBAAABBBB	PBBLBPAAABPBB	no	no	NA	heavy only	no
H1-13-O-4-14	allT	1hkl_H	2.7	C 1 2 1	TASGFNIKDTYMH	BBBLBBAAABBBB	BPBGPPAAAPPPB	no	no	NA	no	no
H1-13-O-4-15	allT	1ieh_A_7	N/A	null	AASGFTFSSYHMA	BBBLBBAAABBBB	PPBGBPDAABBBB	no	no	NA	heavy only	no
H1-13-O-4-16	allT	1ieh_A_6	N/A	null	AASGFTFSSYHMA	BBBLBBAAABBBB	PPBLBPDAABBPB	no	no	NA	heavy only	no
H1-13-O-5-1	allT	1G9E_A_20	N/A	null	AASGRTGSTYDMG	BBBBBBLALBBBB	BBPBBBLALPBBB	no	no	NA	heavy only	no
H1-13-O-6-1	allT	1G9E_A_13	N/A	null	AASGRTGSTYDMG	BBBBBBLBLBBBB	PBBBBBLBLPPBB	no	no	NA	heavy only	no
H1-13-O-6-2	allT	1G9E_A_10	N/A	null	AASGRTGSTYDMG	BBBBBBLBLBBBB	PBBPBBLBLPBBB	no	no	NA	heavy only	no
H1-13-O-6-3	allT	1G9E_A_8	N/A	null	AASGRTGSTYDMG	BBBBBBLBLBBBB	BBBPBBLBLPBBB	no	no	NA	heavy only	no
H1-13-O-7-1	allT	1G9E_A_15	N/A	null	AASGRTGSTYDMG	BBBLBBLBLBBBB	BBPGPPLBLPPBB	no	no	NA	heavy only	no
H1-13-O-8-1	allT	1G9E_A_14	N/A	null	AASGRTGSTYDMG	BBBLBBBALBBBB	BBPGBPBDLPBBB	no	no	NA	heavy only	no
H1-13-O-9-1	allT	1G9E_A_11	N/A	null	AASGRTGSTYDMG	BBBABBAALBBBB	PBPDPBDDLPPBB	no	no	NA	heavy only	no
H1-13-O-10-1	allT	3NPS_B	1.5	P 1 21 1	KASGGTFSSYAIS	BBAALBALABBBB	PPAALBAGABBBB	no	bound	NA	no	no
H1-13-O-10-2	allT	2g75_C	2.28	P 31	KASGGTFSSYTIS	BBAALBALABBBB	PPAALBDGAPBBB	no	no	NA	no	no
H1-13-O-10-3	allT	2g75_A	2.28	P 31	KASGGTFSSYTIS	BBAALBALABBBB	PPAALBAGAPBBP	no	no	NA	no	no
H1-13-O-10-4	allT	1rhh_B	1.9	P 4 21 2	KASGGTFSMYGFN	BBAALBALABBBB	BPAALBAGDPBBB	no	no	NA	no	no
H1-13-O-10-5	allT	2dd8_H	2.3	P 1 21 1	KASGGTFSSYTIS	BBAALBALABBBB	BPAALBAGDBBBB	no	bound	NA	no	no
H1-13-O-11-1	allT	3ESV_G	2.0	P 1	KDSGYAFNSSWMN	BBABAAAAABBBB	PBAPDDAADBPBP	no	no	NA	no	no
H1-13-O-11-2	allT	3ESV_F	2.0	P 1	KDSGYAFNSSWMN	BBABAAAAABBBB	PPAPDDAADBPBP	no	no	NA	no	no
H1-13-O-11-3	allT	3QXW_A	1.85	P 1 21 1	AASRRSSRSWAMA	BBABAAAAABBBB	BPABAAAAABPBB	no	no	NA	heavy only	no
H1-13-O-11-4	allT	3QXW_B	1.85	P 1 21 1	AASRRSSRSWAMA	BBABAAAAABBBB	BPABAAAAAPPBB	no	no	NA	heavy only	no
H1-13-O-11-5	allT	3FKU_Z	3.2	C 1 2 1	TSSEVTFSSFAIS	BBABAAAAABBBB	BPAPAAAADBPBB	no	bound	NA	no	no
H1-13-O-11-6	allT	3ESU_F	1.3	P 41 21 2	KDSGYAFSSSWMN	BBABAAAAABBBB	PBAPAAAADBPBP	no	no	NA	no	no
H1-13-O-11-7	allT	3ET9_F	2.8	P 41 21 2	KDSGYAFSSSWMN	BBABAAAAABBBB	PBAPADAADBBBP	no	no	NA	no	no
H1-13-O-12-1	allT	3QXW_E	1.85	P 1 21 1	AASRRSSRSWAMA	BBBBABAAABBBB	BPBBABAAABPBB	no	no	NA	heavy only	no
H1-13-O-12-2	allT	1cbv_H	2.66	P 1 21 1	AASGFSFNTNAMN	BBBBABAAABBBB	BBPBABAADPPBB	no	bound	NA	no	no
H1-13-O-13-1	allT	1YC8_A	2.7	P 43 21 2	AVSGSTYSPCTTG	BBBLBALBBBBBB	PBBGPALBPBPBB	no	no	NA	heavy only	no
H1-13-O-13-1	allT	1YZZ_A	2.7	P 43 21 2	AVSGSTYSPCTTG	BBBLBALBBBBBB	PBBGPALBPBPBB	no	no	NA	heavy only	no
H1-13-O-14-1	allT	1U0Q_A	1.6	P 32 2 1	AASGRTFSTYAVG	BBBLAAAAABBBB	PBPGDAAADBPBB	no	no	NA	heavy only	no
H1-13-O-14-2	allT	1U0Q_B	1.6	P 32 2 1	AASGRTFSTYAVG	BBBLAAAAABBBB	PBPGAAAADBPBB	no	no	NA	heavy only	no
H1-13-O-14-3	allT	3EO1_B	3.1	P 21 21 21	KASGYTFSSNVIS	BBBLAAAAABBBB	PBPGADAADBPBB	no	bound	NA	no	no
H1-13-O-14-3	allT	3EO1_H	3.1	P 21 21 21	KASGYTFSSNVIS	BBBLAAAAABBBB	PBPGADAADBPBB	no	bound	NA	no	no
H1-13-O-14-4	allT	3K80_B	2.4	C 1 2 1	VASGRAFSSYGMG	BBBLAAAAABBBB	BBPGDAAADPPBB	no	bound	NA	heavy only	no
H1-13-O-14-5	allT	3GRW_H	2.1	P 21 21 21	AASGFTFTSTGIS	BBBLAAAAABBBB	PBPGDDAAABBBB	no	bound	NA	no	no
H1-13-O-14-6	allT	1mj8_H	1.75	P 1 21 1	KASGYTFTSNWIN	BBBLAAAAABBBB	PBPGDDAADBPBB	no	no	NA	no	no
H1-13-O-14-7	allT	3G9A_B	1.61	P 21 21 21	AASGDTFSSYSMA	BBBLAAAAABBBB	BBPGDDAAAPPBB	no	bound	NA	heavy only	no
H1-13-O-15-1	allT	3OPZ_I	3.4	P 31	KAVGYTFTYDWIG	BBBLBBBABBBBB	BPBGPPPABBPBB	no	bound	NA	no	no
H1-13-O-16-1	cis7	3OPZ_J	3.4	P 31	KAVGYTFTYDWIG	BBBLBLAABBBBB	BPBLBGDABBPBB	no	bound	NA	no	no
H1-13-O-17-1	allT	1i7z_B	2.3	C 1 2 1	KTSGYSFTNYGMN	BBABABBBAALBB	BPAPABPPAAGBB	no	bound	NA	no	no
H1-13-O-18-1	allT	1SHM_E	1.9	P 1 21 1	AASGATGSTYDMG	BBBLLABAABBBB	PBBGLDPAAPBBB	no	no	NA	heavy only	no
H1-13-O-19-1	allT	2YSS_B	2.4	P 21 21 21	SVSGDSIRSDYWS	BBBLBBALABBBB	PBBLBPAGDPPBB	no	bound	NA	no	no
H1-13-O-20-1	allT	1rzg_C	2.0	P 1 21 1	KASGGTFSNYAIN	BBABLBAAABBBB	PBAPGBAAAPBPB	no	no	NA	no	no
H1-13-O-20-2	allT	1rzg_A	2.0	P 1 21 1	KASGGTFSNYAIN	BBABLBAAABBBB	PBAPGPAAAPBPB	no	no	NA	no	no
H1-13-O-20-3	allT	1nbv_H	2.0	P 1	AASGFSFNTNAMN	BBABLBAAABBBB	BBABGBAADPBBB	no	no	NA	no	no
H1-13-O-21-1	allT	3EO1_E	3.1	P 21 21 21	KASGYTFSSNVIS	BBBLABAAABBBB	BPPGAPDAABBBB	no	bound	NA	no	no
H1-13-O-21-1	allT	3EO1_K	3.1	P 21 21 21	KASGYTFSSNVIS	BBBLABAAABBBB	BPPGAPDAABBBB	no	bound	NA	no	no
H1-13-O-22-1	allT	2X1O_A	1.34	P 31	AAAGRNLRMYRMG	BBBBBLAAABBBB	PBBBPLAAAPPBB	no	no	NA	heavy only	no
H1-13-O-22-1	allT	2X1O_B	1.34	P 31	AAAGRNLRMYRMG	BBBBBLAAABBBB	PBBBPLAAAPPBB	no	no	NA	heavy only	no
H1-13-O-22-2	allT	3QCU_H	1.98	C 2 2 21	QAFGYGFINYLIE	BBBBBLAAABBBB	PPBBPLAAAPBBB	no	bound	NA	no	no
H1-13-O-22-3	allT	3QCV_H	2.51	C 2 2 21	QAFGYGFINYLIE	BBBBBLAAABBBB	PBBBBLAAAPBBB	no	bound	NA	no	no
H1-13-O-23-1	allT	1dn0_B	2.28	P 31 2 1	AVYGGSFSDYYWS	BBBLLBABLBBBB	BBBGGPAPLPPPB	no	no	NA	no	no
H1-13-O-23-2	allT	1dn0_D	2.28	P 31 2 1	AVYGGSFSDYYWS	BBBLLBABLBBBB	BPBGGBAPLPPPB	no	no	NA	no	no
H1-13-O-24-1	allT	2XRA_H	2.3	P 1 21 1	KTSGGTFNRLAMS	BBAALBAAABBBB	PPAALBAADBBBB	no	bound	NA	no	no
H1-13-O-25-1	cis4_6	3K81_A	3.4	C 1 2 1	VVSGITFASEAWG	BBBABBBLABBBB	BBBDBBPGABPBB	no	bound	NA	heavy only	no
H1-13-O-26-1	allT	1ieh_A_10	N/A	null	AASGFTFSSYHMA	BBBLALBLABBBB	PBBLDGBLDBPPB	no	no	NA	heavy only	no
H1-13-O-26-2	allT	1ieh_A_9	N/A	null	AASGFTFSSYHMA	BBBLALBLABBBB	BBBLDGPLDBPBB	no	no	NA	heavy only	no
H1-13-O-26-3	allT	1ieh_A_8	N/A	null	AASGFTFSSYHMA	BBBLALBLABBBB	PPBLDGBLDBBBB	no	no	NA	heavy only	no
H1-13-O-26-4	allT	1ieh_A_4	N/A	null	AASGFTFSSYHMA	BBBLALBLABBBB	PBBLDGPLDBPBB	no	no	NA	heavy only	no
H1-13-O-26-5	allT	1ieh_A_2	N/A	null	AASGFTFSSYHMA	BBBLALBLABBBB	PBBLDGPLDBPPB	no	no	NA	heavy only	no
H1-13-O-27-1	allT	3LMJ_H	2.2	P 65 2 2	KVSGFTLTGLSIH	BBBLBBBALAABB	PBBLBPPALDAPB	no	no	NA	no	no
H1-13-O-27-2	allT	3LQA_H	3.4	C 2 2 21	KVSGFTLTGLSIH	BBBLBBBALAABB	BBBLBPPALDABB	no	bound	NA	no	no
H1-13-O-28-1	allT	3FKU_Y	3.2	C 1 2 1	TSSEVTFSSFAIS	BBABABAAABBBB	BBAPAPDAABPBB	no	bound	NA	no	no
H1-13-O-28-2	allT	3FKU_S	3.2	C 1 2 1	TSSEVTFSSFAIS	BBABABAAABBBB	BPABAPAAABPBB	no	bound	NA	no	no
H1-13-O-28-2	allT	3FKU_X	3.2	C 1 2 1	TSSEVTFSSFAIS	BBABABAAABBBB	BPABAPAAABPBB	no	bound	NA	no	no
H1-13-O-28-3	allT	3FKU_U	3.2	C 1 2 1	TSSEVTFSSFAIS	BBABABAAABBBB	BPAPAPDAABPBB	no	bound	NA	no	no
H1-13-O-28-4	allT	3FKU_T	3.2	C 1 2 1	TSSEVTFSSFAIS	BBABABAAABBBB	BPAPAPAAABPPB	no	bound	NA	no	no
H1-13-O-28-5	allT	3ETB_F	3.8	P 1 21 1	KDSGYAFNSSWMN	BBABABAAABBBB	BPDPDPDADBPBP	no	bound	NA	no	no
H1-13-O-28-5	allT	3ETB_G	3.8	P 1 21 1	KDSGYAFNSSWMN	BBABABAAABBBB	BPDPDPDADBPBP	no	bound	NA	no	no
H1-13-O-28-5	allT	3ETB_H	3.8	P 1 21 1	KDSGYAFNSSWMN	BBABABAAABBBB	BPDPDPDADBPBP	no	bound	NA	no	no
H1-13-O-28-5	allT	3ETB_I	3.8	P 1 21 1	KDSGYAFNSSWMN	BBABABAAABBBB	BPDPDPDADBPBP	no	bound	NA	no	no
H1-13-O-28-6	allT	1rzf_H	1.7	P 21 21 21	QASGATLNSHAFS	BBABABAAABBBB	BPAPABDAABBBB	no	no	NA	no	no
H1-13-O-29-1	allT	3GKW_H	2.5	P 43 21 2	KASGYTFTNYYIY	BBBAAAAAABBBB	PBBAAAAADBPBB	no	no	NA	no	no
H1-13-O-29-2	allT	2cmr_H	2.0	C 1 2 1	KASGDTFSSYAIS	BBBAAAAAABBBB	BBPAAAAADBBBB	no	bound	NA	no	no
H1-13-O-30-1	allT	2HKH_H	2.1	P 1	VVSGSTLNNYAMN	BBBBLLBABBBBB	BPPPGLBDPBPBB	no	no	NA	no	no
H1-13-O-31-1	allT	1fig_H	3.0	P 21 21 21	KASGFSLPGHNIN	BBBLBBABLBBBB	BPBLBPAPLBBPP	no	bound	NA	no	no
H1-13-O-31-2	allT	1G9E_A_2	N/A	null	AASGRTGSTYDMG	BBBLBBABLBBBB	BBBGPBDBLPPBB	no	no	NA	heavy only	no
H1-13-O-32-1	allT	3K7U_A	2.1	C 1 2 1	AASGRTFSNNAMG	BBBAAAABLBBBB	PBPAAAAPLBPBB	no	bound	NA	heavy only	no
H1-13-O-33-1	allT	3QCU_I	1.98	C 2 2 21	QAFGYGFINYLIE	BBBLBLAAABBBB	PBBGPLAAAPBBB	no	bound	NA	no	no
H1-13-O-33-2	allT	3K80_A	2.4	C 1 2 1	VASGRAFSSYGMG	BBBLBLAAABBBB	BPPGBLAADPPBB	no	bound	NA	heavy only	no
H1-13-O-33-3	allT	1a4k_B	2.4	P 21 21 21	KASGYTFTNYGMN	BBBLBLAAABBBB	BPPGPLAAABBPB	no	bound	NA	no	no
H1-13-O-33-4	allT	3QCV_I	2.51	C 2 2 21	QAFGYGFINYLIE	BBBLBLAAABBBB	PPBGBLAAAPBPB	no	bound	NA	no	no
H1-13-O-34-1	allT	1rhh_D	1.9	P 4 21 2	KASGGTFSMYGFN	BBBLLBALABBBB	PPPLLBAGAPBBB	no	no	NA	no	no
H1-13-O-34-2	allT	3QOT_H	1.9	P 4 21 2	KASGGTFSSYAIS	BBBLLBALABBBB	BPPLLBDGAPBBB	no	no	NA	no	no
H1-13-O-35-1	allT	1um4_H	1.8	P 21 21 21	KASEYTLTSYLFQ	BBABABBBBBBBB	BPAPAPPBPBBBB	no	bound	NA	no	no
H1-13-O-36-1	allT	1b2w_H	2.9	P 21 21 21	LASGYIFTSSWIN	BBBAAAABABBBB	PBPAAAABDBPBP	no	no	NA	no	no
H1-13-O-37-1	allT	3QXU_C	N/A	P 61	AASRRSSRSWAMA	BBABBBABBBBBB	BPABPPAPPPPBB	no	no	NA	heavy only	no
H1-13-O-37-2	allT	3QXU_A	N/A	P 61	AASRRSSRSWAMA	BBABBBABBBBBB	BPABPBABPPPBB	no	no	NA	heavy only	no
H1-13-O-37-3	allT	3QXU_D	N/A	P 61	AASRRSSRSWAMA	BBABBBABBBBBB	BPABPBAPPBPBB	no	no	NA	heavy only	no
H1-13-O-37-4	allT	2JB5_H	2.8	I 2 2 2	KASGGTFSNYAIN	BBABBBABBBBBB	BPDPBBDBBPPPP	no	bound	NA	no	no
H1-13-O-38-1	allT	1vhp_A_13	N/A	null	AASGFTFSSYAMS	BBAAALAAAABBB	PBDADGDDADBBB	no	no	NA	heavy only	no
H1-13-O-38-1	allT	1vhp_A_20	N/A	null	AASGFTFSSYAMS	BBAAALAAAABBB	PBDADGDDADBBB	no	no	NA	heavy only	no
H1-13-O-39-1	allT	1zv5_A	2.0	P 43 21 2	AASGVTYKNYCIG	BBBLBABBLBBBB	PBBLPDPPLPBBB	no	bound	NA	heavy only	no
H1-13-O-40-1	allT	1b4j_H	2.9	P 21 21 21	LASGYIFTSSWIN	BBALABBAABBBB	BBDLABPDABBPB	no	no	NA	no	no
H1-13-O-41-1	allT	1vhp_A_16	N/A	null	AASGFTFSSYAMS	BBBLLLAAAALBB	PBBLLGDDADGBB	no	no	NA	heavy only	no
H1-13-O-41-2	allT	1vhp_A_11	N/A	null	AASGFTFSSYAMS	BBBLLLAAAALBB	PBBLLGDAADGBB	no	no	NA	heavy only	no
H1-13-O-41-2	allT	1vhp_A_5	N/A	null	AASGFTFSSYAMS	BBBLLLAAAALBB	PBBLLGDAADGBB	no	no	NA	heavy only	no
H1-13-O-42-1	allT	1vhp_A_12	N/A	null	AASGFTFSSYAMS	BBBLALAAAALBB	PBBGAGDAADGBB	no	no	NA	heavy only	no
H1-13-O-42-1	allT	1vhp_A_15	N/A	null	AASGFTFSSYAMS	BBBLALAAAALBB	PBBGAGDAADGBB	no	no	NA	heavy only	no
H1-13-O-42-1	allT	1vhp_A_18	N/A	null	AASGFTFSSYAMS	BBBLALAAAALBB	PBBGAGDAADGBB	no	no	NA	heavy only	no
H1-13-O-42-2	allT	1vhp_A_7	N/A	null	AASGFTFSSYAMS	BBBLALAAAALBB	PBBGDGDAADGBB	no	no	NA	heavy only	no
H1-13-O-42-3	allT	1vhp_A_3	N/A	null	AASGFTFSSYAMS	BBBLALAAAALBB	PBBLDGDAADGBB	no	no	NA	heavy only	no
H1-13-O-42-3	allT	1vhp_A_9	N/A	null	AASGFTFSSYAMS	BBBLALAAAALBB	PBBLDGDAADGBB	no	no	NA	heavy only	no
H1-13-O-43-1	allT	1vhp_A_17	N/A	null	AASGFTFSSYAMS	BBBLALAAAABBB	PBBGAGDAADBBB	no	no	NA	heavy only	no
H1-13-O-43-1	allT	1vhp_A_19	N/A	null	AASGFTFSSYAMS	BBBLALAAAABBB	PBBGAGDAADBBB	no	no	NA	heavy only	no
H1-13-O-43-2	allT	1vhp_A_8	N/A	null	AASGFTFSSYAMS	BBBLALAAAABBB	PBBLDGDAADBBB	no	no	NA	heavy only	no
H1-13-O-44-1	allT	1vhp_A_14	N/A	null	AASGFTFSSYAMS	BBAABBAAAALBB	PBDABPDAADGBB	no	no	NA	heavy only	no
H1-13-O-44-1	allT	1vhp_A_2	N/A	null	AASGFTFSSYAMS	BBAABBAAAALBB	PBDABPDAADGBB	no	no	NA	heavy only	no
H1-13-O-44-1	allT	1vhp_A_4	N/A	null	AASGFTFSSYAMS	BBAABBAAAALBB	PBDABPDAADGBB	no	no	NA	heavy only	no
H1-13-O-44-2	allT	1vhp_A_6	N/A	null	AASGFTFSSYAMS	BBAABBAAAALBB	PBDABPDDADGBB	no	no	NA	heavy only	no
H1-13-O-45-1	allT	1vhp_A_10	N/A	null	AASGFTFSSYAMS	BBAABBAAAABBB	PBDAPPDDADBBB	no	no	NA	heavy only	no
H1-13-O-46-1	allT	1qlr_D	2.83	P 31 2 1	AVYGGSFSDYYWS	BBBBBBAAABBBB	BBBBBPDADPPPB	no	no	NA	no	no
H1-13-O-46-2	allT	1G9E_A_5	N/A	null	AASGRTGSTYDMG	BBBBBBAAABBBB	BBPBPBDDDPBBB	no	no	NA	heavy only	no
H1-13-O-46-3	allT	1G9E_A	N/A	null	AASGRTGSTYDMG	BBBBBBAAABBBB	BBBBBBDDDPBBB	no	no	NA	heavy only	no
H1-13-O-47-1	allT	1G9E_A_9	N/A	null	AASGRTGSTYDMG	BBBBBBAALBBBB	BPPBPPAALPPBB	no	no	NA	heavy only	no
H1-13-O-48-1	allT	1G9E_A_7	N/A	null	AASGRTGSTYDMG	BBBABBLAABBBB	BBBAPBLDDPBBB	no	no	NA	heavy only	no
H1-13-O-49-1	allT	3U1S_H	2.3	P 41 21 2	KASGNSFSNHDVH	BBBLLAAAABBBB	BBPLLAAADBPBB	no	no	NA	no	no
H1-13-O-50-1	allT	1rzi_F	2.9	P 1	KASGGTFSSYAIS	BABBABAAABBBB	PAPBABAAAPBPB	no	no	NA	no	no
H1-13-O-51-1	allT	1il1_A	2.2	P 21 21 21	ATSDFNIKDYYIH	BBAABBAAABBBB	BBDABPAAABBBB	no	no	NA	no	no
H1-13-O-51-2	allT	1cr9_H	2.0	C 2	TASGFNIKDYYIQ	BBAABBAAABBBB	BBADBPAAABPBB	no	no	NA	no	no
H1-13-O-51-3	allT	1uwg_H	2.79	P 1 21 1	KASAYSITDFNIY	BBAABBAAABBBB	BPADBPAAABPBB	no	bound	NA	no	no
H1-13-O-51-4	allT	1uwg_Y	2.79	P 1 21 1	KASAYSITDFNIY	BBAABBAAABBBB	BPADBPAADBPBB	no	bound	NA	no	no
H1-13-O-52-1	allT	1a4k_H	2.4	P 21 21 21	KASGYTFTNYGMN	BBBBLAAAABBBB	PPPPLDAADBPPB	no	bound	NA	no	no
H1-13-O-52-2	allT	1a4j_B	2.1	C 1 2 1	KASGYTFTNYGMN	BBBBLAAAABBBB	PBPPLDAADBPPB	no	no	NA	no	no
H1-13-O-53-1	allT	1gaf_H	1.95	C 1 2 1	TASGFNIKDTYMH	BBBLBBAAAABBB	BPPLBBAADAPBB	no	bound	NA	no	no
H1-13-O-54-1	allT	1igj_D	2.5	P 1 21 1	KSSGYIFTDFYMN	BBBLBBABBBBBB	BPPLPPAPPBBBB	no	bound	NA	no	no
H1-13-O-55-1	allT	1igj_B	2.5	P 1 21 1	KSSGYIFTDFYMN	BBBBBBLBBBBBB	BBBBPBLPPPBPB	no	bound	NA	no	no
H1-13-O-56-1	allT	1um5_H	1.6	P 21 21 21	KASEYTLTSYLFQ	BBABBALBBBBBB	BPABPDLPPBBBB	no	bound	NA	no	no
H1-13-O-57-1	allT	1KXV_D	1.6	P 1	AASGNTLCTYDMS	BBBLBAABBBBBB	BBPLBAAPBBPBB	no	bound	NA	heavy only	no
H1-13-O-57-2	allT	1KXV_C	1.6	P 1	AASGNTLCTYDMS	BBBLBAABBBBBB	BBBLBAAPBBPBB	no	bound	NA	heavy only	no
H1-13-O-58-1	allT	2R0L_H	2.2	P 1	AASGFTISNSGIH	BBBLBBAAAALBB	PBBLBBAAADGBB	no	bound	NA	no	no
H1-13-O-59-1	allT	1vhp_A	N/A	null	AASGFTFSSYAMS	BBAAALAAAALBB	PBDAAGDAADGBB	no	no	NA	heavy only	no
H1-13-O-60-1	cis4_5_8_9	1ocw_H	2.01	I 4	KASGYTFTSYWMH	BBABABBBBLBBB	BBABABPPBLPBB	no	no	NA	no	no
H1-13-O-61-1	allT	2HKF_H	2.01	P 1	VVSGSTLNNYAMN	BBBLBBLAABBBB	BBBLBBGDABPBB	no	bound	NA	no	no
H1-13-O-62-1	allT	2XTJ_D	2.7	P 21 21 21	KASGGTFNSHAIS	BBBLBABABBBBB	PPBLBABDPBPBB	no	bound	NA	no	no
H1-13-O-62-2	allT	1RI8_A	1.85	P 21 21 21	AVSGYKDRNYCMG	BBBLBABABBBBB	BBBLPABDPBBBB	no	bound	NA	heavy only	no
H1-13-O-63-1	allT	1aj7_H	2.1	P 1 21 1	TASGFNIKDTYMH	BBBLBBAAALLBB	BPBGPBAAAGGBB	no	bound	NA	no	no
H1-13-O-64-1	allT	1a4j_H	2.1	C 1 2 1	KASGYTFTNYGMN	BBBBLLAAABBBB	PBPPLLAAABPPP	no	no	NA	no	no
H1-13-O-65-1	allT	1ieh_A_5	N/A	null	AASGFTFSSYHMA	BBBLBBBLABBBB	PPBLBBPLDBBBB	no	no	NA	heavy only	no
H1-13-O-66-1	allT	1igi_H	2.7	P 1 21 1	KSSGYIFTDFYMN	BBBLBBLBBBBBB	BPBLBPLBBBBPB	no	no	NA	no	no
H1-13-O-67-1	allT	1um6_H	1.8	P 21 21 21	KASEYTLTSYLFQ	BBABALLLBBBBB	BPABAGGGPBBBB	no	no	NA	no	no
H1-14-I-1-1	allT	1f58_H	2.0	C 1 2 1	TVTGYSITSGYSWH	BBBLBBAAABABBB	PBBLBPAAAPABBB	no	bound	NA	no	no
H1-14-I-1-2	allT	2XZA_H	1.5	P 1 21 1	AVSGYSISSGYYWG	BBBLBBAAABABBB	PPBLBPAAAPABBB	no	no	NA	no	no
H1-14-I-1-3	allT	2f58_H	2.8	P 21 21 2	TVTGYSITSGYSWH	BBBLBBAAABABBB	PPPLBPAAAPABBB	no	bound	NA	no	no
H1-14-I-1-4	allT	3f58_H	2.8	P 21 21 2	TVTGYSITSGYSWH	BBBLBBAAABABBB	PBBLBPAAAPABBP	no	bound	NA	no	no
H1-14-I-2-1	allT	2ajv_H	1.5	C 2 2 21	TVTGYSITTNYAWT	BBBLBBAABBBBBB	PPBLBPAAPPBPPB	no	bound	NA	no	no
H1-14-I-2-2	allT	2ajx_H	1.85	P 1 21 1	TVTGYSITTNYAWT	BBBLBBAABBBBBB	PBBLBPAAPPBPPB	no	bound	NA	no	no
H1-14-I-2-2	allT	2ajy_H	2.1	C 2 2 21	TVTGYSITTNYAWT	BBBLBBAABBBBBB	PBBLBPAAPPBPPB	no	bound	NA	no	no
H1-14-I-2-2	allT	2ajz_B	2.3	P 1 21 1	TVTGYSITTNYAWT	BBBLBBAABBBBBB	PBBLBPAAPPBPPB	no	bound	NA	no	no
H1-14-I-2-2	allT	2ak1_H	1.85	C 2 2 21	TVTGYSITTNYAWT	BBBLBBAABBBBBB	PBBLBPAAPPBPPB	no	no	NA	no	no
H1-14-I-2-3	allT	2aju_H	1.5	C 2 2 21	TVTGYSITTNYAWT	BBBLBBAABBBBBB	BBBLBPAAPPBPPB	no	no	NA	no	no
H1-14-I-2-4	allT	3CXH_J	2.5	P 1 21 1	SVTGYSITSGYYWN	BBBLBBAABBBBBB	PBBLBPAAPBBBBP	no	bound	NA	no	no
H1-14-I-2-5	allT	3CX5_U	1.9	P 1 21 1	SVTGYSITSGYYWN	BBBLBBAABBBBBB	PPBLBPAAPBBBBP	no	bound	NA	no	no
H1-14-I-3-1	allT	3CFD_H	2.5	P 1	TVTGYSITSDYAWN	BBBLBBAAABLBBB	PBBLBBAAABGBBB	Core member	bound	NA	no	no
H1-14-I-3-2	allT	3CFD_B	2.5	P 1	TVTGYSITSDYAWN	BBBLBBAAABLBBB	PBBLBPAAABGBBB	Core member	bound	NA	no	no
H1-14-I-3-2	allT	3LEX_A	1.97	P 1	TVTGYSITSDYAWS	BBBLBBAAABLBBB	PBBLBPAAABGBBB	no	bound	NA	no	no
H1-14-I-3-2	allT	3LEX_H	1.97	P 1	TVTGYSITSDYAWS	BBBLBBAAABLBBB	PBBLBPAAABGBBB	no	bound	NA	no	no
H1-14-I-3-3	allT	1kcu_H	2.2	C 1 2 1	TVTGYSITSDYAWN	BBBLBBAAABLBBB	BBBLBPAAABGBBB	no	no	NA	no	no
H1-14-I-3-3	allT	1kcv_H	1.8	P 1 21 1	TVTSYSITSDYAWN	BBBLBBAAABLBBB	BBBLBPAAABGBBB	Core member	no	NA	no	no
H1-14-I-3-3	allT	1s5i_H	2.7	P 21 21 21	TVTGYSITSDYAWN	BBBLBBAAABLBBB	BBBLBPAAABGBBB	Core member	no	NA	no	no
H1-14-I-3-3	allT	3QG7_H	2.78	H 3	TVTGYSITSNYAWN	BBBLBBAAABLBBB	BBBLBPAAABGBBB	no	no	NA	no	no
H1-14-I-3-4	allT	1cf8_H	2.7	C 1 2 1	TVTGYSITSGYAWN	BBBLBBAAABLBBB	PBBLBPADABGBBP	no	bound	NA	no	no
H1-14-I-3-4	allT	1f90_H	2.6	P 1 21 1	TVTGYSITSDYAWN	BBBLBBAAABLBBB	PBBLBPADABGBBP	Core member	bound	NA	no	no
H1-14-I-3-4	allT	2Z93_C	2.4	P 1 21 1	TVTGYSITSGYNWH	BBBLBBAAABLBBB	PBBLBPADABGBBP	no	no	NA	no	no
H1-14-I-3-5	allT	3CFE_B	2.99	C 1 2 1	TVTGYSITSDYAWN	BBBLBBAAABLBBB	BPBLBPAAABGBBB	no	no	NA	no	no
H1-14-I-3-5	allT	3G5Z_B	2.6	P 21 21 21	TVTGYSITSDFAWN	BBBLBBAAABLBBB	BPBLBPAAABGBBB	no	no	NA	no	no
H1-14-I-3-6	allT	2Z91_A	2.6	P 1 21 1	TVTGYSITSGYNWH	BBBLBBAAABLBBB	BPBLBPADABGBBB	no	no	NA	no	no
H1-14-I-3-6	allT	2Z91_C	2.6	P 1 21 1	TVTGYSITSGYNWH	BBBLBBAAABLBBB	BPBLBPADABGBBB	no	no	NA	no	no
H1-14-I-3-6	allT	3CFE_H	2.99	C 1 2 1	TVTGYSITSDYAWN	BBBLBBAAABLBBB	BPBLBPADABGBBB	no	no	NA	no	no
H1-14-I-3-7	allT	1hq4_B	2.7	P 1 21 1	TVTGYSITSGYAWN	BBBLBBAAABLBBB	PPBLBPAAABGBBP	no	no	NA	no	no
H1-14-I-3-7	allT	1hq4_D	2.7	P 1 21 1	TVTGYSITSGYAWN	BBBLBBAAABLBBB	PPBLBPAAABGBBP	no	no	NA	no	no
H1-14-I-3-8	allT	1bgx_H	2.3	P 1	TVTGYSITSDYAWN	BBBLBBAAABLBBB	PBBGPPADABGBBP	no	bound	NA	no	no
H1-14-I-3-9	allT	1ORQ_B	3.2	I 4 2 2	TVTGYSITSLYAWN	BBBLBBAAABLBBB	BPBLBBADDBGBBB	no	bound	NA	no	no
H1-14-I-3-10	allT	1f8t_H	2.2	P 21 21 21	TVTGYSITSDYAWN	BBBLBBAAABLBBB	PBBLBPADABGBBB	Core member	no	NA	no	no
H1-14-I-3-10	allT	2Z92_A	2.3	P 21 21 21	TVTGYSITSGYNWH	BBBLBBAAABLBBB	PBBLBPADABGBBB	no	bound	NA	no	no
H1-14-I-3-10	allT	3G5Y_B	1.59	P 21 21 2	TVTGYSITSDYAWN	BBBLBBAAABLBBB	PBBLBPADABGBBB	Core member	bound	NA	no	no
H1-14-I-3-11	allT	1kcs_H	2.5	P 1 21 1	TVTSYSITSDYAWN	BBBLBBAAABLBBB	BBBLBPADABGBBB	no	bound	NA	no	no
H1-14-I-3-11	allT	1ORS_B	1.9	C 1 2 1	TVTGYSITNNYAWN	BBBLBBAAABLBBB	BBBLBPADABGBBB	no	bound	NA	no	no
H1-14-I-3-12	allT	3CX5_J	1.9	P 1 21 1	SVTGYSITSGYYWN	BBBLBBAAABLBBB	PBBLBPAAABGBBP	no	bound	NA	no	no
H1-14-I-3-13	allT	1c12_B	2.6	P 2 21 21	TVTGYSITSDYAWN	BBBLBBAAABLBBB	PBBLBPADABGPBP	Core member	bound	NA	no	no
H1-14-I-3-14	allT	3LEY_H	1.99	P 1 21 1	TVTGYLITTDYAWN	BBBLBBAAABLBBB	PPBLBPAAABGBBB	no	bound	NA	no	no
H1-14-I-3-15	allT	32c2_B	3.0	P 21 21 21	TVTGYSISSDYAWN	BBBLBBAAABLBBB	BBBLBBAADBGBBB	no	no	NA	no	no
H1-14-I-3-16	allT	3G5X_D	2.3	P 21 21 2	TVTGYSITSDFAWN	BBBLBBAAABLBBB	BBBLBPADDBGPBB	no	no	NA	no	no
H1-14-I-3-17	allT	3G5X_B	2.3	P 21 21 2	TVTGYSITSDFAWN	BBBLBBAAABLBBB	BPBLBPADDBGPBB	no	no	NA	no	no
H1-14-I-3-18	allT	1ay1_H	2.2	P 1 21 1	TVTGYSITSDYAWN	BBBLBBAAABLBBB	PBBLBPADABGBPP	no	no	NA	no	no
H1-14-I-3-19	allT	1kc5_H	2.5	C 1 2 1	TVTGYSITSDYAWN	BBBLBBAAABLBBB	BBBLBPADABGPBB	no	bound	NA	no	no
H1-14-I-4-1	allT	2ajz_H	2.3	P 1 21 1	TVTGYSITTNYAWT	BBBLBBAABABBBB	PPBLBPAABABPPB	no	bound	NA	no	no
H1-14-I-5-1	allT	1ncw_H	1.3	P 41 21 2	TVTGYSITSDFAWN	BBBLBBAABLBBBB	PBBLBPAABLPPBB	no	no	NA	no	no
H1-14-I-5-2	allT	1ruk_H	1.4	P 41 21 2	TVTGYSITSDFAWN	BBBLBBAABLBBBB	PPBLBPAABLBPBB	no	no	NA	no	no
H1-14-I-5-3	allT	1nd0_B	2.45	P 1	TVTGYSITSDFAWN	BBBLBBAABLBBBB	PBBLBPAABLPBPP	no	bound	NA	no	no
H1-14-I-5-3	allT	1nd0_D	2.45	P 1	TVTGYSITSDFAWN	BBBLBBAABLBBBB	PBBLBPAABLPBPP	no	bound	NA	no	no
H1-14-I-5-3	allT	1nd0_F	2.45	P 1	TVTGYSITSDFAWN	BBBLBBAABLBBBB	PBBLBPAABLPBPP	no	bound	NA	no	no
H1-14-I-5-3	allT	1nd0_H	2.45	P 1	TVTGYSITSDFAWN	BBBLBBAABLBBBB	PBBLBPAABLPBPP	no	bound	NA	no	no
H1-14-I-5-4	allT	1rup_H	1.4	P 41 21 2	TVTGYSITSDFAWN	BBBLBBAABLBBBB	BBBLBPAABLBPBB	no	no	NA	no	no
H1-14-I-5-5	allT	1ru9_H	2.5	P 41 21 2	TVTGYSITSDFAWN	BBBLBBAABLBBBB	PBBLBPAABLPBPB	no	no	NA	no	no
H1-14-I-5-5	allT	1rul_H	1.88	P 41 21 2	TVTGYSITSDFAWN	BBBLBBAABLBBBB	PBBLBPAABLPBPB	no	no	NA	no	no
H1-14-I-5-6	allT	3QG6_B	2.5	P 1 21 1	TVTGYSITSNYAWN	BBBLBBAABLBBBB	PBBLBPADBGPPBB	no	bound	NA	no	no
H1-14-I-5-6	allT	3QG6_H	2.5	P 1 21 1	TVTGYSITSNYAWN	BBBLBBAABLBBBB	PBBLBPADBGPPBB	no	bound	NA	no	no
H1-14-I-5-7	allT	1rua_H	1.75	P 41 21 2	TVTGYSITSDFAWN	BBBLBBAABLBBBB	PBBLBPAABLBPBB	no	no	NA	no	no
H1-14-I-5-8	allT	1rum_H	1.48	P 41 21 2	TVTGYSITSDFAWN	BBBLBBAABLBBBB	BBBLBPAABLPPBB	no	no	NA	no	no
H1-14-I-6-1	allT	3CXH_U	2.5	P 1 21 1	SVTGYSITSGYYWN	BBBLBBAAALBBBB	PPBLBBAAALPBBP	no	bound	NA	no	no
H1-14-I-7-1	allT	1kb9_J	2.3	C 1 2 1	SVTGYSITSGYYWN	BBBLBBAAAABBBB	PBBLBPAAADPBBB	no	bound	NA	no	no
H1-14-I-7-1	allT	1kyo_U	2.97	P 1 21 1	SVTGYSITSGYYWN	BBBLBBAAAABBBB	PBBLBPAAADPBBB	no	bound	NA	no	no
H1-14-I-8-1	allT	1kyo_J	2.97	P 1 21 1	SVTGYSITSGYYWN	BBBLBBAAABBBBB	PBBLBBAAAPPBBP	no	bound	NA	no	no
H1-14-I-8-2	allT	2IBZ_X	2.3	C 1 2 1	SVTGYSITSGYYWN	BBBLBBAAABBBBB	PBBLBPAAABPBBB	no	bound	NA	no	no
H1-14-I-8-3	allT	1ezv_X	2.3	C 1 2 1	SVTGYSITSGYYWN	BBBLBBAAABBBBB	PBBLBPAAABBBBB	no	bound	NA	no	no
H1-14-I-9-1	allT	1ken_H	3.5	P 21 21 2	YVTGYSITSGYYWT	BBBLBBAAALLBBB	BPBLBPADDGGBPB	no	bound	NA	no	no
H1-14-I-9-2	allT	1ken_T	3.5	P 21 21 2	YVTGYSITSGYYWT	BBBLBBAAALLBBB	BBBLBPADDGGBPB	no	bound	NA	no	no
H1-14-I-10-1	allT	2ajs_H	1.7	P 43 21 2	TVTGYSITTNYAWT	BBBLBBABBBBBBB	PBBLBPAPBPBPPB	no	no	NA	no	no
H1-14-I-11-1	allT	1baf_H	2.9	P 65 2 2	TVTGYSITSDYAWN	BBBLBBAABLLBBB	BBBLBPADBGGBBP	no	bound	NA	no	no
H1-14-I-11-2	allT	1kcr_H	2.9	P 21 21 21	TVTGYSITSDYAWN	BBBLBBAABLLBBB	BBBLBPADBGGPBP	no	bound	NA	no	no
H1-14-O-1-1	allT	1nsn_H	2.8	C 1 2 1	TVTGYSITSDYAWN	BBBLBALBALABBB	PBPLBDGBAGDPPB	no	bound	NA	no	no
H1-14-O-2-1	allT	3SE9_H	2.0	P 21 21 21	WTSEDIFERTELIH	BBBAAAAAABABBB	BBPAAAAAABABBB	no	bound	NA	no	no
H1-15-I-1-1	cis11	2IQA_B	2.0	P 1 21 1	SLSGFSLRTSGMGVG	BBBLBBAABBBBBBB	PBBLBBAAPPBPBBB	no	no	NA	no	no
H1-15-I-1-1	cis11	2IQA_H	2.0	P 1 21 1	SLSGFSLRTSGMGVG	BBBLBBAABBBBBBB	PBBLBBAAPPBPBBB	no	no	NA	no	no
H1-15-I-1-2	cis11	2IPT_H	2.0	P 1	SFSGFSLSTSGMGVG	BBBLBBAABBBBBBB	BBBLBBAAPPBPBBB	no	no	NA	no	no
H1-15-I-2-1	allT	1etz_H	2.6	P 1	SFSGFSLSTSGMGVG	BBBLBBAABBLBBBB	PBBLBBAAPPLPBBB	no	bound	NA	no	no
H1-15-I-2-1	allT	3BQU_B	3.0	P 21 21 21	SFSGFSLSDFGVGVG	BBBLBBAABBLBBBB	PBBLBBAAPPLPBBB	no	bound	NA	no	no
H1-15-I-2-1	allT	3D0L_B	2.35	P 21 21 21	SFSGFSLSDFGVGVG	BBBLBBAABBLBBBB	PBBLBBAAPPLPBBB	no	bound	NA	no	no
H1-15-I-2-1	allT	3IFO_H	2.15	P 21 21 21	SFSGFSLSTSGMGVS	BBBLBBAABBLBBBB	PBBLBBAAPPLPBBB	no	bound	NA	no	no
H1-15-I-2-1	allT	3IFP_A	2.95	P 1	SFSGFSLSTNGMGVS	BBBLBBAABBLBBBB	PBBLBBAAPPLPBBB	no	bound	NA	no	no
H1-15-I-2-1	allT	3IFP_C	2.95	P 1	SFSGFSLSTNGMGVS	BBBLBBAABBLBBBB	PBBLBBAAPPLPBBB	no	bound	NA	no	no
H1-15-I-2-1	allT	3IFP_H	2.95	P 1	SFSGFSLSTNGMGVS	BBBLBBAABBLBBBB	PBBLBBAAPPLPBBB	no	bound	NA	no	no
H1-15-I-2-1	allT	3LEV_H	2.5	P 21 21 21	SFSGFSLSDFGVGVG	BBBLBBAABBLBBBB	PBBLBBAAPPLPBBB	no	bound	NA	no	no
H1-15-I-2-1	allT	3O45_A	2.87	P 21 21 21	SFSGFSLSTSGMGVS	BBBLBBAABBLBBBB	PBBLBBAAPPLPBBB	no	bound	NA	no	no
H1-15-I-2-2	allT	1ggb_H	2.8	I 2 2 2	SFSGFSLSTYGMGVS	BBBLBBAABBLBBBB	BBBLBBADPPLPBBB	no	no	NA	no	no
H1-15-I-2-2	allT	1ggc_H	2.8	P 21 21 21	SFSGFSLSTYGMGVS	BBBLBBAABBLBBBB	BBBLBBADPPLPBBB	no	no	NA	no	no
H1-15-I-2-2	allT	1tjg_H	2.0	P 21 21 21	SFSGFSLSDFGVGVG	BBBLBBAABBLBBBB	BBBLBBADPPLPBBB	no	bound	NA	no	no
H1-15-I-2-2	allT	1u8h_B	2.1	P 21 21 21	SFSGFSLSDFGVGVG	BBBLBBAABBLBBBB	BBBLBBADPPLPBBB	Core member	bound	NA	no	no
H1-15-I-2-2	allT	1u8i_B	2.0	P 21 21 21	SFSGFSLSDFGVGVG	BBBLBBAABBLBBBB	BBBLBBADPPLPBBB	Core member	bound	NA	no	no
H1-15-I-2-2	allT	1u8j_B	2.24	P 21 21 21	SFSGFSLSDFGVGVG	BBBLBBAABBLBBBB	BBBLBBADPPLPBBB	Core member	bound	NA	no	no
H1-15-I-2-2	allT	1u8k_B	2.24	P 21 21 21	SFSGFSLSDFGVGVG	BBBLBBAABBLBBBB	BBBLBBADPPLPBBB	no	bound	NA	no	no
H1-15-I-2-2	allT	1u8l_B	2.6	P 21 21 21	SFSGFSLSDFGVGVG	BBBLBBAABBLBBBB	BBBLBBADPPLPBBB	Core member	bound	NA	no	no
H1-15-I-2-2	allT	1u8m_B	2.4	P 21 21 21	SFSGFSLSDFGVGVG	BBBLBBAABBLBBBB	BBBLBBADPPLPBBB	Core member	bound	NA	no	no
H1-15-I-2-2	allT	1u8n_B	2.56	P 21 21 21	SFSGFSLSDFGVGVG	BBBLBBAABBLBBBB	BBBLBBADPPLPBBB	no	bound	NA	no	no
H1-15-I-2-2	allT	1u8o_B	3.02	P 21 21 21	SFSGFSLSDFGVGVG	BBBLBBAABBLBBBB	BBBLBBADPPLPBBB	Core member	bound	NA	no	no
H1-15-I-2-2	allT	1u8p_B	3.23	P 21 21 21	SFSGFSLSDFGVGVG	BBBLBBAABBLBBBB	BBBLBBADPPLPBBB	Core member	bound	NA	no	no
H1-15-I-2-2	allT	1u8q_B	2.24	P 21 21 21	SFSGFSLSDFGVGVG	BBBLBBAABBLBBBB	BBBLBBADPPLPBBB	Core member	bound	NA	no	no
H1-15-I-2-2	allT	1u91_B	2.24	P 21 21 21	SFSGFSLSDFGVGVG	BBBLBBAABBLBBBB	BBBLBBADPPLPBBB	Core member	bound	NA	no	no
H1-15-I-2-2	allT	1u92_B	2.24	P 21 21 21	SFSGFSLSDFGVGVG	BBBLBBAABBLBBBB	BBBLBBADPPLPBBB	Core member	bound	NA	no	no
H1-15-I-2-2	allT	1u93_B	2.37	P 21 21 21	SFSGFSLSDFGVGVG	BBBLBBAABBLBBBB	BBBLBBADPPLPBBB	Core member	bound	NA	no	no
H1-15-I-2-2	allT	1u95_B	2.24	P 21 21 21	SFSGFSLSDFGVGVG	BBBLBBAABBLBBBB	BBBLBBADPPLPBBB	Core member	bound	NA	no	no
H1-15-I-2-2	allT	2f5b_H	2.0	P 21 21 21	SFSGFSLSDFGVGVG	BBBLBBAABBLBBBB	BBBLBBADPPLPBBB	no	bound	NA	no	no
H1-15-I-2-2	allT	2PW1_B	2.6	P 21 21 21	SFSGFSLSDFGVGVG	BBBLBBAABBLBBBB	BBBLBBADPPLPBBB	no	bound	NA	no	no
H1-15-I-2-2	allT	3D0V_B	2.05	P 21 21 21	SFSGFSLSDFGVGVG	BBBLBBAABBLBBBB	BBBLBBADPPLPBBB	no	bound	NA	no	no
H1-15-I-2-2	allT	3DRQ_B	2.0	P 21 21 21	SFSGFSLSDFGVGVG	BBBLBBAABBLBBBB	BBBLBBADPPLPBBB	no	bound	NA	no	no
H1-15-I-2-2	allT	3EGS_B	3.6	P 21 21 21	SFSGFSLSDFGVGVG	BBBLBBAABBLBBBB	BBBLBBADPPLPBBB	no	bound	NA	no	no
H1-15-I-2-2	allT	3IDG_B	1.86	P 21 21 21	SFSGFSLSDFGVGVG	BBBLBBAABBLBBBB	BBBLBBADPPLPBBB	no	bound	NA	no	no
H1-15-I-2-2	allT	3IDN_B	2.25	P 21 21 21	SFSGFSLSDFGVGVG	BBBLBBAABBLBBBB	BBBLBBADPPLPBBB	no	bound	NA	no	no
H1-15-I-2-2	allT	3L5W_H	2.0	P 1 21 1	SFSGFSLSTYGMGVG	BBBLBBAABBLBBBB	BBBLBBADPPLPBBB	no	bound	NA	no	no
H1-15-I-2-2	allT	3L5X_H	1.9	P 21 21 21	TVSGFSLSTYGMGVG	BBBLBBAABBLBBBB	BBBLBBADPPLPBBB	no	bound	NA	no	no
H1-15-I-2-2	allT	3L5Y_H	2.8	P 21 21 21	TVSGFSLSTYGVGVG	BBBLBBAABBLBBBB	BBBLBBADPPLPBBB	no	bound	NA	no	no
H1-15-I-2-2	allT	3L7F_H	2.6	C 2 2 21	TVSGFSLSTYGMGVG	BBBLBBAABBLBBBB	BBBLBBADPPLPBBB	no	no	NA	no	no
H1-15-I-2-3	allT	1etz_B	2.6	P 1	SFSGFSLSTSGMGVG	BBBLBBAABBLBBBB	BBBLBBAAPPLPBBB	no	bound	NA	no	no
H1-15-I-2-3	allT	1ggi_J	2.8	P 1 21 1	SFSGFSLSTYGMGVS	BBBLBBAABBLBBBB	BBBLBBAAPPLPBBB	no	bound	NA	no	no
H1-15-I-2-3	allT	1jrh_H	2.8	P 21 21 21	SFSGFSLTTYGMGVG	BBBLBBAABBLBBBB	BBBLBBAAPPLPBBB	no	bound	NA	no	no
H1-15-I-2-3	allT	1r0a_H	2.8	P 32 1 2	TFSGFSLSTSGIGVT	BBBLBBAABBLBBBB	BBBLBBAAPPLPBBB	no	bound	NA	no	no
H1-15-I-2-3	allT	1tjh_H	2.1	P 21 21 21	SFSGFSLSDFGVGVG	BBBLBBAABBLBBBB	BBBLBBAAPPLPBBB	no	bound	NA	no	no
H1-15-I-2-3	allT	1tji_H	2.2	P 21 21 21	SFSGFSLSDFGVGVG	BBBLBBAABBLBBBB	BBBLBBAAPPLPBBB	no	bound	NA	no	no
H1-15-I-2-3	allT	2f5a_H	2.05	P 21 21 21	SFSGFSLSDFGVGVG	BBBLBBAABBLBBBB	BBBLBBAAPPLPBBB	no	no	NA	no	no
H1-15-I-2-3	allT	2HWZ_H	1.8	P 21 21 21	TFSGFSLSTSGMSVG	BBBLBBAABBLBBBB	BBBLBBAAPPLPBBB	no	no	NA	no	no
H1-15-I-2-3	allT	2J88_H	2.6	C 1 2 1	SFSGFSLSTSGMGVS	BBBLBBAABBLBBBB	BBBLBBAAPPLPBBB	no	bound	NA	no	no
H1-15-I-2-3	allT	2PR4_H	2.05	P 21 21 21	SFSGFSLSDFGVGVG	BBBLBBAABBLBBBB	BBBLBBAAPPLPBBB	no	no	NA	no	no
H1-15-I-2-3	allT	2R0Z_H	2.1	P 1 21 1	SFSGFSLSTSGMGVG	BBBLBBAABBLBBBB	BBBLBBAAPPLPBBB	no	bound	NA	no	no
H1-15-I-2-3	allT	3EYS_H	1.95	P 1	SFSGFSLSTSGMGVG	BBBLBBAABBLBBBB	BBBLBBAAPPLPBBB	no	bound	NA	no	no
H1-15-I-2-3	allT	3IDJ_B	2.24	P 21 21 21	SFSGFSLSDFGVGVG	BBBLBBAABBLBBBB	BBBLBBAAPPLPBBB	no	bound	NA	no	no
H1-15-I-2-3	allT	3IFL_H	1.5	P 1 21 1	SFSGFSLSTSGMSVG	BBBLBBAABBLBBBB	BBBLBBAAPPLPBBB	no	bound	NA	no	no
H1-15-I-2-3	allT	3IFO_A	2.15	P 21 21 21	SFSGFSLSTSGMGVS	BBBLBBAABBLBBBB	BBBLBBAAPPLPBBB	no	bound	NA	no	no
H1-15-I-2-3	allT	3IXT_A	2.75	P 43 21 2	TFSGFSLSTAGMSVG	BBBLBBAABBLBBBB	BBBLBBAAPPLPBBB	no	bound	NA	no	no
H1-15-I-2-3	allT	3IXT_H	2.75	P 43 21 2	TFSGFSLSTAGMSVG	BBBLBBAABBLBBBB	BBBLBBAAPPLPBBB	no	bound	NA	no	no
H1-15-I-2-3	allT	3L5W_B	2.0	P 1 21 1	SFSGFSLSTYGMGVG	BBBLBBAABBLBBBB	BBBLBBAAPPLPBBB	no	bound	NA	no	no
H1-15-I-2-3	allT	3L7E_B	2.5	C 1 2 1	SFSGFSLSTYGMGVG	BBBLBBAABBLBBBB	BBBLBBAAPPLPBBB	no	no	NA	no	no
H1-15-I-2-3	allT	3L7E_H	2.5	C 1 2 1	SFSGFSLSTYGMGVG	BBBLBBAABBLBBBB	BBBLBBAAPPLPBBB	no	no	NA	no	no
H1-15-I-2-3	allT	3MOA_H	2.3	P 21 21 21	SFSGFSLSDFGVGVG	BBBLBBAABBLBBBB	BBBLBBAAPPLPBBB	no	bound	NA	no	no
H1-15-I-2-3	allT	3MOB_H	2.6	P 21 21 21	SFSGFSLSDFGVGVG	BBBLBBAABBLBBBB	BBBLBBAAPPLPBBB	no	bound	NA	no	no
H1-15-I-2-3	allT	3MOD_H	2.2	P 21 21 21	SFSGFSLSDFGVGVG	BBBLBBAABBLBBBB	BBBLBBAAPPLPBBB	no	bound	NA	no	no
H1-15-I-2-3	allT	3O41_A	1.95	P 21 21 21	SFSGFSLSTSGMGVS	BBBLBBAABBLBBBB	BBBLBBAAPPLPBBB	no	bound	NA	no	no
H1-15-I-2-3	allT	3O41_H	1.95	P 21 21 21	SFSGFSLSTSGMGVS	BBBLBBAABBLBBBB	BBBLBBAAPPLPBBB	no	bound	NA	no	no
H1-15-I-2-3	allT	3O45_H	2.87	P 21 21 21	SFSGFSLSTSGMGVS	BBBLBBAABBLBBBB	BBBLBBAAPPLPBBB	no	bound	NA	no	no
H1-15-I-2-3	allT	3QHF_H	1.66	P 21 21 21	SFSGFSLSTSGMSVS	BBBLBBAABBLBBBB	BBBLBBAAPPLPBBB	no	no	NA	no	no
H1-15-I-2-3	allT	3QWO_A	1.9	P 1 21 1	TFSGFSLSTAGMSVG	BBBLBBAABBLBBBB	BBBLBBAAPPLPBBB	no	bound	NA	no	no
H1-15-I-2-3	allT	3QWO_H	1.9	P 1 21 1	TFSGFSLSTAGMSVG	BBBLBBAABBLBBBB	BBBLBBAAPPLPBBB	no	bound	NA	no	no
H1-15-I-2-3	allT	3RKD_D	1.9	P 1 21 1	SFSGFSLSTSGMGVG	BBBLBBAABBLBBBB	BBBLBBAAPPLPBBB	no	bound	NA	no	no
H1-15-I-2-3	allT	3RKD_H	1.9	P 1 21 1	SFSGFSLSTSGMGVG	BBBLBBAABBLBBBB	BBBLBBAAPPLPBBB	no	bound	NA	no	no
H1-15-I-2-4	allT	3DRO_B	3.9	P 21 21 21	SFSGFSLSDFGVGVG	BBBLBBAABBLBBBB	BBBLBBAAPPGPBBB	no	bound	NA	no	no
H1-15-I-2-4	allT	3DRT_B	3.3	P 21 21 21	SFSGFSLSDFGVGVG	BBBLBBAABBLBBBB	BBBLBBAAPPGPBBB	no	bound	NA	no	no
H1-15-I-2-5	allT	1acy_H	3.0	C 2 2 21	IVSGFSITRTNYCWH	BBBLBBAABBLBBBB	BPBLBPAAPPLPBBB	no	bound	NA	no	no
[truncated: 10,713 more rows]
