# Supplementary material for: A complete, multi-level conformational clustering of antibody complementarity-determining regions
Source: PeerJ. 2014 Jul 1;2:e456. doi: 10.7717/peerj.456 (PMC4103072; doi:10.7717/peerj.456)
Supplement: Supplemental Information 6 — Csv formatted lists where every CDR is shown in alphabetical PDB order with all available clustering and data-mined information (cis/trans peptides, structure resolution, crystal spacegroup, sequence, Ramachandran logos, cluster core label, bound state, light isotype, heavy-only and light-only labels). [file peerj-02-456-s006.txt]

PDB_ID_chain	full_3_level_cluster_logo	cis/trans_peptides	structure_resolution	crystal_spacegroup	CDR_sequence	reduce_ramachandran_logo	full_ramachandran_logo	is_core_member	is_bound	light_isotype	heavy_only	light_only
12e8_H	H1-13-I-1-13	allT	1.9	P 1 21 1	TASGFNIKDYYIH	BBBLBBAAABBBB	BPBLBBAAABBBB	no	no	NA	no	no
12e8_H	H2-10-I-1-2	allT	1.9	P 1 21 1	WIDPEIGDTE	BBBAAALBBB	BBBAADLPBB	no	no	NA	no	no
12e8_H	H3-11-XXVI-1-1	allT	1.9	P 1 21 1	GHDYDRGRFPY	BBAABALBBAB	BPAAPALPBAB	Core member	no	NA	no	no
12e8_L	L1-11-I-1-2	allT	1.9	P 1 21 1	KASQNVGTAVA	BBABBALABBB	BPABPDGDPBB	no	no	kappa	no	no
12e8_L	L2-7-I-2-1	allT	1.9	P 1 21 1	SASNRYT	LLABBBB	LLDPPPP	no	no	kappa	no	no
12e8_L	L3-9-I-1-1	cis7	1.9	P 1 21 1	QQYSSYPLT	BBAABBBBB	BBDABPPPB	no	no	kappa	no	no
12e8_M	L1-11-I-1-2	allT	1.9	P 1 21 1	KASQNVGTAVA	BBABBALABBB	BPABPDGDPBB	no	no	kappa	no	no
12e8_M	L2-7-I-2-5	allT	1.9	P 1 21 1	SASNRYT	LLABBBB	LLDBPPP	no	no	kappa	no	no
12e8_M	L3-9-I-1-1	cis7	1.9	P 1 21 1	QQYSSYPLT	BBAABBBBB	BBDABPPPB	no	no	kappa	no	no
12e8_P	H1-13-I-1-22	allT	1.9	P 1 21 1	TASGFNIKDYYIH	BBBLBBAAABBBB	BPBLBBAADBBPB	no	no	NA	no	no
12e8_P	H2-10-I-1-2	allT	1.9	P 1 21 1	WIDPEIGDTE	BBBAAALBBB	BBBAADLPBB	no	no	NA	no	no
12e8_P	H3-11-XXVI-1-1	allT	1.9	P 1 21 1	GHDYDRGRFPY	BBAABALBBAB	BPAAPALPBAB	Core member	no	NA	no	no
15c8_H	H1-13-I-1-30	allT	2.5	C 1 2 1	TASGFNIKDTYMH	BBBLBBAAABBBB	PPBLBPAAABBBB	no	no	NA	no	no
15c8_H	H2-10-I-1-2	allT	2.5	C 1 2 1	QIDPANGNTK	BBBAAALBBB	BBBAADLPBB	no	no	NA	no	no
15c8_H	H3-10-O-44-1	allT	2.5	C 1 2 1	DPPYYGHGDY	BBABAABLBA	PPABAABGBA	no	no	NA	no	no
15c8_L	L1-12-I-1-1	allT	2.5	C 1 2 1	TASSSVSSSNLH	BBABBBBAAABB	BPABPBPAADBB	Core member	no	kappa	no	no
15c8_L	L2-7-I-2-1	allT	2.5	C 1 2 1	STSNLAS	LLABBBB	LLDPPPP	no	no	kappa	no	no
15c8_L	L3-9-I-1-1	cis7	2.5	C 1 2 1	HQYHRSPYT	BBAABBBBB	BBDABPPPB	no	no	kappa	no	no
1a0q_H	H1-13-I-1-5	allT	2.3	P 21 21 21	KASGYTFTDHVIH	BBBLBBAAABBBB	PPBLBPAAABPBP	no	no	NA	no	no
1a0q_H	H2-10-O-3-3	allT	2.3	P 21 21 21	YISPGNGDIK	BBBBLALBBB	BBBPGALPBB	no	no	NA	no	no
1a0q_L	L1-11-I-2-1	allT	2.3	P 21 21 21	KASQDIKKYIG	BBABBALLBBB	BPABPDLLPBB	no	no	kappa	no	no
1a0q_L	L2-7-I-2-2	allT	2.3	P 21 21 21	YTSTLLP	LLABBBB	LGDPPPP	no	no	kappa	no	no
1a0q_L	L3-8-I-1-1	allT	2.3	P 21 21 21	LQYYNLRT	BBAABLBB	BPDABGBB	no	no	kappa	no	no
1a14_H	H1-13-I-1-83	allT	2.5	I 4 2 2	KASGYTFTNYNMY	BBBLBBAAABBBB	PPBLBPAAABPPP	no	bound	NA	no	no
1a14_H	H2-10-I-1-2	allT	2.5	I 4 2 2	IFYPGNGDTS	BBBAAALBBB	BBBAADLPBB	no	bound	NA	no	no
1a14_H	H3-13-VII-1-1	allT	2.5	I 4 2 2	SGGSYRYDGGFDY	BAALABABLLBAB	PADGAPABLGPAB	no	bound	NA	no	no
1a14_L	L1-11-I-2-6	allT	2.5	I 4 2 2	RASQDISNYLN	BBABBALLBBB	BPABPALLPBB	no	bound	kappa	no	no
1a14_L	L2-7-I-2-2	allT	2.5	I 4 2 2	YTSNLHS	LLABBBB	LGDPPPP	no	bound	kappa	no	no
1a14_L	L3-9-I-1-1	cis7	2.5	I 4 2 2	QQDFTLPFT	BBAABBBBB	BBDABPPPB	no	bound	kappa	no	no
1a2y_A	L1-11-I-2-1	allT	1.5	C 1 2 1	RASGNIHNYLA	BBABBALLBBB	BPABPDLLPBB	no	bound	kappa	no	no
1a2y_A	L2-7-I-2-1	allT	1.5	C 1 2 1	YTTTLAD	LLABBBB	LLDPPPP	no	bound	kappa	no	no
1a2y_A	L3-9-I-15-2	cis7	1.5	C 1 2 1	QHFWSTPRT	BBABLBBBB	BPDPGBPPB	no	bound	kappa	no	no
1a2y_B	H1-13-I-1-16	allT	1.5	C 1 2 1	TVSGFSLTGYGVN	BBBLBBAAABBBB	PBBLBPAADBPBB	no	bound	NA	no	no
1a2y_B	H2-9-I-1-1	allT	1.5	C 1 2 1	MIWGDGNTD	BBBAALBBB	BBPAALPBB	Core member	bound	NA	no	no
1a2y_B	H3-8-II-1-9	allT	1.5	C 1 2 1	ERDYRLDY	BBLLBBAB	BBLLBPAB	Core member	bound	NA	no	no
1a3l_H	H1-13-I-1-2	allT	1.95	C 1 2 1	KASGYTFTNYWLG	BBBLBBAAABBBB	PBBLBPAAABPBB	no	bound	NA	no	no
1a3l_H	H2-10-I-6-1	cis7	1.95	C 1 2 1	DIYPGGVYTT	BBBAAABBBB	BBBAAAPBBB	no	bound	NA	no	no
1a3l_H	H3-10-XXIX-1-1	allT	1.95	C 1 2 1	AGGYYTGGDY	BABBLALBAB	PABPLDGPAB	Core member	bound	NA	no	no
1a3l_L	L1-16-I-1-19	allT	1.95	C 1 2 1	RSSKSLLNSNGIIHMY	BBABBABBAALBBBBB	BPABPAPPAALPPPBB	no	bound	kappa	no	no
1a3l_L	L2-7-I-2-1	allT	1.95	C 1 2 1	QMSKLAS	LLABBBB	LLDPPPP	no	bound	kappa	no	no
1a3l_L	L3-9-I-1-1	cis7	1.95	C 1 2 1	AQNLELPYT	BBAABBBBB	BBDABPPPB	no	bound	kappa	no	no
1a3r_H	H1-13-O-4-11	allT	2.1	P 21 21 21	TTSGFNIKDIYIH	BBBLBBAAABBBB	BPPLBPAADBPPB	no	bound	NA	no	no
1a3r_H	H2-10-I-1-3	allT	2.1	P 21 21 21	RLDPANGYTK	BBBAAALBBB	BBPAADLPBB	no	bound	NA	no	no
1a3r_H	H3-9-O-14-2	allT	2.1	P 21 21 21	YYSYYDMDY	BBAAALBBB	PBAADLBBB	no	bound	NA	no	no
1a3r_L	L1-17-I-1-27	allT	2.1	P 21 21 21	KSSQSLLNSRTQKNYLT	BBABBABBAAALBBBBB	BBABPDPBAAALBBPBB	no	bound	kappa	no	no
1a3r_L	L2-7-I-2-5	allT	2.1	P 21 21 21	WASTRES	LLABBBB	LLDBPPP	no	bound	kappa	no	no
1a3r_L	L3-9-I-1-5	cis7	2.1	P 21 21 21	QNNYNYPLT	BBAABBBBB	BPDABPPPP	no	bound	kappa	no	no
1a4j_A	L1-16-I-1-53	allT	2.1	C 1 2 1	RSSQSLVHSNGNTYLH	BBABBABBAALBBBBB	BBABPAPPAAGPBPBB	Core member	no	kappa	no	no
1a4j_A	L2-7-I-2-2	allT	2.1	C 1 2 1	KVSNRFS	LLABBBB	LGDPPPP	no	no	kappa	no	no
1a4j_A	L3-9-I-9-18	allT	2.1	C 1 2 1	SQSTHVPPT	BBAABABBB	BBDAPABPB	no	no	kappa	no	no
1a4j_B	H1-13-O-52-2	allT	2.1	C 1 2 1	KASGYTFTNYGMN	BBBBLAAAABBBB	PBPPLDAADBPPB	no	no	NA	no	no
1a4j_B	H2-10-I-1-1	allT	2.1	C 1 2 1	WINTYTGEPT	BBBAAALBBB	BBPAAALPPB	no	no	NA	no	no
1a4j_B	H3-10-III-1-9	allT	2.1	C 1 2 1	AERLRRTFDY	BBAAALBBAB	BPAAALBPAB	no	no	NA	no	no
1a4j_H	H1-13-O-64-1	allT	2.1	C 1 2 1	KASGYTFTNYGMN	BBBBLLAAABBBB	PBPPLLAAABPPP	no	no	NA	no	no
1a4j_H	H2-10-I-1-7	allT	2.1	C 1 2 1	WINTYTGEPT	BBBAAALBBB	BBPAADLPPB	no	no	NA	no	no
1a4j_H	H3-10-III-1-10	allT	2.1	C 1 2 1	AERLRRTFDY	BBAAALBBAB	BBAAALBPAB	no	no	NA	no	no
1a4j_L	L1-16-I-1-53	allT	2.1	C 1 2 1	RSSQSLVHSNGNTYLH	BBABBABBAALBBBBB	BBABPAPPAAGPBPBB	Core member	no	kappa	no	no
1a4j_L	L2-7-I-2-2	allT	2.1	C 1 2 1	KVSNRFS	LLABBBB	LGDPPPP	no	no	kappa	no	no
1a4j_L	L3-9-I-9-4	allT	2.1	C 1 2 1	SQSTHVPPT	BBAABABBB	BBDAPAPPB	no	no	kappa	no	no
1a4k_A	L1-16-I-1-1	allT	2.4	P 21 21 21	RSSQSLLHSNGNTYLH	BBABBABBAALBBBBB	BBABPAPPAALPBPBB	no	bound	kappa	no	no
1a4k_A	L2-7-I-2-2	allT	2.4	P 21 21 21	KVSNRFS	LLABBBB	LGDPPPP	no	bound	kappa	no	no
1a4k_A	L3-9-I-30-1	allT	2.4	P 21 21 21	SQVTHVPPT	BBAABLBBB	BBDABGPPB	no	bound	kappa	no	no
1a4k_B	H1-13-O-33-3	allT	2.4	P 21 21 21	KASGYTFTNYGMN	BBBLBLAAABBBB	BPPGPLAAABBPB	no	bound	NA	no	no
1a4k_B	H2-10-I-1-25	allT	2.4	P 21 21 21	WINTYTGEPT	BBBAAALBBB	BBPADALBPB	no	bound	NA	no	no
1a4k_B	H3-10-III-1-10	allT	2.4	P 21 21 21	AERLRRTFDY	BBAAALBBAB	BBAAALBPAB	no	bound	NA	no	no
1a4k_H	H1-13-O-52-1	allT	2.4	P 21 21 21	KASGYTFTNYGMN	BBBBLAAAABBBB	PPPPLDAADBPPB	no	bound	NA	no	no
1a4k_H	H2-10-I-1-4	allT	2.4	P 21 21 21	WINTYTGEPT	BBBAAALBBB	BBPADDLPPB	no	bound	NA	no	no
1a4k_H	H3-10-III-1-9	allT	2.4	P 21 21 21	AERLRRTFDY	BBAAALBBAB	BPAAALBPAB	no	bound	NA	no	no
1a4k_L	L1-16-I-1-44	allT	2.4	P 21 21 21	RSSQSLLHSNGNTYLH	BBABBABBAALBBBBB	BBABPAPPADLPBPBB	no	bound	kappa	no	no
1a4k_L	L2-7-I-2-2	allT	2.4	P 21 21 21	KVSNRFS	LLABBBB	LGDPPPP	no	bound	kappa	no	no
1a4k_L	L3-9-I-30-1	allT	2.4	P 21 21 21	SQVTHVPPT	BBAABLBBB	BBDABGPPB	no	bound	kappa	no	no
1a5f_H	H1-13-I-1-119	allT	2.8	P 21 21 21	AASGFTIKDAYMH	BBBLBBAAABBBB	PBBLBPAAABBPB	no	no	NA	no	no
1a5f_H	H2-10-I-1-26	allT	2.8	P 21 21 21	RIDSGSSNTN	BBBAAALBBB	BPPAAALPBP	no	no	NA	no	no
1a5f_L	L1-17-I-1-35	allT	2.8	P 21 21 21	KSSQSLLNSGAQKNYLT	BBABBABBAAALBBBBB	BBAPPDPBAAALBPPBP	no	no	kappa	no	no
1a5f_L	L2-7-I-2-1	allT	2.8	P 21 21 21	WASTRES	LLABBBB	LLDPPPP	no	no	kappa	no	no
1a5f_L	L3-9-I-1-4	cis7	2.8	P 21 21 21	QNNYNYPLT	BBAABBBBB	BBDABBPPB	no	no	kappa	no	no
1a6t_A	L1-10-I-2-4	allT	2.7	P 21 21 2	SPSSSVSYMQ	BBABBBABBB	BPABPBABBB	no	no	kappa	no	no
1a6t_A	L2-7-I-2-1	allT	2.7	P 21 21 2	STSNLAS	LLABBBB	LLDPPPP	no	no	kappa	no	no
1a6t_A	L3-9-I-1-4	cis7	2.7	P 21 21 2	QQYSSHPLT	BBAABBBBB	BBDABBPPB	no	no	kappa	no	no
1a6t_B	H1-13-I-1-1	allT	2.7	P 21 21 2	KASGYSFSTYYMH	BBBLBBAAABBBB	PPBLBPAAABPBB	no	no	NA	no	no
1a6t_B	H2-10-I-1-3	allT	2.7	P 21 21 2	RVDPDNGGTS	BBBAAALBBB	BBPAADLPBB	no	no	NA	no	no
1a6t_B	H3-8-II-2-9	allT	2.7	P 21 21 2	RDDYYFDF	BALABBAB	BDLDBPAB	no	no	NA	no	no
1a6t_C	L1-10-I-2-4	allT	2.7	P 21 21 2	SPSSSVSYMQ	BBABBBABBB	BPABPBABBB	no	no	kappa	no	no
1a6t_C	L2-7-I-2-1	allT	2.7	P 21 21 2	STSNLAS	LLABBBB	LLDPPPP	no	no	kappa	no	no
1a6t_C	L3-9-I-9-4	allT	2.7	P 21 21 2	QQYSSHPLT	BBAABABBB	BBDAPAPPB	no	no	kappa	no	no
1a6t_D	H1-13-I-1-104	allT	2.7	P 21 21 2	KASGYSFSTYYMH	BBBLBBAAABBBB	PBBLBPAADBPPB	no	no	NA	no	no
1a6t_D	H2-10-I-1-9	allT	2.7	P 21 21 2	RVDPDNGGTS	BBBAAALBBB	BBPAAALPBB	no	no	NA	no	no
1a6t_D	H3-8-II-9-1	allT	2.7	P 21 21 2	RDDYYFDF	BAAABBAB	BADDBPAB	no	no	NA	no	no
1a6u_H	H1-13-I-1-1	allT	2.0	P 21 21 21	KASGYTFTSYWMH	BBBLBBAAABBBB	PPBLBPAAABPBB	no	no	NA	no	no
1a6u_H	H2-10-I-1-3	allT	2.0	P 21 21 21	RIDPNSGGTK	BBBAAALBBB	BBPAADLPBB	no	no	NA	no	no
1a6u_H	H3-11-III-1-5	allT	2.0	P 21 21 21	YDYYGSSYFDY	BBAABALBBAB	BPADPALBPAB	Core member	no	NA	no	no
1a6u_L	L1-14-I-1-3	allT	2.0	P 21 21 21	RSSTGAVTTSNYAN	BBAALBBBAAALBB	BBAAGPPBAAALPB	no	no	lambda	no	no
1a6u_L	L2-7-I-2-1	allT	2.0	P 21 21 21	GTNNRAP	LLABBBB	LLDPPPP	no	no	lambda	no	no
1a6u_L	L3-9-II-1-13	allT	2.0	P 21 21 21	ALWYSNHWV	BBBBLABBB	BBBBGABPB	no	no	lambda	no	no
1a6v_H	H1-13-I-1-2	allT	1.8	P 21 21 21	KASGYTFTSYWMH	BBBLBBAAABBBB	PBBLBPAAABPBB	no	bound	NA	no	no
1a6v_H	H2-10-I-1-6	allT	1.8	P 21 21 21	RIDPNSGGTK	BBBAAALBBB	BBBAAALPBB	no	bound	NA	no	no
1a6v_H	H3-11-III-1-1	allT	1.8	P 21 21 21	YDYYGSSYFDY	BBAABALBBAB	BPAABALBPAP	no	bound	NA	no	no
1a6v_I	H1-13-I-1-1	allT	1.8	P 21 21 21	KASGYTFTSYWMH	BBBLBBAAABBBB	PPBLBPAAABPBB	no	bound	NA	no	no
1a6v_I	H2-10-I-1-2	allT	1.8	P 21 21 21	RIDPNSGGTK	BBBAAALBBB	BBBAADLPBB	no	bound	NA	no	no
1a6v_I	H3-11-III-1-2	allT	1.8	P 21 21 21	YDYYGSSYFDY	BBAABALBBAB	BPAABALBPAB	Core member	bound	NA	no	no
1a6v_J	H1-13-I-5-1	allT	1.8	P 21 21 21	KASGYTFTSYWMH	BBBLBBLBLLBBB	PPBLBPLPGGPPB	no	bound	NA	no	no
1a6v_J	H2-10-O-4-2	allT	1.8	P 21 21 21	RIDPNSGGTK	BBBABLLBBB	BBBAPLGBBB	no	bound	NA	no	no
1a6v_J	H3-11-III-2-1	allT	1.8	P 21 21 21	YDYYGSSYFDY	BBABLALBBAB	BPABGALBPAB	no	bound	NA	no	no
1a6v_L	L1-14-I-2-1	allT	1.8	P 21 21 21	RSSTGAVTTSNYAN	BBAABBBBAAALBB	BBAABPBBAAALPB	no	bound	lambda	no	no
1a6v_L	L2-7-I-2-2	allT	1.8	P 21 21 21	GTNNRAP	LLABBBB	LGDPPPP	no	bound	lambda	no	no
1a6v_L	L3-9-II-1-2	allT	1.8	P 21 21 21	ALWYSNHWV	BBBBLABBB	BBPBGABPB	no	bound	lambda	no	no
1a6v_M	L1-14-I-1-2	allT	1.8	P 21 21 21	RSSTGAVTTSNYAN	BBAALBBBAAALBB	BBADGPPBAAALPB	no	bound	lambda	no	no
1a6v_M	L2-7-I-2-1	allT	1.8	P 21 21 21	GTNNRAP	LLABBBB	LLDPPPP	no	bound	lambda	no	no
1a6v_M	L3-9-II-1-4	allT	1.8	P 21 21 21	ALWYSNHWV	BBBBLABBB	BBPBLDBBB	no	bound	lambda	no	no
1a6v_N	L1-14-I-2-2	allT	1.8	P 21 21 21	RSSTGAVTTSNYAN	BBAABBBBAAALBB	BPDABPBPDADLPB	no	bound	lambda	no	no
1a6v_N	L2-7-I-2-7	allT	1.8	P 21 21 21	GTNNRAP	LLABBBB	LLDPBPP	no	bound	lambda	no	no
1a6v_N	L3-9-II-1-3	allT	1.8	P 21 21 21	ALWYSNHWV	BBBBLABBB	BBBBLDBPB	no	bound	lambda	no	no
1a6w_H	H1-13-I-1-1	allT	1.8	P 21 21 21	KASGYTFTSYWMH	BBBLBBAAABBBB	PPBLBPAAABPBB	no	bound	NA	no	no
1a6w_H	H2-10-I-1-3	allT	1.8	P 21 21 21	RIDPNSGGTK	BBBAAALBBB	BBPAADLPBB	no	bound	NA	no	no
1a6w_H	H3-11-III-1-4	allT	1.8	P 21 21 21	YDYYGSSYFDY	BBAABALBBAB	BPAABDLBPAB	Core member	bound	NA	no	no
1a6w_L	L1-14-I-1-4	allT	1.8	P 21 21 21	RSSTGAVTTSNYAN	BBAALBBBAAALBB	BPAAGPPBAAALPB	no	bound	lambda	no	no
1a6w_L	L2-7-I-2-2	allT	1.8	P 21 21 21	GTNNRAP	LLABBBB	LGDPPPP	no	bound	lambda	no	no
1a6w_L	L3-9-II-1-9	allT	1.8	P 21 21 21	ALWYSNHWV	BBBBLABBB	BBPBLDBPB	Core member	bound	lambda	no	no
1a7n_H	H1-13-I-1-15	allT	2.0	P 43 21 2	TVSGFSLTGYGVN	BBBLBBAAABBBB	PBBLBPAADBBBB	no	no	NA	no	no
1a7n_H	H2-9-I-1-1	allT	2.0	P 43 21 2	MIWGDGNTD	BBBAALBBB	BBPAALPBB	Core member	no	NA	no	no
1a7n_H	H3-8-II-1-8	allT	2.0	P 43 21 2	ERDYRLDY	BBLLBBAB	BBLLBBAB	no	no	NA	no	no
1a7n_L	L1-11-I-2-2	allT	2.0	P 43 21 2	RASGNIHNYLA	BBABBALLBBB	BBABPDLLPBB	no	no	kappa	no	no
1a7n_L	L2-7-I-2-1	allT	2.0	P 43 21 2	YTTTLAD	LLABBBB	LLDPPPP	no	no	kappa	no	no
1a7n_L	L3-9-I-15-5	cis7	2.0	P 43 21 2	QHFWSTPRT	BBABLBBBB	BBDPGBPPB	no	no	kappa	no	no
1a7o_H	H1-13-I-1-2	allT	2.0	P 43 21 2	TVSGFSLTGYGVN	BBBLBBAAABBBB	PBBLBPAAABPBB	no	no	NA	no	no
1a7o_H	H2-9-I-1-1	allT	2.0	P 43 21 2	MIWGDGNTD	BBBAALBBB	BBPAALPBB	Core member	no	NA	no	no
1a7o_H	H3-8-II-1-8	allT	2.0	P 43 21 2	ERDYRLDY	BBLLBBAB	BBLLBBAB	no	no	NA	no	no
1a7o_L	L1-11-I-2-2	allT	2.0	P 43 21 2	RASGNIHNYLA	BBABBALLBBB	BBABPDLLPBB	no	no	kappa	no	no
1a7o_L	L2-7-I-2-2	allT	2.0	P 43 21 2	YTTTLAD	LLABBBB	LGDPPPP	no	no	kappa	no	no
1a7o_L	L3-8-III-2-1	allT	2.0	P 43 21 2	QHFWSTPT	BBABLBBB	BBDBGPPB	no	no	kappa	no	no
1a7p_H	H1-13-I-1-29	allT	2.0	P 43 21 2	TVSGFSLTGYGVN	BBBLBBAAABBBB	BBBLBPAADBBBB	no	no	NA	no	no
1a7p_H	H2-9-I-1-1	allT	2.0	P 43 21 2	MIWGDGNTD	BBBAALBBB	BBPAALPBB	Core member	no	NA	no	no
1a7p_H	H3-8-II-1-8	allT	2.0	P 43 21 2	ERDYRLDY	BBLLBBAB	BBLLBBAB	no	no	NA	no	no
1a7p_L	L1-11-I-2-1	allT	2.0	P 43 21 2	RASGNIHNYLA	BBABBALLBBB	BPABPDLLPBB	no	no	kappa	no	no
1a7p_L	L2-7-I-2-1	allT	2.0	P 43 21 2	YTTTLAD	LLABBBB	LLDPPPP	no	no	kappa	no	no
1a7p_L	L3-9-I-27-1	allT	2.0	P 43 21 2	QHFWSTSRT	BBABLABAB	BBDPGDBDP	no	no	kappa	no	no
1a7q_H	H1-13-I-1-18	allT	2.0	P 43 21 2	TVSGFSLTGYGVN	BBBLBBAAABBBB	PBBLBPAAABBBB	no	no	NA	no	no
1a7q_H	H2-9-I-1-1	allT	2.0	P 43 21 2	MIWGDGNTA	BBBAALBBB	BBPAALPBB	Core member	no	NA	no	no
1a7q_H	H3-8-II-1-8	allT	2.0	P 43 21 2	ERDYRLDY	BBLLBBAB	BBLLBBAB	no	no	NA	no	no
1a7q_L	L1-11-I-2-5	allT	2.0	P 43 21 2	RAGGNTHNYLA	BBABBALLBBB	BBABPALLPBB	no	no	kappa	no	no
1a7q_L	L2-7-I-2-2	allT	2.0	P 43 21 2	YTTTLAA	LLABBBB	LGDPPPP	no	no	kappa	no	no
1a7q_L	L3-9-I-15-5	cis7	2.0	P 43 21 2	QHFWSTPRS	BBABLBBBB	BBDPGBPPB	no	no	kappa	no	no
1a7r_H	H1-13-I-1-10	allT	2.0	P 43 21 2	TVSGFSLTGYGVN	BBBLBBAAABBBB	BBBLBPAADBPBB	no	no	NA	no	no
1a7r_H	H2-9-I-1-1	allT	2.0	P 43 21 2	MIWGDGNTD	BBBAALBBB	BBPAALPBB	Core member	no	NA	no	no
1a7r_H	H3-8-II-1-8	allT	2.0	P 43 21 2	ERDYRLDY	BBLLBBAB	BBLLBBAB	no	no	NA	no	no
1a7r_L	L1-11-I-2-2	allT	2.0	P 43 21 2	RASGNIHNYLA	BBABBALLBBB	BBABPDLLPBB	no	no	kappa	no	no
1a7r_L	L2-7-I-2-2	allT	2.0	P 43 21 2	YTTTLAD	LLABBBB	LGDPPPP	no	no	kappa	no	no
1a7r_L	L3-9-I-15-5	cis7	2.0	P 43 21 2	QHFWSTPRT	BBABLBBBB	BBDPGBPPB	no	no	kappa	no	no
1a8j_H	L1-14-O-4-1	allT	2.7	P 31 2 1	TGTSSDVGGYNYVS	ABALLLALABABBB	APALLGALDBABBB	no	bound	lambda	no	light only
1a8j_H	L2-7-I-2-8	allT	2.7	P 31 2 1	EVNKRPS	LLABBBB	LGDPBPP	no	bound	lambda	no	light only
1a8j_H	L3-10-XII-4-1	allT	2.7	P 31 2 1	SSYEGSDNFV	BBBBLLABAB	BBPBLLDPDP	no	bound	lambda	no	light only
1a8j_L	L1-14-II-9-1	allT	2.7	P 31 2 1	TGTSSDVGGYNYVS	BBBAAAAAABAABB	BBBADDAAABDDPB	no	bound	lambda	no	light only
1a8j_L	L2-7-I-21-1	allT	2.7	P 31 2 1	EVNKRPS	LLBBBBA	LGBBBPA	no	bound	lambda	no	light only
1a8j_L	L3-10-II-4-1	allT	2.7	P 31 2 1	SSYEGSDNFV	BBBBBBLBBB	BBPBPPLPBB	no	bound	lambda	no	light only
1acy_H	H1-15-I-2-5	allT	3.0	C 2 2 21	IVSGFSITRTNYCWH	BBBLBBAABBLBBBB	BPBLBPAAPPLPBBB	no	bound	NA	no	no
1acy_H	H2-9-I-1-1	allT	3.0	C 2 2 21	RICYEGSIY	BBBAALBBB	BBPAALPBB	no	bound	NA	no	no
1acy_H	H3-11-III-3-1	allT	3.0	C 2 2 21	ENHMYETYFDV	BBAAAALBBAB	BPAADDLBPAB	no	bound	NA	no	no
1acy_L	L1-15-O-1-4	allT	3.0	C 2 2 21	RASESVDSYGKSFMH	BBABBABBLLBBBBB	BBABPDBBLLBBPBB	no	bound	kappa	no	no
1acy_L	L2-7-I-2-1	allT	3.0	C 2 2 21	IASNLES	LLABBBB	LLDPPPP	no	bound	kappa	no	no
1acy_L	L3-9-I-5-4	cis7	3.0	C 2 2 21	QQNNEDPPT	BBBABBBBB	BBBDBPPPB	no	bound	kappa	no	no
1ad0_A	L1-10-I-2-4	allT	2.5	P 1	RASSSVTYIH	BBABBBABBB	BPABPBABBB	no	no	kappa	no	no
1ad0_A	L2-7-I-2-1	allT	2.5	P 1	ATSNLAS	LLABBBB	LLDPPPP	no	no	kappa	no	no
1ad0_A	L3-9-I-1-4	cis7	2.5	P 1	QHWSSKPPT	BBAABBBBB	BBDABBPPB	no	no	kappa	no	no
1ad0_B	H1-13-I-1-2	allT	2.5	P 1	ATSGFTFTDYYMN	BBBLBBAAABBBB	PBBLBPAAABPBB	no	no	NA	no	no
1ad0_B	H2-12-I-6-1	allT	2.5	P 1	FIGNKANGYTTE	BBBBBAALLBBB	BBPPPDDLLPBB	no	no	NA	no	no
1ad0_B	H3-10-O-32-1	allT	2.5	P 1	DRGLRFYFDY	BABBLABBAB	PABBLDBPAB	no	no	NA	no	no
1ad0_C	L1-10-I-2-4	allT	2.5	P 1	RASSSVTYIH	BBABBBABBB	BPABPBABBB	no	no	kappa	no	no
1ad0_C	L2-7-I-2-1	allT	2.5	P 1	ATSNLAS	LLABBBB	LLDPPPP	no	no	kappa	no	no
1ad0_C	L3-9-I-1-1	cis7	2.5	P 1	QHWSSKPPT	BBAABBBBB	BBDABPPPB	no	no	kappa	no	no
1ad0_D	H1-13-I-1-2	allT	2.5	P 1	ATSGFTFTDYYMN	BBBLBBAAABBBB	PBBLBPAAABPBB	no	no	NA	no	no
1ad0_D	H2-12-I-1-1	allT	2.5	P 1	FIGNKANGYTTE	BBBBAAALLBBB	BBPPAADLLPBB	no	no	NA	no	no
1ad0_D	H3-10-O-32-1	allT	2.5	P 1	DRGLRFYFDY	BABBLABBAB	PABBLDBPAB	no	no	NA	no	no
1ad9_A	L1-16-I-1-1	allT	2.8	P 21 21 21	RSSKSLLHSNGDTFLY	BBABBABBAALBBBBB	BBABPAPPAALPBPBB	no	no	kappa	no	no
1ad9_A	L2-7-I-2-2	allT	2.8	P 21 21 21	RMSNLAS	LLABBBB	LGDPPPP	no	no	kappa	no	no
1ad9_A	L3-9-I-1-4	cis7	2.8	P 21 21 21	MQHLEYPFT	BBAABBBBB	BBDABBPPB	no	no	kappa	no	no
1ad9_B	H1-13-I-1-2	allT	2.8	P 21 21 21	KASGYTFTDYYIN	BBBLBBAAABBBB	PBBLBPAAABPBB	no	no	NA	no	no
1ad9_B	H2-10-I-1-3	allT	2.8	P 21 21 21	WIDPGSGNTK	BBBAAALBBB	BBPAADLPBB	no	no	NA	no	no
1ad9_B	H3-11-II-1-5	allT	2.8	P 21 21 21	EKTTYYYAMDY	BBABLBBBBAB	BPDPLBPBBAP	no	no	NA	no	no
1ad9_H	H1-13-I-1-2	allT	2.8	P 21 21 21	KASGYTFTDYYIN	BBBLBBAAABBBB	PBBLBPAAABPBB	no	no	NA	no	no
1ad9_H	H2-10-I-1-3	allT	2.8	P 21 21 21	WIDPGSGNTK	BBBAAALBBB	BBPAADLPBB	no	no	NA	no	no
1ad9_H	H3-11-II-4-1	allT	2.8	P 21 21 21	EKTTYYYAMDY	BBAAABBBBAB	BPDADBPBPAB	no	no	NA	no	no
1ad9_L	L1-16-I-1-1	allT	2.8	P 21 21 21	RSSKSLLHSNGDTFLY	BBABBABBAALBBBBB	BBABPAPPAALPBPBB	no	no	kappa	no	no
1ad9_L	L2-7-I-2-2	allT	2.8	P 21 21 21	RMSNLAS	LLABBBB	LGDPPPP	no	no	kappa	no	no
1ad9_L	L3-9-I-1-4	cis7	2.8	P 21 21 21	MQHLEYPFT	BBAABBBBB	BBDABBPPB	no	no	kappa	no	no
1adq_H	H1-13-I-1-4	allT	3.15	C 1 2 1	VTSGFTFDDYAMH	BBBLBBAAABBBB	PPBLBPAAABPPB	no	bound	NA	no	no
1adq_H	H2-10-II-1-1	allT	3.15	C 1 2 1	GISWNTGTII	BBBAALABBB	BBPAALABBB	no	bound	NA	no	no
1adq_H	H3-14-O-20-1	allT	3.15	C 1 2 1	TRSYVVAAEYYFHY	BBBABABBBBBBAB	PBBDPABBPPBPAB	no	bound	NA	no	no
1adq_L	L1-11-II-1-11	allT	3.15	C 1 2 1	GGNNIGSKSVH	BBBLAAABBBB	PBPLAAABPPB	no	bound	lambda	no	no
1adq_L	L2-7-I-2-8	allT	3.15	C 1 2 1	DDSDRPP	LLABBBB	LGDPBPP	no	bound	lambda	no	no
1adq_L	L3-11-I-1-23	allT	3.15	C 1 2 1	QVWDSSSDHAV	BBBBAAALBBB	BBPPAADLBPP	no	bound	lambda	no	no
1ae6_H	H1-13-I-1-11	allT	3.0	P 1 21 1	KASGYTFTDYYIN	BBBLBBAAABBBB	PBBLBPAADBPBP	no	no	NA	no	no
1ae6_H	H2-10-I-7-2	allT	3.0	P 1 21 1	WIDPGSGNTK	BBBAABABBB	BBPAABAPBB	no	no	NA	no	no
1ae6_H	H3-11-III-3-2	allT	3.0	P 1 21 1	EKTTYYYAMDY	BBAAAALBBAB	BPAAAALBPAP	no	no	NA	no	no
1ae6_L	L1-16-I-11-1	allT	3.0	P 1 21 1	RSSKSLLHSNGDTFLY	BBAABABALALBBBBB	BPADBAPDLALBBPBB	no	no	kappa	no	no
1ae6_L	L2-7-I-2-4	allT	3.0	P 1 21 1	RMSNLAS	LLABBBB	LGDBPPP	no	no	kappa	no	no
1ae6_L	L3-9-I-5-13	cis7	3.0	P 1 21 1	MQHLEYPFT	BBBABBBBB	BPBDPBPPB	no	no	kappa	no	no
1afv_H	H1-13-I-1-87	allT	3.7	P 21 2 21	KASGYTFTSSWIH	BBBLBBAAABBBB	PPBGBPAAABPPB	no	bound	NA	no	no
1afv_H	H2-10-I-1-2	allT	3.7	P 21 2 21	EIHPNSGNTN	BBBAAALBBB	BBBAADLPBB	no	bound	NA	no	no
1afv_H	H3-11-XVII-1-1	allT	3.7	P 21 2 21	WRYGSPYYFDY	BBABABBBBAB	BPAPAPPBPAB	Core member	bound	NA	no	no
1afv_K	H1-13-I-1-87	allT	3.7	P 21 2 21	KASGYTFTSSWIH	BBBLBBAAABBBB	PPBGBPAAABPPB	Core member	bound	NA	no	no
1afv_K	H2-10-I-1-2	allT	3.7	P 21 2 21	EIHPNSGNTN	BBBAAALBBB	BBBAADLPBB	no	bound	NA	no	no
1afv_K	H3-11-XVII-1-2	allT	3.7	P 21 2 21	WRYGSPYYFDY	BBABABBBBAB	BPAPAPPBPDB	Core member	bound	NA	no	no
1afv_L	L1-15-O-1-7	allT	3.7	P 21 2 21	RASESVDNYGISFMN	BBABBABBLLBBBBB	BPABPABBLLBPPBB	no	bound	kappa	no	no
1afv_L	L2-7-I-2-1	allT	3.7	P 21 2 21	AASNLGS	LLABBBB	LLDPPPP	no	bound	kappa	no	no
1afv_L	L3-9-I-23-2	allT	3.7	P 21 2 21	QQSKEVPLT	BBBABABBB	BPBDPAPPB	no	bound	kappa	no	no
1afv_M	L1-15-O-1-7	allT	3.7	P 21 2 21	RASESVDNYGISFMN	BBABBABBLLBBBBB	BPABPABBLLBPPBB	no	bound	kappa	no	no
1afv_M	L2-7-I-2-1	allT	3.7	P 21 2 21	AASNLGS	LLABBBB	LLDPPPP	no	bound	kappa	no	no
1afv_M	L3-9-I-23-2	allT	3.7	P 21 2 21	QQSKEVPLT	BBBABABBB	BPBDPAPPB	no	bound	kappa	no	no
1ahw_A	L1-11-I-2-13	allT	3.0	P 1 2 1	KASQDIRKYLN	BBABBALLBBB	BBABPALLBBB	no	bound	kappa	no	no
1ahw_A	L2-7-I-2-3	allT	3.0	P 1 2 1	YATSLAD	LLABBBB	LLDPPBP	no	bound	kappa	no	no
1ahw_A	L3-9-I-1-2	cis7	3.0	P 1 2 1	LQHGESPYT	BBAABBBBB	BPDABPPPB	no	bound	kappa	no	no
1ahw_B	H1-13-I-1-92	allT	3.0	P 1 2 1	KASGFNIKDYYMH	BBBLBBAAABBBB	PPBLBBAADBBPB	no	bound	NA	no	no
1ahw_B	H2-10-I-11-1	allT	3.0	P 1 2 1	LIDPENGNTI	BBBAABLBBB	BBBAABLPBB	no	bound	NA	no	no
1ahw_B	H3-8-II-2-5	allT	3.0	P 1 2 1	DNSYYFDY	BALABBAB	BAGABPAB	no	bound	NA	no	no
1ahw_D	L1-11-I-2-6	allT	3.0	P 1 2 1	KASQDIRKYLN	BBABBALLBBB	BPABPALLPBB	no	bound	kappa	no	no
1ahw_D	L2-7-I-2-6	allT	3.0	P 1 2 1	YATSLAD	LLABBBB	LGDPPBP	no	bound	kappa	no	no
1ahw_D	L3-9-I-1-8	cis7	3.0	P 1 2 1	LQHGESPYT	BBAABBBBB	BPDDBPPPB	no	bound	kappa	no	no
1ahw_E	H1-13-I-1-91	allT	3.0	P 1 2 1	KASGFNIKDYYMH	BBBLBBAAABBBB	PPBLBBAAABBPB	no	bound	NA	no	no
1ahw_E	H2-10-I-11-1	allT	3.0	P 1 2 1	LIDPENGNTI	BBBAABLBBB	BBBAABLPBB	no	bound	NA	no	no
1ahw_E	H3-8-II-2-7	allT	3.0	P 1 2 1	DNSYYFDY	BALABBAB	PDGABPAB	no	bound	NA	no	no
1ai1_H	H1-15-I-2-16	allT	2.8	C 2 2 21	IVSGFSITRTNYCWH	BBBLBBAABBLBBBB	PPBLBBADPPLPBBB	no	bound	NA	no	no
1ai1_H	H2-9-I-1-1	allT	2.8	C 2 2 21	RICYEGSIY	BBBAALBBB	BBPAALPBB	no	bound	NA	no	no
1ai1_H	H3-11-III-3-3	allT	2.8	C 2 2 21	ENHMYETYFDV	BBAAAALBBAB	BPAADALBPAB	no	bound	NA	no	no
1ai1_L	L1-15-O-1-4	allT	2.8	C 2 2 21	RASESVDSYGKSFMH	BBABBABBLLBBBBB	BBABPDBBLLBBPBB	no	bound	kappa	no	no
1ai1_L	L2-7-I-2-7	allT	2.8	C 2 2 21	IASNLES	LLABBBB	LLDPBPP	no	bound	kappa	no	no
1ai1_L	L3-9-I-1-1	cis7	2.8	C 2 2 21	QQNNEDPPT	BBAABBBBB	BBDABPPPB	no	bound	kappa	no	no
1aif_A	L1-12-I-1-4	allT	2.9	P 1	SVSSSISSSNLH	BBABBBBAAABB	BPABPPBAADBP	no	no	kappa	no	no
1aif_A	L2-7-I-10-1	allT	2.9	P 1	GTSNLAS	LAABBBB	GDDPPPP	no	no	kappa	no	no
1aif_A	L3-9-I-1-1	cis7	2.9	P 1	QQWNSYPYT	BBAABBBBB	BBDABPPPB	no	no	kappa	no	no
1aif_B	H1-13-II-5-1	allT	2.9	P 1	VASGFTFNNYWMS	BBBLBBBABBBBB	BPBGPBBABBBBB	no	no	NA	no	no
1aif_B	H2-12-II-1-1	allT	2.9	P 1	EIRLNSDNFATH	BBBAALBABBBB	BPBDALPABBBB	Core member	no	NA	no	no
1aif_B	H3-10-XXV-1-1	allT	2.9	P 1	RPLFYYAVDY	BBABABBBBB	BPAPABBBPB	Core member	no	NA	no	no
1aif_H	H1-13-II-5-1	allT	2.9	P 1	VASGFTFNNYWMS	BBBLBBBABBBBB	BPBGPBBABBBBB	no	no	NA	no	no
1aif_H	H2-12-II-1-1	allT	2.9	P 1	EIRLNSDNFATH	BBBAALBABBBB	BPBDALPABBBB	Core member	no	NA	no	no
1aif_H	H3-10-XXV-1-1	allT	2.9	P 1	RPLFYYAVDY	BBABABBBBB	BPAPABBBPB	Core member	no	NA	no	no
1aif_L	L1-12-I-1-4	allT	2.9	P 1	SVSSSISSSNLH	BBABBBBAAABB	BPABPPBAADBP	no	no	kappa	no	no
1aif_L	L2-7-I-10-1	allT	2.9	P 1	GTSNLAS	LAABBBB	GDDPPPP	no	no	kappa	no	no
1aif_L	L3-9-I-1-1	cis7	2.9	P 1	QQWNSYPYT	BBAABBBBB	BBDABPPPB	no	no	kappa	no	no
1aj7_H	H1-13-O-63-1	allT	2.1	P 1 21 1	TASGFNIKDTYMH	BBBLBBAAALLBB	BPBGPBAAAGGBB	no	bound	NA	no	no
1aj7_H	H2-10-I-1-2	allT	2.1	P 1 21 1	RIDPANGNTK	BBBAAALBBB	BBBAADLPBB	no	bound	NA	no	no
1aj7_H	H3-5-II-3-2	allT	2.1	P 1 21 1	YYGIY	BLLAB	PLLAB	no	bound	NA	no	no
1aj7_L	L1-11-I-2-1	allT	2.1	P 1 21 1	RASQEISGYLS	BBABBALLBBB	BPABPDLLPBB	no	bound	kappa	no	no
1aj7_L	L2-7-I-2-1	allT	2.1	P 1 21 1	AASTLDS	LLABBBB	LLDPPPP	no	bound	kappa	no	no
1aj7_L	L3-9-I-1-24	cis7	2.1	P 1 21 1	LQYASYPRT	BBAABBBBB	BPDABBPPB	no	bound	kappa	no	no
1ap2_A	L1-17-I-1-34	allT	2.4	P 21 21 21	KSSQSLLNSGNQKNYLT	BBABBABBAAALBBBBB	BBABPDPPAADLPPPBB	no	no	kappa	no	no
1ap2_A	L2-7-I-2-1	allT	2.4	P 21 21 21	WASTRES	LLABBBB	LLDPPPP	no	no	kappa	no	no
1ap2_A	L3-9-I-1-2	cis7	2.4	P 21 21 21	QNDYSYPLT	BBAABBBBB	BPDABPPPB	no	no	kappa	no	no
1ap2_B	H1-13-I-1-104	allT	2.4	P 21 21 21	TASGFNIKDDFMH	BBBLBBAAABBBB	PBBLBPAADBPPB	no	no	NA	no	no
1ap2_B	H2-10-I-1-6	allT	2.4	P 21 21 21	RIDPANDNTK	BBBAAALBBB	BBBAAALPBB	no	no	NA	no	no
1ap2_B	H3-12-O-20-1	allT	2.4	P 21 21 21	REVYSYYSPLDV	BBABBABBBBAB	BPAPBABBPPAP	no	no	NA	no	no
1ap2_C	L1-17-I-1-3	allT	2.4	P 21 21 21	KSSQSLLNSGNQKNYLT	BBABBABBAAALBBBBB	BBABPDPPAADLBPPBB	no	no	kappa	no	no
1ap2_C	L2-7-I-2-1	allT	2.4	P 21 21 21	WASTRES	LLABBBB	LLDPPPP	no	no	kappa	no	no
1ap2_C	L3-9-I-1-2	cis7	2.4	P 21 21 21	QNDYSYPLT	BBAABBBBB	BPDABPPPB	no	no	kappa	no	no
1ap2_D	H1-13-I-1-1	allT	2.4	P 21 21 21	TASGFNIKDDFMH	BBBLBBAAABBBB	PPBLBPAAABPBB	no	no	NA	no	no
1ap2_D	H2-10-I-1-3	allT	2.4	P 21 21 21	RIDPANDNTK	BBBAAALBBB	BBPAADLPBB	no	no	NA	no	no
1ap2_D	H3-12-O-2-4	allT	2.4	P 21 21 21	REVYSYYSPLDV	BBAABABBBBAB	BPAABABBPPAB	no	no	NA	no	no
1aqk_H	H1-13-I-1-7	allT	1.84	P 1 21 1	AASGFTFNNYAIH	BBBLBBAAABBBB	BBBLBPAAABPBB	no	no	NA	no	no
1aqk_H	H2-10-II-1-4	allT	1.84	P 1 21 1	FISYDGSKNY	BBBAALABBB	BBPADLABBB	no	no	NA	no	no
1aqk_H	H3-14-O-17-1	allT	1.84	P 1 21 1	VLFQQLVLYAPFDI	BABBLABBLBBBAB	PABPGAPBLPPPAB	no	no	NA	no	no
1aqk_L	L1-14-V-1-3	allT	1.84	P 1 21 1	TGSNSNIGAGFTVH	BBBAAAAAALBBBB	BBBAADAAALPPBB	Core member	no	lambda	no	no
1aqk_L	L2-7-I-2-8	allT	1.84	P 1 21 1	ANTNRPS	LLABBBB	LGDPBPP	no	no	lambda	no	no
1aqk_L	L3-10-III-1-4	allT	1.84	P 1 21 1	QSYDSSLSAR	BBBBAALBBB	BBBBADLBPB	no	no	lambda	no	no
1ar1_C	H1-13-I-1-60	allT	2.7	P 21 21 21	AASGFTFSSYTMS	BBBLBBAAABBBB	BPBLBPAADBPBB	no	bound	NA	no	no
1ar1_C	H2-10-II-1-1	allT	2.7	P 21 21 21	SINNGGGRTY	BBBAALABBB	BBPAALABBB	no	bound	NA	no	no
1ar1_C	H3-9-IV-5-2	allT	2.7	P 21 21 21	HEYYYAMDY	BBLLABBAB	PBLGDPBAB	no	bound	NA	no	no
1ar1_D	L1-11-I-1-1	allT	2.7	P 21 21 21	RASENIYSYLA	BBABBALABBB	BBABPDGDPBB	no	bound	kappa	no	no
1ar1_D	L2-7-I-2-5	allT	2.7	P 21 21 21	NAKTLGE	LLABBBB	LLDBPPP	no	bound	kappa	no	no
1ar1_D	L3-10-IX-1-1	cis8	2.7	P 21 21 21	QHHYGTPPLT	BBABLBBBBB	BPDBGBPPBP	Core member	bound	kappa	no	no
1ar2_A	L1-11-I-1-16	allT	2.8	P 61 2 2	QASQDIIKHLN	BBABBALABBB	BBABPAGAPBP	no	no	kappa	no	light only
1ar2_A	L2-7-I-2-13	allT	2.8	P 61 2 2	EASNLQA	LLABBBB	LLDPPPB	no	no	kappa	no	light only
1ar2_A	L3-9-I-1-5	cis7	2.8	P 61 2 2	QQYQSLPYT	BBAABBBBB	BPDABPPPP	no	no	kappa	no	light only
1axs_A	L1-11-I-2-1	allT	2.6	P 1 21 1	KASQDINSYLN	BBABBALLBBB	BPABPDLLPBB	no	bound	kappa	no	no
1axs_A	L2-7-I-2-2	allT	2.6	P 1 21 1	RTNRLVD	LLABBBB	LGDPPPP	no	bound	kappa	no	no
1axs_A	L3-9-I-1-1	cis7	2.6	P 1 21 1	LQYDEFPYT	BBAABBBBB	BBDABPPPB	no	bound	kappa	no	no
1axs_B	H1-13-I-1-5	allT	2.6	P 1 21 1	KATGYTFSSFWIE	BBBLBBAAABBBB	PPBLBPAAABPBP	no	bound	NA	no	no
1axs_B	H2-10-I-1-6	allT	2.6	P 1 21 1	EILPGSGGTH	BBBAAALBBB	BBBAAALPBB	no	bound	NA	no	no
1axs_B	H3-11-O-2-1	allT	2.6	P 1 21 1	GHSYYFYDGDY	BBBAABBALBB	BPBADBBDGBB	no	bound	NA	no	no
1axs_H	H1-13-I-1-5	allT	2.6	P 1 21 1	KATGYTFSSFWIE	BBBLBBAAABBBB	PPBLBPAAABPBP	no	bound	NA	no	no
1axs_H	H2-10-I-1-6	allT	2.6	P 1 21 1	EILPGSGGTH	BBBAAALBBB	BBBAAALPBB	no	bound	NA	no	no
1axs_H	H3-11-O-2-2	allT	2.6	P 1 21 1	GHSYYFYDGDY	BBBAABBALBB	BBBAABBDGBB	no	bound	NA	no	no
1axs_L	L1-11-I-2-1	allT	2.6	P 1 21 1	KASQDINSYLN	BBABBALLBBB	BPABPDLLPBB	no	bound	kappa	no	no
1axs_L	L2-7-I-2-2	allT	2.6	P 1 21 1	RTNRLVD	LLABBBB	LGDPPPP	no	bound	kappa	no	no
1axs_L	L3-9-I-1-1	cis7	2.6	P 1 21 1	LQYDEFPYT	BBAABBBBB	BBDABPPPB	no	bound	kappa	no	no
1axt_H	H1-13-I-1-2	allT	2.15	P 21 21 21	VVSGLTFSRFWMS	BBBLBBAAABBBB	PBBLBPAAABPBB	no	no	NA	no	no
1axt_H	H2-12-I-1-6	allT	2.15	P 21 21 21	EIRLKSDNYATH	BBBBAAALLBBB	BBPBAAALLPBB	no	no	NA	no	no
1axt_H	H3-7-VI-4-2	allT	2.15	P 21 21 21	YFYSFSY	BBAABBB	BBADBBB	Core member	no	NA	no	no
1axt_L	L1-16-III-1-2	allT	2.15	P 21 21 21	RSSQSLVHSYGNTFLN	BBABBABABBLBBBBB	BBABPDPABPLBBPBB	Core member	no	kappa	no	no
1axt_L	L2-7-I-2-1	allT	2.15	P 21 21 21	KVSNRFS	LLABBBB	LLDPPPP	no	no	kappa	no	no
1axt_L	L3-9-I-1-1	cis7	2.15	P 21 21 21	SQGTHVPYT	BBAABBBBB	BBDABPPPB	no	no	kappa	no	no
1ay1_H	H1-14-I-3-18	allT	2.2	P 1 21 1	TVTGYSITSDYAWN	BBBLBBAAABLBBB	PBBLBPADABGBPP	no	no	NA	no	no
1ay1_H	H2-9-IV-4-1	allT	2.2	P 1 21 1	YITYSGTTD	BBBAALLLB	BBPAAGGLP	Core member	no	NA	no	no
1ay1_H	H3-10-O-30-4	allT	2.2	P 1 21 1	YYYGYWYFDV	BBBLBBBBAB	BPPGPPBPDB	no	no	NA	no	no
1ay1_L	L1-10-I-1-14	allT	2.2	P 1 21 1	SASSSVSYMY	BBABBBBLBB	BBABPBPGPB	no	no	kappa	no	no
1ay1_L	L2-7-I-2-1	allT	2.2	P 1 21 1	DSTNLAS	LLABBBB	LLDPPPP	no	no	kappa	no	no
1ay1_L	L3-9-I-7-4	allT	2.2	P 1 21 1	QQWSTYPLT	BBABBBBBB	BBDPPBPPB	no	no	kappa	no	no
1b0w_A	L1-11-I-2-2	allT	1.8	C 2 2 21	QASQDISDYLI	BBABBALLBBB	BBABPDLLPBB	no	no	kappa	no	light only
1b0w_A	L2-7-I-2-1	allT	1.8	C 2 2 21	DASTLET	LLABBBB	LLDPPPP	no	no	kappa	no	light only
1b0w_A	L3-9-I-1-2	cis7	1.8	C 2 2 21	QQYDDLPYT	BBAABBBBB	BPDABPPPB	no	no	kappa	no	light only
1b0w_B	L1-11-I-2-6	allT	1.8	C 2 2 21	QASQDISDYLI	BBABBALLBBB	BPABPALLPBB	no	no	kappa	no	light only
1b0w_B	L2-7-I-2-1	allT	1.8	C 2 2 21	DASTLET	LLABBBB	LLDPPPP	no	no	kappa	no	light only
1b0w_B	L3-9-I-1-2	cis7	1.8	C 2 2 21	QQYDDLPYT	BBAABBBBB	BPDABPPPB	no	no	kappa	no	light only
1b0w_C	L1-11-I-2-5	allT	1.8	C 2 2 21	QASQDISDYLI	BBABBALLBBB	BBABPALLPBB	no	no	kappa	no	light only
1b0w_C	L2-7-I-2-1	allT	1.8	C 2 2 21	DASTLET	LLABBBB	LLDPPPP	no	no	kappa	no	light only
1b0w_C	L3-9-I-1-2	cis7	1.8	C 2 2 21	QQYDDLPYT	BBAABBBBB	BPDABPPPB	no	no	kappa	no	light only
1b2w_H	H1-13-O-36-1	allT	2.9	P 21 21 21	LASGYIFTSSWIN	BBBAAAABABBBB	PBPAAAABDBPBP	no	no	NA	no	no
1b2w_H	H2-10-O-6-4	allT	2.9	P 21 21 21	RIDPSDGEVH	BBBAAALBBB	BBPAADLPPB	no	no	NA	no	no
1b2w_H	H3-8-II-6-2	allT	2.9	P 21 21 21	GFLPWFAD	BBLABBAB	BPGABBAP	no	no	NA	no	no
1b2w_L	L1-11-I-8-6	allT	2.9	P 21 21 21	KASENVDTYVS	BBABBBAABBB	BBABBBDDBBB	no	no	kappa	no	no
1b2w_L	L2-7-I-10-1	allT	2.9	P 21 21 21	GASNRYT	LAABBBB	GDDPPPP	no	no	kappa	no	no
1b2w_L	L3-9-I-1-2	cis7	2.9	P 21 21 21	GQSYNYPFT	BBAABBBBB	BPDABPPPB	no	no	kappa	no	no
1b4j_H	H1-13-O-40-1	allT	2.9	P 21 21 21	LASGYIFTSSWIN	BBALABBAABBBB	BBDLABPDABBPB	no	no	NA	no	no
1b4j_H	H2-10-I-13-1	allT	2.9	P 21 21 21	RIDPSDGEVH	BBBBAALBBB	BBBPDALPBB	no	no	NA	no	no
1b4j_H	H3-8-II-8-1	allT	2.9	P 21 21 21	GFLPWFAD	BABABBAB	PABABPAP	no	no	NA	no	no
1b4j_L	L1-11-I-3-4	allT	2.9	P 21 21 21	KASENVDTYVS	BBABBALLABB	BPABPDLLAPB	no	no	kappa	no	no
1b4j_L	L2-7-I-36-1	allT	2.9	P 21 21 21	GASNRYT	LABBBBB	GDBBPPP	no	no	kappa	no	no
1b4j_L	L3-9-I-5-4	cis7	2.9	P 21 21 21	GQSYNYPFT	BBBABBBBB	BBBDBPPPB	no	no	kappa	no	no
1b6d_A	L1-11-I-1-2	allT	2.74	C 2 2 21	QASQDISSYLN	BBABBALABBB	BPABPDGDPBB	no	no	kappa	no	light only
1b6d_A	L2-7-I-2-1	allT	2.74	C 2 2 21	AASSLET	LLABBBB	LLDPPPP	no	no	kappa	no	light only
1b6d_A	L3-9-I-1-2	cis7	2.74	C 2 2 21	QQYDSLPLT	BBAABBBBB	BPDABPPPB	no	no	kappa	no	light only
1b6d_B	L1-11-I-1-2	allT	2.74	C 2 2 21	QASQDISSYLN	BBABBALABBB	BPABPDGDPBB	no	no	kappa	no	light only
1b6d_B	L2-7-I-2-5	allT	2.74	C 2 2 21	AASSLET	LLABBBB	LLDBPPP	no	no	kappa	no	light only
1b6d_B	L3-9-I-12-1	cis7	2.74	C 2 2 21	QQYDSLPLT	BBAABBALB	BPDABPALP	no	no	kappa	no	light only
1baf_H	H1-14-I-11-1	allT	2.9	P 65 2 2	TVTGYSITSDYAWN	BBBLBBAABLLBBB	BBBLBPADBGGBBP	no	bound	NA	no	no
1baf_H	H2-9-I-1-1	allT	2.9	P 65 2 2	YMSYSGSTR	BBBAALBBB	BBPAALPBB	no	bound	NA	no	no
1baf_H	H3-6-II-3-1	cis3	2.9	P 65 2 2	GWPLAY	BLBBBL	PLPPPL	no	bound	NA	no	no
1baf_L	L1-10-I-2-4	allT	2.9	P 65 2 2	SASSSVYYMY	BBABBBABBB	BPABPBABBB	no	bound	kappa	no	no
1baf_L	L2-7-I-6-1	allT	2.9	P 65 2 2	DTSNLAS	LLABBBA	LGDPPPA	no	bound	kappa	no	no
1baf_L	L3-10-O-6-1	cis8	2.9	P 65 2 2	QQWSSYPPIT	BBBBBLABBB	BBBBPLAPPB	no	bound	kappa	no	no
1bbd_H	H1-13-I-1-103	allT	2.8	P 21 21 21	TTSGFNIKDIYIH	BBBLBBAAABBBB	BPBLBBAAABBPB	no	no	NA	no	no
1bbd_H	H2-10-I-1-6	allT	2.8	P 21 21 21	RLDPANGYTK	BBBAAALBBB	BBBAAALPBB	no	no	NA	no	no
1bbd_H	H3-9-O-14-1	allT	2.8	P 21 21 21	YYSYYDMDY	BBAAALBBB	PBAADLBPP	no	no	NA	no	no
1bbd_L	L1-17-I-1-31	allT	2.8	P 21 21 21	KSSQSLLNSRTQKNYLT	BBABBABBAAALBBBBB	BPABPDPPAAALBBPBB	no	no	kappa	no	no
1bbd_L	L2-7-I-2-7	allT	2.8	P 21 21 21	WASTRES	LLABBBB	LLDPBPP	no	no	kappa	no	no
1bbd_L	L3-9-I-1-5	cis7	2.8	P 21 21 21	QNNYNYPLT	BBAABBBBB	BPDABPPPP	no	no	kappa	no	no
1bbj_B	H1-13-I-1-8	allT	3.1	P 21 21 21	KASGYTFTDHAIH	BBBLBBAAABBBB	PPBLBPAADBPBB	no	no	NA	no	no
1bbj_B	H2-10-O-18-1	allT	3.1	P 21 21 21	YISPGNDDIK	BBBBLBBBBB	BBPPGPPPBB	no	no	NA	no	no
1bbj_H	H1-13-I-1-8	allT	3.1	P 21 21 21	KASGYTFTDHAIH	BBBLBBAAABBBB	PPBLBPAADBPBB	no	no	NA	no	no
1bbj_H	H2-10-O-18-1	allT	3.1	P 21 21 21	YISPGNDDIK	BBBBLBBBBB	BBPPGPPPBB	no	no	NA	no	no
1bbj_H	H3-5-O-3-1	allT	3.1	P 21 21 21	SYYGH	BABBB	BABBP	no	no	NA	no	no
1bbj_L	L1-11-I-17-3	allT	3.1	P 21 21 21	RASENIYSNLA	BBABBBBLBBB	BPABPPPLBBB	no	no	kappa	no	no
1bbj_L	L2-7-I-34-1	allT	3.1	P 21 21 21	AATNLAD	LLLBBBA	LLLPPPA	no	no	kappa	no	no
1bbj_L	L3-9-I-15-3	cis7	3.1	P 21 21 21	QHFWGTPYT	BBABLBBBB	BBDBGPPPP	no	no	kappa	no	no
1bey_H	H1-13-I-1-57	allT	3.25	P 65 2 2	TVSGFTFTDFYMN	BBBLBBAAABBBB	PBBLBBAADBPBB	no	no	NA	no	no
1bey_H	H2-12-I-4-1	allT	3.25	P 65 2 2	FIRDKAKGYTTE	BBBBAAALBBBB	BBPPAAAGPPBB	no	no	NA	no	no
1bey_H	H3-10-XVI-1-1	cis7	3.25	P 65 2 2	EGHTAAPFDY	BBBLABBLAB	PPBGAPPLDB	no	no	NA	no	no
1bey_L	L1-11-I-1-15	allT	3.25	P 65 2 2	KASQNIDKYLN	BBABBALABBB	PBABPDGDPBP	no	no	kappa	no	no
1bey_L	L2-7-I-2-2	allT	3.25	P 65 2 2	NTNNLQT	LLABBBB	LGDPPPP	no	no	kappa	no	no
1bey_L	L3-9-I-1-29	cis7	3.25	P 65 2 2	LQHISRPRT	BBAABBBBB	BBDAPBPPB	no	no	kappa	no	no
1bfo_A	L1-11-I-1-14	allT	2.6	P 21 21 21	KASQNIDKYLN	BBABBALABBB	BPDBPDGDPBB	no	no	kappa	no	no
1bfo_A	L2-7-I-2-5	allT	2.6	P 21 21 21	NTNNLQT	LLABBBB	LLDBPPP	no	no	kappa	no	no
1bfo_A	L3-9-I-1-2	cis7	2.6	P 21 21 21	LQHISRPRT	BBAABBBBB	BPDABPPPB	no	no	kappa	no	no
1bfo_B	H1-13-I-1-7	allT	2.6	P 21 21 21	AGSGFTFTDFYMN	BBBLBBAAABBBB	BBBLBPAAABPBB	no	no	NA	no	no
1bfo_B	H2-12-I-1-10	allT	2.6	P 21 21 21	FIRDKAKGYTTE	BBBBAAALLBBB	BBPPDAALLPBB	no	no	NA	no	no
1bfo_B	H3-10-XVI-3-1	cis7	2.6	P 21 21 21	EGHTAAPFDY	ALBLBBBLAB	AGBGPBPLAB	Core member	no	NA	no	no
1bfo_C	L1-11-I-1-31	allT	2.6	P 21 21 21	KASQNIDKYLN	BBABBALABBB	BBDBPAGAPBB	no	no	kappa	no	no
1bfo_C	L2-7-I-2-5	allT	2.6	P 21 21 21	NTNNLQT	LLABBBB	LLDBPPP	no	no	kappa	no	no
1bfo_C	L3-9-I-1-2	cis7	2.6	P 21 21 21	LQHISRPRT	BBAABBBBB	BPDABPPPB	no	no	kappa	no	no
1bfo_D	H1-13-I-1-7	allT	2.6	P 21 21 21	AGSGFTFTDFYMN	BBBLBBAAABBBB	BBBLBPAAABPBB	no	no	NA	no	no
1bfo_D	H2-12-I-1-10	allT	2.6	P 21 21 21	FIRDKAKGYTTE	BBBBAAALLBBB	BBPPDAALLPBB	no	no	NA	no	no
1bfo_D	H3-10-XVI-3-1	cis7	2.6	P 21 21 21	EGHTAAPFDY	ALBLBBBLAB	AGBGPBPLAB	Core member	no	NA	no	no
1bfo_E	L1-11-I-1-1	allT	2.6	P 21 21 21	KASQNIDKYLN	BBABBALABBB	BBABPDGDPBB	no	no	kappa	no	no
1bfo_E	L2-7-I-2-5	allT	2.6	P 21 21 21	NTNNLQT	LLABBBB	LLDBPPP	no	no	kappa	no	no
1bfo_E	L3-9-I-1-2	cis7	2.6	P 21 21 21	LQHISRPRT	BBAABBBBB	BPDABPPPB	no	no	kappa	no	no
1bfo_F	H1-13-I-1-7	allT	2.6	P 21 21 21	AGSGFTFTDFYMN	BBBLBBAAABBBB	BBBLBPAAABPBB	no	no	NA	no	no
1bfo_F	H2-12-I-1-4	allT	2.6	P 21 21 21	FIRDKAKGYTTE	BBBBAAALLBBB	BBPPAAALLPBB	no	no	NA	no	no
1bfo_F	H3-10-XVI-3-1	cis7	2.6	P 21 21 21	EGHTAAPFDY	ALBLBBBLAB	AGBGPBPLAB	Core member	no	NA	no	no
1bfo_G	L1-11-I-1-30	allT	2.6	P 21 21 21	KASQNIDKYLN	BBABBALABBB	BBDBPAGDPBB	no	no	kappa	no	no
1bfo_G	L2-7-I-2-5	allT	2.6	P 21 21 21	NTNNLQT	LLABBBB	LLDBPPP	no	no	kappa	no	no
1bfo_G	L3-9-I-1-2	cis7	2.6	P 21 21 21	LQHISRPRT	BBAABBBBB	BPDABPPPB	no	no	kappa	no	no
1bfo_H	H1-13-I-1-7	allT	2.6	P 21 21 21	AGSGFTFTDFYMN	BBBLBBAAABBBB	BBBLBPAAABPBB	no	no	NA	no	no
1bfo_H	H2-12-I-1-4	allT	2.6	P 21 21 21	FIRDKAKGYTTE	BBBBAAALLBBB	BBPPAAALLPBB	no	no	NA	no	no
1bfo_H	H3-10-XVI-3-1	cis7	2.6	P 21 21 21	EGHTAAPFDY	ALBLBBBLAB	AGBGPBPLAB	Core member	no	NA	no	no
1bfv_H	H1-13-I-1-16	allT	2.1	P 4 21 2	VASGFTFNTYYMS	BBBLBBAAABBBB	PBBLBPAADBPBB	no	bound	NA	no	no
1bfv_H	H2-10-VII-1-1	allT	2.1	P 4 21 2	AINSDGEPIY	BBBAALBBAB	BBPAALBPDB	Core member	bound	NA	no	no
1bfv_H	H3-10-O-3-2	allT	2.1	P 4 21 2	LNYAVYGMDY	BBAAALBBAB	PBAAALBPDB	no	bound	NA	no	no
1bfv_L	L1-16-II-1-2	allT	2.1	P 4 21 2	RSSQSLVSNNRRNYLH	BBABBAAABABBLBBB	BPABPADABABPLPBB	Core member	bound	kappa	no	no
1bfv_L	L2-7-I-2-2	allT	2.1	P 4 21 2	KVSNRFS	LLABBBB	LGDPPPP	no	bound	kappa	no	no
1bfv_L	L3-9-I-1-1	cis7	2.1	P 4 21 2	SQSSHVPLT	BBAABBBBB	BBDABPPPB	no	bound	kappa	no	no
1bgx_H	H1-14-I-3-8	allT	2.3	P 1	TVTGYSITSDYAWN	BBBLBBAAABLBBB	PBBGPPADABGBBP	no	bound	NA	no	no
1bgx_H	H2-9-IV-1-1	allT	2.3	P 1	YITYSGTTD	BBBAABALB	BBPAABDLP	no	bound	NA	no	no
1bgx_H	H3-10-O-23-1	allT	2.3	P 1	YYYGYWYFDV	BALLBBBBAA	BDGLBPBBDA	no	bound	NA	no	no
1bgx_L	L1-10-I-1-10	allT	2.3	P 1	SASSSVSYMY	BBABBBBLBB	BBABPBBGBB	no	bound	kappa	no	no
1bgx_L	L2-7-I-8-3	allT	2.3	P 1	DSTNLAS	BLABBBB	PGDPPPP	no	bound	kappa	no	no
1bgx_L	L3-9-O-3-1	allT	2.3	P 1	QQWSTYPLT	BBAABBALB	BBDABBAGB	no	bound	kappa	no	no
1bj1_H	H1-13-I-1-1	allT	2.4	P 1 21 1	AASGYTFTNYGMN	BBBLBBAAABBBB	PPBLBPAAABPBB	Core member	bound	NA	no	no
1bj1_H	H2-10-I-1-17	allT	2.4	P 1 21 1	WINTYTGEPT	BBBAAALBBB	BBPADDLPBB	no	bound	NA	no	no
1bj1_H	H3-14-IX-1-3	allT	2.4	P 1 21 1	YPHYYGSSHWYFDV	BBBBBLBBBBBBAB	PPPBBGBBBPBBDB	no	bound	NA	no	no
1bj1_J	L1-11-I-1-2	allT	2.4	P 1 21 1	SASQDISNYLN	BBABBALABBB	BPABPDGDPBB	no	bound	kappa	no	no
1bj1_J	L2-7-I-2-1	allT	2.4	P 1 21 1	FTSSLHS	LLABBBB	LLDPPPP	no	bound	kappa	no	no
1bj1_J	L3-9-I-1-2	cis7	2.4	P 1 21 1	QQYSTVPWT	BBAABBBBB	BPDABPPPB	no	bound	kappa	no	no
1bj1_K	H1-13-I-1-1	allT	2.4	P 1 21 1	AASGYTFTNYGMN	BBBLBBAAABBBB	PPBLBPAAABPBB	Core member	bound	NA	no	no
1bj1_K	H2-10-I-1-3	allT	2.4	P 1 21 1	WINTYTGEPT	BBBAAALBBB	BBPAADLPBB	no	bound	NA	no	no
1bj1_K	H3-14-IX-1-2	allT	2.4	P 1 21 1	YPHYYGSSHWYFDV	BBBBBLBBBBBBAB	PPPPBGBPBPBPAB	Core member	bound	NA	no	no
1bj1_L	L1-11-I-1-2	allT	2.4	P 1 21 1	SASQDISNYLN	BBABBALABBB	BPABPDGDPBB	no	bound	kappa	no	no
1bj1_L	L2-7-I-2-1	allT	2.4	P 1 21 1	FTSSLHS	LLABBBB	LLDPPPP	no	bound	kappa	no	no
1bj1_L	L3-9-I-1-2	cis7	2.4	P 1 21 1	QQYSTVPWT	BBAABBBBB	BPDABPPPB	no	bound	kappa	no	no
1bjm_A	L1-13-I-2-1	allT	2.2	P 21 21 21	SGSSSNIGENSVT	BBBAABABLBBBB	BBPDDPAPLPBBB	no	no	lambda	no	light only
1bjm_A	L2-7-I-2-2	allT	2.2	P 21 21 21	EDNSRAS	LLABBBB	LGDPPPP	no	no	lambda	no	light only
1bjm_A	L3-11-O-2-1	allT	2.2	P 21 21 21	AAWDDSLDVAV	BBBLABBLBBB	BPBLABPLBPB	no	no	lambda	no	light only
1bjm_B	L1-13-I-1-4	allT	2.2	P 21 21 21	SGSSSNIGENSVT	BBBAAAAAABBBB	BBBAAAAADPPPB	no	no	lambda	no	light only
1bjm_B	L2-7-I-2-2	allT	2.2	P 21 21 21	EDNSRAS	LLABBBB	LGDPPPP	no	no	lambda	no	light only
1bjm_B	L3-11-I-1-1	allT	2.2	P 21 21 21	AAWDDSLDVAV	BBBBAAALBBB	BBPBAAALBPB	no	no	lambda	no	light only
1bln_A	L1-16-O-1-6	allT	2.8	P 1 21 1	RSSQSIVHSTGNTYLE	BBABBABBAALBBBBB	BPABPDPPADLBPPBB	no	no	kappa	no	no
1bln_A	L2-7-I-2-2	allT	2.8	P 1 21 1	KISNRFS	LLABBBB	LGDPPPP	no	no	kappa	no	no
1bln_A	L3-9-I-9-1	allT	2.8	P 1 21 1	FQASHAPRT	BBAABABBB	BBDABAPPB	no	no	kappa	no	no
1bln_B	H1-13-I-1-1	allT	2.8	P 1 21 1	AASGFTFSSYTMS	BBBLBBAAABBBB	PPBLBPAAABPBB	no	no	NA	no	no
1bln_B	H2-10-II-5-2	allT	2.8	P 1 21 1	TISSGGGNTY	BBBAALLBBB	BBPAAGGPBB	no	no	NA	no	no
1bln_B	H3-10-XVIII-1-1	allT	2.8	P 1 21 1	YYRYEAWFAS	BBBLABABAB	PPPLDBABAB	no	no	NA	no	no
1bln_C	L1-16-O-21-1	allT	2.8	P 1 21 1	RSSQSIVHSTGNTYLE	BBABBABBAABLBBBB	PPABPDPBAABLPPBB	no	no	kappa	no	no
1bln_C	L2-7-I-2-12	allT	2.8	P 1 21 1	KISNRFS	LLABBBB	LGAPPPP	no	no	kappa	no	no
1bln_C	L3-9-I-9-1	allT	2.8	P 1 21 1	FQASHAPRT	BBAABABBB	BBDABAPPB	no	no	kappa	no	no
1bln_D	H1-13-I-1-8	allT	2.8	P 1 21 1	AASGFTFSSYTMS	BBBLBBAAABBBB	PPBLBPAADBPBB	no	no	NA	no	no
1bln_D	H2-10-II-16-1	allT	2.8	P 1 21 1	TISSGGGNTY	BBBABLLBBB	BBPABGGBBB	no	no	NA	no	no
1bln_D	H3-10-XVIII-1-2	allT	2.8	P 1 21 1	YYRYEAWFAS	BBBLABABAB	PBPLABABAB	no	no	NA	no	no
1bm3_H	H1-13-I-1-1	allT	2.0	A 2	AASGFTFSSYGMS	BBBLBBAAABBBB	PPBLBPAAABPBB	no	no	NA	no	no
1bm3_H	H2-10-II-3-5	allT	2.0	A 2	AISGGGTYIH	BBBAALBLBB	BBPAALBLBB	no	no	NA	no	no
1bm3_L	L1-11-I-1-2	allT	2.0	A 2	RASQSISNNLH	BBABBALABBB	BPABPDGDPBB	Core member	no	kappa	no	no
1bm3_L	L2-7-I-2-2	allT	2.0	A 2	YASQSIS	LLABBBB	LGDPPPP	no	no	kappa	no	no
1bm3_L	L3-9-I-1-4	cis7	2.0	A 2	QQSNSWPLT	BBAABBBBB	BBDABBPPB	no	no	kappa	no	no
1bog_A	L1-11-I-2-12	allT	2.6	P 61 2 2	KASQDINSFLT	BBABBALLBBB	PBABPDLLPBB	no	bound	kappa	no	no
1bog_A	L2-7-I-2-3	allT	2.6	P 61 2 2	RANRLMI	LLABBBB	LLDPPBP	no	bound	kappa	no	no
1bog_A	L3-9-I-1-2	cis7	2.6	P 61 2 2	LQYDDFPLT	BBAABBBBB	BPDABPPPB	no	bound	kappa	no	no
1bog_B	H1-13-I-1-8	allT	2.6	P 61 2 2	KALGYIFTDYEIH	BBBLBBAAABBBB	PPBLBPAADBPBB	no	bound	NA	no	no
1bog_B	H2-10-I-1-6	allT	2.6	P 61 2 2	GIHPGSSGTA	BBBAAALBBB	BBBAAALPBB	no	bound	NA	no	no
1bog_B	H3-3-I-2-1	allT	2.6	P 61 2 2	KDY	LAB	LDP	Core member	bound	NA	no	no
1bql_H	H1-13-I-1-5	allT	2.6	P 1 21 1	KASGYTFSDYWIE	BBBLBBAAABBBB	PPBLBPAAABPBP	no	bound	NA	no	no
1bql_H	H2-10-I-1-9	allT	2.6	P 1 21 1	EILPGSGSTN	BBBAAALBBB	BBPAAALPBB	no	bound	NA	no	no
1bql_H	H3-7-VI-2-2	allT	2.6	P 1 21 1	GNYDFDG	BBAABAB	BBADBDP	no	bound	NA	no	no
1bql_L	L1-10-I-2-4	allT	2.6	P 1 21 1	SASSSVNYMY	BBABBBABBB	BPABPBABBB	no	bound	kappa	no	no
1bql_L	L2-7-I-2-2	allT	2.6	P 1 21 1	DTSKLAS	LLABBBB	LGDPPPP	no	bound	kappa	no	no
1bql_L	L3-8-III-1-3	allT	2.6	P 1 21 1	QQWGRNPT	BBBBABBB	BPPPABPB	Core member	bound	kappa	no	no
1bre_A	L1-11-I-2-6	allT	2.0	P 1 21 1	QASQDISDYLI	BBABBALLBBB	BPABPALLPBB	no	no	kappa	no	light only
1bre_A	L2-7-I-2-2	allT	2.0	P 1 21 1	DASTLET	LLABBBB	LGDPPPP	no	no	kappa	no	light only
1bre_A	L3-9-I-1-2	cis7	2.0	P 1 21 1	QQYDDLPYT	BBAABBBBB	BPDABPPPB	no	no	kappa	no	light only
1bre_B	L1-11-I-1-27	allT	2.0	P 1 21 1	QASQDISDYLI	BBABBALABBB	BPDBPAGDPBB	no	no	kappa	no	light only
1bre_B	L2-7-I-2-1	allT	2.0	P 1 21 1	DASTLET	LLABBBB	LLDPPPP	no	no	kappa	no	light only
1bre_B	L3-9-I-1-41	cis7	2.0	P 1 21 1	QQYDDLPYT	BBAABBBBB	BPAABPPPP	no	no	kappa	no	light only
1bre_C	L1-11-I-1-2	allT	2.0	P 1 21 1	QASQDISDYLI	BBABBALABBB	BPABPDGDPBB	no	no	kappa	no	light only
1bre_C	L2-7-I-2-1	allT	2.0	P 1 21 1	DASTLET	LLABBBB	LLDPPPP	no	no	kappa	no	light only
1bre_C	L3-9-I-1-5	cis7	2.0	P 1 21 1	QQYDDLPYT	BBAABBBBB	BPDABPPPP	no	no	kappa	no	light only
1bre_D	L1-11-I-17-5	allT	2.0	P 1 21 1	QASQDISDYLI	BBABBBBLBBB	BPABPBPLPBB	no	no	kappa	no	light only
1bre_D	L2-7-I-2-1	allT	2.0	P 1 21 1	DASTLET	LLABBBB	LLDPPPP	no	no	kappa	no	light only
1bre_D	L3-9-I-1-5	cis7	2.0	P 1 21 1	QQYDDLPYT	BBAABBBBB	BPDABPPPP	no	no	kappa	no	light only
1bre_E	L1-11-I-1-11	allT	2.0	P 1 21 1	QASQDISDYLI	BBABBALABBB	BBABPAGDPBB	no	no	kappa	no	light only
1bre_E	L2-7-I-2-2	allT	2.0	P 1 21 1	DASTLET	LLABBBB	LGDPPPP	no	no	kappa	no	light only
1bre_E	L3-9-I-1-24	cis7	2.0	P 1 21 1	QQYDDLPYT	BBAABBBBB	BPDABBPPB	no	no	kappa	no	light only
1bre_F	L1-11-I-1-2	allT	2.0	P 1 21 1	QASQDISDYLI	BBABBALABBB	BPABPDGDPBB	no	no	kappa	no	light only
1bre_F	L2-7-I-2-24	allT	2.0	P 1 21 1	DASTLET	LLABBBB	LGAPBPP	no	no	kappa	no	light only
1bre_F	L3-9-I-1-5	cis7	2.0	P 1 21 1	QQYDDLPYT	BBAABBBBB	BPDABPPPP	no	no	kappa	no	light only
1bvk_A	L1-11-I-2-1	allT	2.7	P 41 21 2	RASGNIHNYLA	BBABBALLBBB	BPABPDLLPBB	no	bound	kappa	no	no
1bvk_A	L2-7-I-2-1	allT	2.7	P 41 21 2	YTTTLAD	LLABBBB	LLDPPPP	no	bound	kappa	no	no
1bvk_A	L3-9-I-15-2	cis7	2.7	P 41 21 2	QHFWSTPRT	BBABLBBBB	BPDPGBPPB	no	bound	kappa	no	no
1bvk_B	H1-13-I-1-126	allT	2.7	P 41 21 2	TVSGFSLTGYGVN	BBBLBBAAABBBB	BBBLBPADDBBBB	no	bound	NA	no	no
1bvk_B	H2-9-I-1-1	allT	2.7	P 41 21 2	MIWGDGNTD	BBBAALBBB	BBPAALPBB	no	bound	NA	no	no
1bvk_B	H3-8-II-1-16	allT	2.7	P 41 21 2	ERDYRLDY	BBLLBBAB	PBLLBPAB	no	bound	NA	no	no
1bvk_D	L1-11-I-2-9	allT	2.7	P 41 21 2	RASGNIHNYLA	BBABBALLBBB	PPABPDLLPBB	no	bound	kappa	no	no
1bvk_D	L2-7-I-2-8	allT	2.7	P 41 21 2	YTTTLAD	LLABBBB	LGDPBPP	no	bound	kappa	no	no
1bvk_D	L3-9-I-15-2	cis7	2.7	P 41 21 2	QHFWSTPRT	BBABLBBBB	BPDPGBPPB	no	bound	kappa	no	no
1bvk_E	H1-13-I-1-80	allT	2.7	P 41 21 2	TVSGFSLTGYGVN	BBBLBBAAABBBB	BPBLBPADDBPBB	no	bound	NA	no	no
1bvk_E	H2-9-I-1-1	allT	2.7	P 41 21 2	MIWGDGNTD	BBBAALBBB	BBPAALPBB	no	bound	NA	no	no
1bvk_E	H3-8-II-1-9	allT	2.7	P 41 21 2	ERDYRLDY	BBLLBBAB	BBLLBPAB	Core member	bound	NA	no	no
1bvl_A	H1-13-I-1-5	allT	2.87	P 43 21 2	TVSGFSLTGYGVN	BBBLBBAAABBBB	PPBLBPAAABPBP	no	no	NA	no	no
1bvl_A	H2-9-I-1-3	allT	2.87	P 43 21 2	MIWGDGNTD	BBBAALBBB	BBPADLPBB	no	no	NA	no	no
1bvl_A	H3-8-II-1-12	allT	2.87	P 43 21 2	ERDYRLDY	BBLLBBAB	PBLLBBAB	no	no	NA	no	no
1bvl_B	L1-11-I-6-2	allT	2.87	P 43 21 2	RASGNIHNYLA	BBBLBALLBBB	BPPGPDLLPBB	no	no	kappa	no	no
1bvl_B	L2-7-I-2-12	allT	2.87	P 43 21 2	YTTTLAD	LLABBBB	LGAPPPP	no	no	kappa	no	no
1bvl_B	L3-9-I-1-5	cis7	2.87	P 43 21 2	QHFWSTPRT	BBAABBBBB	BPDABPPPP	no	no	kappa	no	no
1bvl_C	H1-13-I-1-89	allT	2.87	P 43 21 2	TVSGFSLTGYGVN	BBBLBBAAABBBB	PBBLBPADABPBB	no	no	NA	no	no
1bvl_C	H2-9-I-1-1	allT	2.87	P 43 21 2	MIWGDGNTD	BBBAALBBB	BBPAALPBB	no	no	NA	no	no
1bvl_C	H3-8-II-1-9	allT	2.87	P 43 21 2	ERDYRLDY	BBLLBBAB	BBLLBPAB	no	no	NA	no	no
1bvl_D	L1-11-I-2-2	allT	2.87	P 43 21 2	RASGNIHNYLA	BBABBALLBBB	BBABPDLLPBB	no	no	kappa	no	no
1bvl_D	L2-7-I-2-8	allT	2.87	P 43 21 2	YTTTLAD	LLABBBB	LGDPBPP	no	no	kappa	no	no
1bvl_D	L3-9-I-1-2	cis7	2.87	P 43 21 2	QHFWSTPRT	BBAABBBBB	BPDABPPPB	no	no	kappa	no	no
1bww_A	L1-11-I-1-2	allT	1.7	P 1	QASQDIIKYLN	BBABBALABBB	BPABPDGDPBB	no	no	kappa	no	light only
1bww_A	L2-7-I-2-1	allT	1.7	P 1	EASNLQA	LLABBBB	LLDPPPP	no	no	kappa	no	light only
1bww_A	L3-9-I-1-2	cis7	1.7	P 1	QQYQSLPYT	BBAABBBBB	BPDABPPPB	no	no	kappa	no	light only
1bww_B	L1-11-I-1-2	allT	1.7	P 1	QASQDIIKYLN	BBABBALABBB	BPABPDGDPBB	no	no	kappa	no	light only
1bww_B	L2-7-I-2-1	allT	1.7	P 1	EASNLQA	LLABBBB	LLDPPPP	no	no	kappa	no	light only
1bww_B	L3-9-I-1-2	cis7	1.7	P 1	QQYQSLPYT	BBAABBBBB	BPDABPPPB	no	no	kappa	no	light only
1bz7_A	L1-11-I-2-1	allT	2.5	C 1 2 1	RASQDIGNFLN	BBABBALLBBB	BPABPDLLPBB	no	no	kappa	no	no
1bz7_A	L2-7-I-2-1	allT	2.5	C 1 2 1	YTSRLQS	LLABBBB	LLDPPPP	no	no	kappa	no	no
1bz7_A	L3-9-I-1-8	cis7	2.5	C 1 2 1	QQGKTLPYT	BBAABBBBB	BPDDBPPPB	no	no	kappa	no	no
1bz7_B	H1-13-I-1-8	allT	2.5	C 1 2 1	AASGFTFSNFGMH	BBBLBBAAABBBB	PPBLBPAADBPBB	no	no	NA	no	no
1bz7_B	H2-10-II-14-1	allT	2.5	C 1 2 1	YISSGGSSIN	BBBBLAABBB	BBPPGAABBB	no	no	NA	no	no
1bz7_B	H3-13-O-12-1	allT	2.5	C 1 2 1	GGTGTRSLYYFDY	BALABBLBBBBAB	PALDPPLPBBBAB	no	no	NA	no	no
1bzq_K	H1-13-III-1-1	allT	2.8	P 1	AASGYAYTYIYMG	BBBLBABBBABBB	BPBLPABBPABBB	Core member	bound	NA	heavy only	no
1bzq_K	H2-10-VI-1-1	allT	2.8	P 1	AMDSGGGGTL	BBBABABBBB	BBPAPABBPB	Core member	bound	NA	heavy only	no
1bzq_K	H3-12-III-1-1	allT	2.8	P 1	GGYELRDRTYGQ	LBBLABAAABAB	LBBGDPAAAPDB	no	bound	NA	heavy only	no
1bzq_L	H1-13-III-1-1	allT	2.8	P 1	AASGYAYTYIYMG	BBBLBABBBABBB	BPBLPABBPABBB	Core member	bound	NA	heavy only	no
1bzq_L	H2-10-VI-1-1	allT	2.8	P 1	AMDSGGGGTL	BBBABABBBB	BBPAPABBPB	no	bound	NA	heavy only	no
1bzq_L	H3-12-III-1-1	allT	2.8	P 1	GGYELRDRTYGQ	LBBLABAAABAB	LBBGDPAAAPDB	no	bound	NA	heavy only	no
1bzq_M	H1-13-III-1-1	allT	2.8	P 1	AASGYAYTYIYMG	BBBLBABBBABBB	BPBLPABBPABBB	Core member	bound	NA	heavy only	no
1bzq_M	H2-10-VI-1-1	allT	2.8	P 1	AMDSGGGGTL	BBBABABBBB	BBPAPABBPB	Core member	bound	NA	heavy only	no
1bzq_M	H3-12-III-1-1	allT	2.8	P 1	GGYELRDRTYGQ	LBBLABAAABAB	LBBGDPAAAPDB	no	bound	NA	heavy only	no
1bzq_N	H1-13-III-1-1	allT	2.8	P 1	AASGYAYTYIYMG	BBBLBABBBABBB	BPBLPABBPABBB	Core member	bound	NA	heavy only	no
1bzq_N	H2-10-VI-1-1	allT	2.8	P 1	AMDSGGGGTL	BBBABABBBB	BBPAPABBPB	Core member	bound	NA	heavy only	no
1bzq_N	H3-12-III-1-1	allT	2.8	P 1	GGYELRDRTYGQ	LBBLABAAABAB	LBBGDPAAAPDB	no	bound	NA	heavy only	no
1c08_A	L1-11-I-1-1	allT	2.3	P 41 21 2	RASQSIGNNLH	BBABBALABBB	BBABPDGDPBB	Core member	bound	kappa	no	no
1c08_A	L2-7-I-2-3	allT	2.3	P 41 21 2	YASQSIS	LLABBBB	LLDPPBP	no	bound	kappa	no	no
1c08_A	L3-9-I-1-33	allT	2.3	P 41 21 2	QQSNSWPYT	BBAABBBBB	BPDABPBPB	Core member	bound	kappa	no	no
1c08_B	H1-13-I-1-18	allT	2.3	P 41 21 2	SVTGDSITSDYWS	BBBLBBAAABBBB	PBBLBPAAABBBB	no	bound	NA	no	no
1c08_B	H2-9-I-1-2	allT	2.3	P 41 21 2	YVSYSGSTY	BBBAALBBB	BBBAALPBB	no	bound	NA	no	no
1c08_B	H3-5-I-1-1	allT	2.3	P 41 21 2	WDGDY	AALAB	AALAB	no	bound	NA	no	no
1c12_A	L1-11-I-2-1	allT	2.6	P 2 21 21	HASQGISSNIG	BBABBALLBBB	BPABPDLLPBB	no	bound	kappa	no	no
1c12_A	L2-7-I-2-1	allT	2.6	P 2 21 21	HGTNLED	LLABBBB	LLDPPPP	no	bound	kappa	no	no
1c12_A	L3-9-I-1-2	cis7	2.6	P 2 21 21	VQYVQFPFT	BBAABBBBB	BPDABPPPB	no	bound	kappa	no	no
1c12_B	H1-14-I-3-13	allT	2.6	P 2 21 21	TVTGYSITSDYAWN	BBBLBBAAABLBBB	PBBLBPADABGPBP	Core member	bound	NA	no	no
1c12_B	H2-9-I-1-1	allT	2.6	P 2 21 21	YISYSGSTS	BBBAALBBB	BBPAALPBB	no	bound	NA	no	no
1c12_B	H3-12-O-15-1	allT	2.6	P 2 21 21	SLTWLLRRKRSY	BBBBABABBBBB	PPBBDPAPPBBB	no	bound	NA	no	no
1c1e_H	H1-13-I-1-8	allT	1.9	C 2 2 21	KASGYMFTNYGMN	BBBLBBAAABBBB	PPBLBPAADBPBB	no	bound	NA	no	no
1c1e_H	H2-10-O-6-2	allT	1.9	C 2 2 21	WINPYTGEST	BBBAAALBBB	BBPAAALPBB	no	bound	NA	no	no
1c1e_H	H3-10-III-1-8	allT	1.9	C 2 2 21	GTTIVRAMDY	BBAAALBBAB	BBAADLBPDP	no	bound	NA	no	no
1c1e_L	L1-16-I-1-1	allT	1.9	C 2 2 21	RSSQSLVHSNGNTYLH	BBABBABBAALBBBBB	BBABPAPPAALPBPBB	Core member	bound	kappa	no	no
1c1e_L	L2-7-I-2-1	allT	1.9	C 2 2 21	KVSNRFS	LLABBBB	LLDPPPP	no	bound	kappa	no	no
1c1e_L	L3-9-I-4-2	allT	1.9	C 2 2 21	FQSTHFFPT	BBAABBLBB	BBDABPLPB	no	bound	kappa	no	no
1c5b_H	H1-13-I-1-2	allT	2.1	P 1	RASGYSFTSYWMH	BBBLBBAAABBBB	PBBLBPAAABPBB	Core member	no	NA	no	no
1c5b_H	H2-10-I-1-3	allT	2.1	P 1	LIDPSNGRTN	BBBAAALBBB	BBPAADLPBB	no	no	NA	no	no
1c5b_H	H3-3-I-1-1	allT	2.1	P 1	IAY	BLB	PLB	Core member	no	NA	no	no
1c5b_L	L1-11-I-2-1	allT	2.1	P 1	RTSQEISGYLS	BBABBALLBBB	BPABPDLLPBB	no	no	kappa	no	no
1c5b_L	L2-7-I-6-2	allT	2.1	P 1	DATKLDS	LLABBBA	LLDPPPA	no	no	kappa	no	no
1c5b_L	L3-9-I-1-4	cis7	2.1	P 1	LQYASFPRT	BBAABBBBB	BBDABBPPB	no	no	kappa	no	no
1c5c_H	H1-13-I-1-1	allT	1.61	P 21 21 21	RASGYSFTSYWMH	BBBLBBAAABBBB	PPBLBPAAABPBB	no	bound	NA	no	no
1c5c_H	H2-10-I-1-3	allT	1.61	P 21 21 21	LIDPSNGRTN	BBBAAALBBB	BBPAADLPBB	no	bound	NA	no	no
1c5c_H	H3-3-I-1-1	allT	1.61	P 21 21 21	IAY	BLB	PLB	Core member	bound	NA	no	no
1c5c_L	L1-11-I-2-2	allT	1.61	P 21 21 21	RTSQEISGYLS	BBABBALLBBB	BBABPDLLPBB	no	bound	kappa	no	no
1c5c_L	L2-7-I-6-4	allT	1.61	P 21 21 21	DATKLDS	LLABBBA	LLDBPPA	no	bound	kappa	no	no
1c5c_L	L3-9-I-1-1	cis7	1.61	P 21 21 21	LQYASFPRT	BBAABBBBB	BBDABPPPB	no	bound	kappa	no	no
1c5d_A	L1-11-I-1-4	allT	2.4	C 2 2 21	QASQDINKYIA	BBABBALABBB	BPABPAGDPBB	no	no	kappa	no	no
1c5d_A	L2-7-I-2-2	allT	2.4	C 2 2 21	YTSILVL	LLABBBB	LGDPPPP	no	no	kappa	no	no
1c5d_A	L3-8-I-1-1	allT	2.4	C 2 2 21	LQYGNLYT	BBAABLBB	BPDABGBB	no	no	kappa	no	no
1c5d_B	H1-13-I-13-4	allT	2.4	C 2 2 21	TVSGFPLTTNGVS	BBAABBAAABBBB	PPDABPAADBPBB	no	no	NA	no	no
1c5d_B	H2-9-I-1-13	allT	2.4	C 2 2 21	AISSGGSPY	BBBAALBBB	BBPADLPPB	no	no	NA	no	no
1c5d_B	H3-9-O-18-2	allT	2.4	C 2 2 21	EDGWNYFDY	ALLABBLAB	DLLDPBLAP	no	no	NA	no	no
1c5d_H	H1-13-I-25-1	allT	2.4	C 2 2 21	TVSGFPLTTNGVS	BBBABBAAABBBB	BPBABPAADBBBB	no	no	NA	no	no
1c5d_H	H2-9-I-1-4	allT	2.4	C 2 2 21	AISSGGSPY	BBBAALBBB	BBPAALPPB	no	no	NA	no	no
1c5d_H	H3-9-O-18-1	allT	2.4	C 2 2 21	EDGWNYFDY	ALLABBLAB	DLLDPPLAB	no	no	NA	no	no
1c5d_L	L1-11-I-1-2	allT	2.4	C 2 2 21	QASQDINKYIA	BBABBALABBB	BPABPDGDPBB	no	no	kappa	no	no
1c5d_L	L2-7-I-2-1	allT	2.4	C 2 2 21	YTSILVL	LLABBBB	LLDPPPP	no	no	kappa	no	no
1c5d_L	L3-8-I-1-1	allT	2.4	C 2 2 21	LQYGNLYT	BBAABLBB	BPDABGBB	no	no	kappa	no	no
1cbv_H	H1-13-O-12-2	allT	2.66	P 1 21 1	AASGFSFNTNAMN	BBBBABAAABBBB	BBPBABAADPPBB	no	bound	NA	no	no
1cbv_H	H2-12-I-1-9	allT	2.66	P 1 21 1	RIRSKSNNYATY	BBBBAAALLBBB	BBPBAAALLPPB	no	bound	NA	no	no
1cbv_H	H3-10-O-25-1	allT	2.66	P 1 21 1	DQTGTAWFAY	BBBLABBLAB	PBPLDBBLAB	no	bound	NA	no	no
1cbv_L	L1-16-O-13-1	allT	2.66	P 1 21 1	RSSQSLVHSNGNTYLH	BBABBABBABBLLBBB	BPABPAPPABBGLPBB	no	bound	kappa	no	no
1cbv_L	L2-7-I-2-3	allT	2.66	P 1 21 1	KVSNRFS	LLABBBB	LLDPPBP	no	bound	kappa	no	no
1cbv_L	L3-9-I-1-22	cis7	2.66	P 1 21 1	SQSTHVPLT	BBAABBBBB	BBDABPBPB	no	bound	kappa	no	no
1ce1_H	H1-13-I-1-16	allT	1.9	P 21 21 21	TVSGFTFTDFYMN	BBBLBBAAABBBB	PBBLBPAADBPBB	no	bound	NA	no	no
1ce1_H	H2-12-I-1-6	allT	1.9	P 21 21 21	FIRDKAKGYTTE	BBBBAAALLBBB	BBPBAAALLPBB	no	bound	NA	no	no
1ce1_H	H3-10-XVI-2-1	cis7	1.9	P 21 21 21	EGHTAAPFDY	ALAABBBLAB	AGDAPBPLAB	no	bound	NA	no	no
1ce1_L	L1-11-I-1-1	allT	1.9	P 21 21 21	KASQNIDKYLN	BBABBALABBB	BBABPDGDPBB	no	bound	kappa	no	no
1ce1_L	L2-7-I-2-2	allT	1.9	P 21 21 21	NTNNLQT	LLABBBB	LGDPPPP	no	bound	kappa	no	no
1ce1_L	L3-9-I-1-2	cis7	1.9	P 21 21 21	LQHISRPRT	BBAABBBBB	BPDABPPPB	no	bound	kappa	no	no
1cf8_H	H1-14-I-3-4	allT	2.7	C 1 2 1	TVTGYSITSGYAWN	BBBLBBAAABLBBB	PBBLBPADABGBBP	no	bound	NA	no	no
1cf8_H	H2-9-I-1-4	allT	2.7	C 1 2 1	YIRYSGDTR	BBBAALBBB	BBPAALPPB	no	bound	NA	no	no
1cf8_H	H3-7-VI-1-4	allT	2.7	C 1 2 1	GYGNSDY	BBLABBB	BBGABBB	no	bound	NA	no	no
1cf8_L	L1-12-I-1-5	allT	2.7	C 1 2 1	SASSSVSSNYVY	BBABBBBAAABB	PBABPBPAADBB	no	bound	kappa	no	no
1cf8_L	L2-7-I-2-2	allT	2.7	C 1 2 1	STSNLAS	LLABBBB	LGDPPPP	no	bound	kappa	no	no
1cf8_L	L3-9-I-1-4	cis7	2.7	C 1 2 1	LQWSSFPYT	BBAABBBBB	BBDABBPPB	no	bound	kappa	no	no
1cfn_A	L1-11-I-2-2	allT	2.65	P 61 2 2	KASQDINSFLT	BBABBALLBBB	BBABPDLLPBB	no	bound	kappa	no	no
1cfn_A	L2-7-I-2-1	allT	2.65	P 61 2 2	RANRLMI	LLABBBB	LLDPPPP	no	bound	kappa	no	no
1cfn_A	L3-9-I-1-2	cis7	2.65	P 61 2 2	LQYDDFPLT	BBAABBBBB	BPDABPPPB	no	bound	kappa	no	no
1cfn_B	H1-13-I-1-8	allT	2.65	P 61 2 2	KALGYIFTDYEIH	BBBLBBAAABBBB	PPBLBPAADBPBB	no	bound	NA	no	no
1cfn_B	H2-10-I-1-6	allT	2.65	P 61 2 2	GIHPGSSGTA	BBBAAALBBB	BBBAAALPBB	no	bound	NA	no	no
1cfn_B	H3-3-I-2-1	allT	2.65	P 61 2 2	KDY	LAB	LDP	Core member	bound	NA	no	no
1cfq_A	L1-11-I-2-1	allT	2.8	C 1 2 1	KASQDINSFLT	BBABBALLBBB	BPABPDLLPBB	no	no	kappa	no	no
1cfq_A	L2-7-I-6-6	allT	2.8	C 1 2 1	RANRLMI	LLABBBA	LLDPPBA	no	no	kappa	no	no
1cfq_A	L3-9-I-1-2	cis7	2.8	C 1 2 1	LQYDDFPLT	BBAABBBBB	BPDABPPPB	no	no	kappa	no	no
1cfq_B	H1-13-I-14-1	allT	2.8	C 1 2 1	KALGYIFTDYEIH	BBBLBBBLABBBB	PPBLBPPLABPBB	no	no	NA	no	no
1cfq_B	H2-10-I-1-6	allT	2.8	C 1 2 1	GIHPGSSGTA	BBBAAALBBB	BBBAAALPBB	no	no	NA	no	no
1cfq_B	H3-3-I-2-2	allT	2.8	C 1 2 1	KDY	LAB	LAB	Core member	no	NA	no	no
1cfs_A	L1-11-I-2-2	allT	2.75	P 43 21 2	KASQDINSFLT	BBABBALLBBB	BBABPDLLPBB	no	bound	kappa	no	no
1cfs_A	L2-7-I-2-2	allT	2.75	P 43 21 2	RANRLMI	LLABBBB	LGDPPPP	no	bound	kappa	no	no
1cfs_A	L3-9-I-1-24	cis7	2.75	P 43 21 2	LQYDDFPLT	BBAABBBBB	BPDABBPPB	no	bound	kappa	no	no
1cfs_B	H1-13-I-1-16	allT	2.75	P 43 21 2	KALGYIFTDYEIH	BBBLBBAAABBBB	PBBLBPAADBPBB	no	bound	NA	no	no
1cfs_B	H2-10-I-1-6	allT	2.75	P 43 21 2	GIHPGSSGTA	BBBAAALBBB	BBBAAALPBB	no	bound	NA	no	no
1cfs_B	H3-3-I-2-2	allT	2.75	P 43 21 2	KDY	LAB	LAB	Core member	bound	NA	no	no
1cft_A	L1-11-I-2-7	allT	2.8	P 61 2 2	KASQDINSFLT	BBABBALLBBB	PBABPALLPBB	no	bound	kappa	no	no
1cft_A	L2-7-I-2-1	allT	2.8	P 61 2 2	RANRLMI	LLABBBB	LLDPPPP	no	bound	kappa	no	no
1cft_A	L3-9-I-1-2	cis7	2.8	P 61 2 2	LQYDDFPLT	BBAABBBBB	BPDABPPPB	no	bound	kappa	no	no
1cft_B	H1-13-I-1-1	allT	2.8	P 61 2 2	KALGYIFTDYEIH	BBBLBBAAABBBB	PPBLBPAAABPBB	no	bound	NA	no	no
1cft_B	H2-10-I-1-9	allT	2.8	P 61 2 2	GIHPGSSGTA	BBBAAALBBB	BBPAAALPBB	no	bound	NA	no	no
1cft_B	H3-3-I-2-1	allT	2.8	P 61 2 2	KDY	LAB	LDP	Core member	bound	NA	no	no
1cfv_H	H1-13-I-1-16	allT	2.1	P 4 21 2	VASGFTFNTYYMS	BBBLBBAAABBBB	PBBLBPAADBPBB	no	bound	NA	no	no
1cfv_H	H2-10-VII-1-1	allT	2.1	P 4 21 2	AINSDGEPIY	BBBAALBBAB	BBPAALBPDB	Core member	bound	NA	no	no
1cfv_H	H3-10-O-3-7	allT	2.1	P 4 21 2	LNYAVYGMDY	BBAAALBBAB	PBAAALBPDP	no	bound	NA	no	no
1cfv_L	L1-16-II-1-3	allT	2.1	P 4 21 2	RSSQSLVSNNRRNYLH	BBABBAAABABBLBBB	BPABPDDABABPLPBB	Core member	bound	kappa	no	no
1cfv_L	L2-7-I-2-2	allT	2.1	P 4 21 2	KVSNRFS	LLABBBB	LGDPPPP	no	bound	kappa	no	no
1cfv_L	L3-9-I-1-1	cis7	2.1	P 4 21 2	SQSSHVPLT	BBAABBBBB	BBDABPPPB	no	bound	kappa	no	no
1cgs_H	H1-13-I-9-6	allT	2.6	C 1 2 1	KATGYTFSEYWIE	BBBLBBABABBBB	PBBLBPAPDBPPP	no	no	NA	no	no
1cgs_H	H2-10-O-3-12	allT	2.6	C 1 2 1	EILPGSGRTN	BBBBLALBBB	PBPPGALPBB	no	no	NA	no	no
1cgs_H	H3-7-O-2-2	allT	2.6	C 1 2 1	GYSSMDY	BAABBAB	BDDBBAB	no	no	NA	no	no
1cgs_L	L1-16-I-10-1	allT	2.6	C 1 2 1	RPSQSLVHSNGNTYLH	BBABBABBAALBBABB	BPABPDPPADLPPDPB	no	no	kappa	no	no
1cgs_L	L2-7-I-2-12	allT	2.6	C 1 2 1	RVSNRFS	LLABBBB	LGAPPPP	no	no	kappa	no	no
1cgs_L	L3-9-I-1-11	cis7	2.6	C 1 2 1	SQGTHVPYT	BBAABBBBB	BBDABPPPP	no	no	kappa	no	no
1cic_A	L1-11-I-1-2	allT	2.5	P 1 21 1	KASQDVRIAVA	BBABBALABBB	BPABPDGDPBB	no	bound	kappa	no	no
1cic_A	L2-7-I-2-1	allT	2.5	P 1 21 1	WASTRHT	LLABBBB	LLDPPPP	no	bound	kappa	no	no
1cic_A	L3-9-I-1-1	cis7	2.5	P 1 21 1	QHCGSYPFT	BBAABBBBB	BBDABPPPB	no	bound	kappa	no	no
1cic_B	H1-13-I-1-1	allT	2.5	P 1 21 1	KASGYTFTNYWMH	BBBLBBAAABBBB	PPBLBPAAABPBB	no	bound	NA	no	no
1cic_B	H2-10-I-1-3	allT	2.5	P 1 21 1	NIYPGSGDSN	BBBAAALBBB	BBPAADLPBB	no	bound	NA	no	no
1cic_B	H3-8-II-3-4	allT	2.5	P 1 21 1	GLAFYFDH	BBAABBAB	BPADBBAB	no	bound	NA	no	no
1cic_C	L1-11-I-2-2	allT	2.5	P 1 21 1	RASGNIHNYLA	BBABBALLBBB	BBABPDLLPBB	no	bound	kappa	no	no
1cic_C	L2-7-I-2-1	allT	2.5	P 1 21 1	YTTTLAD	LLABBBB	LLDPPPP	no	bound	kappa	no	no
1cic_C	L3-9-I-1-24	cis7	2.5	P 1 21 1	QHFWSTPRT	BBAABBBBB	BPDABBPPB	no	bound	kappa	no	no
1cic_D	H1-13-I-1-117	allT	2.5	P 1 21 1	TVSGFSLTGYGVN	BBBLBBAAABBBB	PBBLBBAADBBBB	no	bound	NA	no	no
1cic_D	H2-9-I-1-1	allT	2.5	P 1 21 1	MIWGDGNTD	BBBAALBBB	BBPAALPBB	Core member	bound	NA	no	no
1cic_D	H3-8-II-1-16	allT	2.5	P 1 21 1	ERDYRLDY	BBLLBBAB	PBLLBPAB	no	bound	NA	no	no
1ck0_H	H1-13-I-1-28	allT	2.5	P 43 21 2	AASGFTFNTDAMN	BBBLBBAAABBBB	BBBLBPAADPPBB	no	no	NA	no	no
1ck0_H	H2-12-I-1-1	allT	2.5	P 43 21 2	RIRSKGFNFATY	BBBBAAALLBBB	BBPPAADLLPBB	no	no	NA	no	no
1ck0_H	H3-9-O-7-3	allT	2.5	P 43 21 2	GRDGEAMDY	BBBLBBBAB	BPPLPBPAB	no	no	NA	no	no
1ck0_L	L1-17-I-1-39	allT	2.5	P 43 21 2	KSSQNLLHSITRKNYLA	BBABBABBAAALBBBBB	BBABPAPPAAALPPPBB	no	no	kappa	no	no
1ck0_L	L2-7-I-2-1	allT	2.5	P 43 21 2	WASTRGS	LLABBBB	LLDPPPP	no	no	kappa	no	no
1ck0_L	L3-8-I-1-3	allT	2.5	P 43 21 2	KQSYNLYT	BBAABLBB	BBDABGBB	no	no	kappa	no	no
1cl7_H	H1-13-I-1-43	allT	3.0	P 21 21 21	KATNYAFTDYSMH	BBBLBBAAABBBB	PPBLBPAADBPPB	no	no	NA	no	no
1cl7_H	H2-10-I-1-1	allT	3.0	P 21 21 21	WINTETDEPT	BBBAAALBBB	BBPAAALPPB	no	no	NA	no	no
1cl7_H	H3-11-O-48-1	allT	3.0	P 21 21 21	DRHDYGEIFTY	BALBABBBBAB	PDLBAPPBPAB	no	no	NA	no	no
1cl7_L	L1-16-I-1-54	allT	3.0	P 21 21 21	RSSQTIVHNNGNTYLE	BBABBABBAALBBBBB	BBABPDPPAALBPBPB	no	no	kappa	no	no
1cl7_L	L2-7-I-2-2	allT	3.0	P 21 21 21	KVSNRFS	LLABBBB	LGDPPPP	no	no	kappa	no	no
1cl7_L	L3-9-I-1-20	cis7	3.0	P 21 21 21	FQGSHFPPT	BBAABBBBB	BBDABBPPP	no	no	kappa	no	no
1clo_H	H1-13-I-1-2	allT	2.1	P 1 21 1	ATSGFTFTDYYMN	BBBLBBAAABBBB	PBBLBPAAABPBB	no	no	NA	no	no
1clo_H	H2-12-I-1-4	allT	2.1	P 1 21 1	FIGNKANGYTTE	BBBBAAALLBBB	BBPPAAALLPBB	no	no	NA	no	no
1clo_H	H3-10-O-8-1	allT	2.1	P 1 21 1	DRGLRFYFDY	BABBLBBBAB	PABBLBBPAB	no	no	NA	no	no
1clo_L	L1-10-I-2-4	allT	2.1	P 1 21 1	RASSSVTYIH	BBABBBABBB	BPABPBABBB	no	no	kappa	no	no
1clo_L	L2-7-I-2-1	allT	2.1	P 1 21 1	ATSNLAS	LLABBBB	LLDPPPP	no	no	kappa	no	no
1clo_L	L3-9-I-5-6	cis7	2.1	P 1 21 1	QHWSSKPPT	BBBABBBBB	BBBABPPPB	no	no	kappa	no	no
1cly_H	H1-13-I-1-6	allT	2.5	P 43 21 2	VTSGFTFSDYYMY	BBBLBBAAABBBB	BPBLBPAAABPBB	no	bound	NA	no	no
1cly_H	H2-10-II-1-1	allT	2.5	P 43 21 2	YISQGGDITD	BBBAALABBB	BBPAALABBB	no	bound	NA	no	no
1cly_H	H3-10-V-1-3	allT	2.5	P 43 21 2	GLDDGAWFAY	BBAALBABAB	BBAALBABAB	Core member	bound	NA	no	no
1cly_L	L1-16-O-7-1	allT	2.5	P 43 21 2	RSSQIIVHNNGNTYLE	BBABBBBBALALBBBB	BPABPPBPALAGPPBB	no	bound	kappa	no	no
1cly_L	L2-7-I-2-1	allT	2.5	P 43 21 2	KVSNRFS	LLABBBB	LLDPPPP	no	bound	kappa	no	no
1cly_L	L3-9-I-1-4	cis7	2.5	P 43 21 2	FQGSHVPFT	BBAABBBBB	BBDABBPPB	no	bound	kappa	no	no
1clz_H	H1-13-I-1-8	allT	2.8	P 21 21 21	VTSGFTFSDYYMY	BBBLBBAAABBBB	PPBLBPAADBPBB	no	bound	NA	no	no
1clz_H	H2-10-II-1-7	allT	2.8	P 21 21 21	YISQGGDITD	BBBAALABBB	BBPAALDBBB	no	bound	NA	no	no
1clz_H	H3-10-V-1-4	allT	2.8	P 21 21 21	GLDDGAWFAY	BBAALBABAB	PBAALBABAB	no	bound	NA	no	no
1clz_L	L1-16-O-19-1	allT	2.8	P 21 21 21	RSSQIIVHNNGNTYLE	BBABBALBBLBLBBBB	BPABPAGPPGPGBPBB	no	bound	kappa	no	no
1clz_L	L2-7-I-2-1	allT	2.8	P 21 21 21	KVSNRFS	LLABBBB	LLDPPPP	no	bound	kappa	no	no
1clz_L	L3-9-I-1-1	cis7	2.8	P 21 21 21	FQGSHVPFT	BBAABBBBB	BBDABPPPB	no	bound	kappa	no	no
1cr9_H	H1-13-O-51-2	allT	2.0	C 2	TASGFNIKDYYIQ	BBAABBAAABBBB	BBADBPAAABPBB	no	no	NA	no	no
1cr9_H	H2-10-I-1-3	allT	2.0	C 2	WIDPENGNSE	BBBAAALBBB	BBPAADLPBB	no	no	NA	no	no
1cr9_H	H3-5-O-4-1	allT	2.0	C 2	DLHDY	ABLLB	ABLLP	no	no	NA	no	no
1cr9_L	L1-16-I-1-20	allT	2.0	C 2	KSSQSLLDSDGKTYLI	BBABBABBAALBBBBB	BBABPDPPAALPBPBB	no	no	kappa	no	no
1cr9_L	L2-7-I-2-1	allT	2.0	C 2	LVSKRDS	LLABBBB	LLDPPPP	no	no	kappa	no	no
1cr9_L	L3-9-I-1-1	cis7	2.0	C 2	WQGTHFPHT	BBAABBBBB	BBDABPPPB	no	no	kappa	no	no
1ct8_A	L1-11-I-1-1	allT	2.2	P 21	RASQSVSNKLH	BBABBALABBB	BBABPDGDPBB	no	bound	kappa	no	no
1ct8_A	L2-7-I-2-3	allT	2.2	P 21	FASQSIP	LLABBBB	LLDPPBP	no	bound	kappa	no	no
1ct8_A	L3-9-I-1-28	cis7	2.2	P 21	HQTHGRPLT	BBAABBBBB	BBDDBPPPB	no	bound	kappa	no	no
1ct8_B	H1-13-I-1-50	allT	2.2	P 21	KTSGFTFSSSYIN	BBBLBBAAABBBB	PBBLBPAAAPBPB	no	bound	NA	no	no
1ct8_B	H2-10-I-1-3	allT	2.2	P 21	WIYAGSGGTV	BBBAAALBBB	BBPAADLPBB	no	bound	NA	no	no
1ct8_B	H3-9-O-19-1	allT	2.2	P 21	YRYDEGFAY	BBAAALBAB	BBAADGPAB	no	bound	NA	no	no
1ct8_C	L1-11-I-1-2	allT	2.2	P 21	RASQSVSNKLH	BBABBALABBB	BPABPDGDPBB	no	bound	kappa	no	no
1ct8_C	L2-7-I-2-1	allT	2.2	P 21	FASQSIP	LLABBBB	LLDPPPP	no	bound	kappa	no	no
1ct8_C	L3-9-I-1-28	cis7	2.2	P 21	HQTHGRPLT	BBAABBBBB	BBDDBPPPB	no	bound	kappa	no	no
1ct8_D	H1-13-I-1-50	allT	2.2	P 21	KTSGFTFSSSYIN	BBBLBBAAABBBB	PBBLBPAAAPBPB	no	bound	NA	no	no
1ct8_D	H2-10-I-1-3	allT	2.2	P 21	WIYAGSGGTV	BBBAAALBBB	BBPAADLPBB	no	bound	NA	no	no
1ct8_D	H3-9-O-19-1	allT	2.2	P 21	YRYDEGFAY	BBAAALBAB	BBAADGPAB	no	bound	NA	no	no
1cu4_H	H1-13-I-13-6	allT	2.9	P 21 21 21	TASGFNIKDYYIQ	BBAABBAAABBBB	BPDABBAAABPBB	no	bound	NA	no	no
1cu4_H	H2-10-I-1-2	allT	2.9	P 21 21 21	WIDPENGNSE	BBBAAALBBB	BBBAADLPBB	no	bound	NA	no	no
1cu4_H	H3-5-III-2-1	allT	2.9	P 21 21 21	DLHDY	AAALB	AADLB	no	bound	NA	no	no
1cu4_L	L1-16-I-1-2	allT	2.9	P 21 21 21	KSSQSLLDSDGKTYLI	BBABBABBAALBBBBB	BPABPDPPAALPBPBB	no	bound	kappa	no	no
1cu4_L	L2-7-I-2-8	allT	2.9	P 21 21 21	LVSKRDS	LLABBBB	LGDPBPP	no	bound	kappa	no	no
1cu4_L	L3-9-I-1-24	cis7	2.9	P 21 21 21	WQGTHFPHT	BBAABBBBB	BPDABBPPB	no	bound	kappa	no	no
1cz8_H	H1-13-I-1-6	allT	2.4	P 1 21 1	AASGYDFTHYGMN	BBBLBBAAABBBB	BPBLBPAAABPBB	Core member	bound	NA	no	no
1cz8_H	H2-10-I-1-1	allT	2.4	P 1 21 1	WINTYTGEPT	BBBAAALBBB	BBPAAALPPB	no	bound	NA	no	no
1cz8_H	H3-14-IX-1-2	allT	2.4	P 1 21 1	YPYYYGTSHWYFDV	BBBBBLBBBBBBAB	PPPPBGBPBPBPAB	Core member	bound	NA	no	no
1cz8_L	L1-11-I-1-2	allT	2.4	P 1 21 1	SASQDISNYLN	BBABBALABBB	BPABPDGDPBB	no	bound	kappa	no	no
1cz8_L	L2-7-I-2-1	allT	2.4	P 1 21 1	FTSSLHS	LLABBBB	LLDPPPP	no	bound	kappa	no	no
1cz8_L	L3-9-I-1-2	cis7	2.4	P 1 21 1	QQYSTVPWT	BBAABBBBB	BPDABPPPB	no	bound	kappa	no	no
1cz8_X	L1-11-I-1-2	allT	2.4	P 1 21 1	SASQDISNYLN	BBABBALABBB	BPABPDGDPBB	no	bound	kappa	no	no
1cz8_X	L2-7-I-2-1	allT	2.4	P 1 21 1	FTSSLHS	LLABBBB	LLDPPPP	no	bound	kappa	no	no
1cz8_X	L3-9-I-1-2	cis7	2.4	P 1 21 1	QQYSTVPWT	BBAABBBBB	BPDABPPPB	no	bound	kappa	no	no
1cz8_Y	H1-13-I-1-1	allT	2.4	P 1 21 1	AASGYDFTHYGMN	BBBLBBAAABBBB	PPBLBPAAABPBB	Core member	bound	NA	no	no
1cz8_Y	H2-10-I-1-7	allT	2.4	P 1 21 1	WINTYTGEPT	BBBAAALBBB	BBPAADLPPB	no	bound	NA	no	no
1cz8_Y	H3-14-IX-1-1	allT	2.4	P 1 21 1	YPYYYGTSHWYFDV	BBBBBLBBBBBBAB	PPPPBGBPBPBBAB	Core member	bound	NA	no	no
1d5b_A	L1-11-I-2-11	allT	2.8	P 21 21 21	KASQDINSYLN	BBABBALLBBB	BPDBPALLPBB	no	no	kappa	no	no
1d5b_A	L2-7-I-2-1	allT	2.8	P 21 21 21	RTNRLVD	LLABBBB	LLDPPPP	no	no	kappa	no	no
1d5b_A	L3-9-I-1-1	cis7	2.8	P 21 21 21	LQYDEFPYT	BBAABBBBB	BBDABPPPB	no	no	kappa	no	no
1d5b_B	H1-13-I-1-1	allT	2.8	P 21 21 21	KATGYTFSSFWIE	BBBLBBAAABBBB	PPBLBPAAABPBB	no	no	NA	no	no
1d5b_B	H2-10-I-1-6	allT	2.8	P 21 21 21	EILPGSGGTH	BBBAAALBBB	BBBAAALPBB	no	no	NA	no	no
1d5b_B	H3-11-O-2-5	allT	2.8	P 21 21 21	GHSYYFYDGDY	BBBAABBALBB	PBBADBBDGPB	no	no	NA	no	no
1d5b_H	H1-13-I-1-1	allT	2.8	P 21 21 21	KATGYTFSSFWIE	BBBLBBAAABBBB	PPBLBPAAABPBB	no	no	NA	no	no
1d5b_H	H2-10-I-1-6	allT	2.8	P 21 21 21	EILPGSGGTH	BBBAAALBBB	BBBAAALPBB	no	no	NA	no	no
1d5b_H	H3-11-O-2-4	allT	2.8	P 21 21 21	GHSYYFYDGDY	BBBAABBALBB	PBPADBBAGBB	no	no	NA	no	no
1d5b_L	L1-11-I-2-11	allT	2.8	P 21 21 21	KASQDINSYLN	BBABBALLBBB	BPDBPALLPBB	no	no	kappa	no	no
1d5b_L	L2-7-I-2-1	allT	2.8	P 21 21 21	RTNRLVD	LLABBBB	LLDPPPP	no	no	kappa	no	no
1d5b_L	L3-9-I-1-1	cis7	2.8	P 21 21 21	LQYDEFPYT	BBAABBBBB	BBDABPPPB	no	no	kappa	no	no
1d5i_H	H1-13-I-1-63	allT	2.0	P 1 21 1	KATGYTFSSYWIE	BBBLBBAAABBBB	BPBLBPAAABPBP	no	no	NA	no	no
1d5i_H	H2-10-O-3-3	allT	2.0	P 1 21 1	EILPGSGSTN	BBBBLALBBB	BBBPGALPBB	no	no	NA	no	no
1d5i_H	H3-11-O-10-1	allT	2.0	P 1 21 1	GHSYYFYDGDY	BBBBLBBALBB	PPBPLBBDGBB	no	no	NA	no	no
1d5i_L	L1-11-I-2-1	allT	2.0	P 1 21 1	KASQDINSYLS	BBABBALLBBB	BPABPDLLPBB	no	no	kappa	no	no
1d5i_L	L2-7-I-2-5	allT	2.0	P 1 21 1	RANRLVD	LLABBBB	LLDBPPP	no	no	kappa	no	no
1d5i_L	L3-9-I-1-2	cis7	2.0	P 1 21 1	LQYDEFPYT	BBAABBBBB	BPDABPPPB	no	no	kappa	no	no
1d6v_H	H1-13-I-1-9	allT	2.0	P 1 21 1	KATGYTFSSYWIE	BBBLBBAAABBBB	PBBLBPAAABPBP	no	bound	NA	no	no
1d6v_H	H2-10-V-3-1	allT	2.0	P 1 21 1	EILPGSGSTN	BBBBLBLLBB	BBBPLBLGBB	no	bound	NA	no	no
1d6v_H	H3-11-O-2-3	allT	2.0	P 1 21 1	GHSYYFYDGDY	BBBAABBALBB	PPBAABBDGBB	no	bound	NA	no	no
1d6v_L	L1-11-I-2-1	allT	2.0	P 1 21 1	KASQDINSYLS	BBABBALLBBB	BPABPDLLPBB	no	bound	kappa	no	no
1d6v_L	L2-7-I-2-1	allT	2.0	P 1 21 1	RANRLVD	LLABBBB	LLDPPPP	no	bound	kappa	no	no
1d6v_L	L3-9-I-1-2	cis7	2.0	P 1 21 1	LQYDEFPYT	BBAABBBBB	BPDABPPPB	no	bound	kappa	no	no
1dba_H	H1-13-I-1-7	allT	2.8	P 64 2 2	KASGYAFTNYGVN	BBBLBBAAABBBB	BBBLBPAAABPBB	no	no	NA	no	no
1dba_H	H2-10-I-1-11	allT	2.8	P 64 2 2	WINIYTGEPT	BBBAAALBBB	BBPAAALBPB	no	no	NA	no	no
1dba_H	H3-10-III-1-7	allT	2.8	P 64 2 2	GDYVNWYFDV	BBAAALBBAB	PPAAALBBAB	Core member	no	NA	no	no
1dba_L	L1-16-I-1-41	allT	2.8	P 64 2 2	RSSQSLIHSNGNTYLH	BBABBABBAALBBBBB	BBAPPDPPAALBBPBB	no	no	kappa	no	no
1dba_L	L2-7-I-2-11	allT	2.8	P 64 2 2	KVSNRFY	LLABBBB	LLDBPBP	no	no	kappa	no	no
1dba_L	L3-9-I-1-4	cis7	2.8	P 64 2 2	SQSSHVPPT	BBAABBBBB	BBDABBPPB	no	no	kappa	no	no
1dbb_H	H1-13-I-1-130	allT	2.7	P 64 2 2	KASGYAFTNYGVN	BBBLBBAAABBBB	BPBLBPAAABBBP	no	bound	NA	no	no
1dbb_H	H2-10-I-1-13	allT	2.7	P 64 2 2	WINIYTGEPT	BBBAAALBBB	BBPAADLBBB	no	bound	NA	no	no
1dbb_H	H3-10-III-1-11	allT	2.7	P 64 2 2	GDYVNWYFDV	BBAAALBBAB	BPAAALBBDB	Core member	bound	NA	no	no
1dbb_L	L1-16-I-1-46	allT	2.7	P 64 2 2	RSSQSLIHSNGNTYLH	BBABBABBAALBBBBB	BBAPBDPBAALBBBBB	no	bound	kappa	no	no
1dbb_L	L2-7-I-2-27	allT	2.7	P 64 2 2	KVSNRFY	LLABBBB	LLDBPPB	no	bound	kappa	no	no
1dbb_L	L3-9-I-1-9	cis7	2.7	P 64 2 2	SQSSHVPPT	BBAABBBBB	BBDABBBPB	no	bound	kappa	no	no
1dbj_H	H1-13-I-1-30	allT	2.7	P 64 2 2	KASGYAFTNYGVN	BBBLBBAAABBBB	PPBLBPAAABBBB	no	bound	NA	no	no
1dbj_H	H2-10-I-1-27	allT	2.7	P 64 2 2	WINIYTGEPT	BBBAAALBBB	BBBAAALPPB	no	bound	NA	no	no
1dbj_H	H3-10-III-1-13	allT	2.7	P 64 2 2	GDYVNWYFDV	BBAAALBBAB	PBAADLPBAB	Core member	bound	NA	no	no
1dbj_L	L1-16-I-12-1	allT	2.7	P 64 2 2	RSSQSLIHSNGNTYLH	BBABBABBABLBBBBB	BBABBDPPABLBBPBB	no	bound	kappa	no	no
1dbj_L	L2-7-I-2-5	allT	2.7	P 64 2 2	KVSNRFY	LLABBBB	LLDBPPP	no	bound	kappa	no	no
1dbj_L	L3-9-I-5-14	cis7	2.7	P 64 2 2	SQSSHVPPT	BBBABBBBB	BBBDBPBPB	no	bound	kappa	no	no
1dbk_H	H1-13-I-1-32	allT	3.0	P 64 2 2	KASGYAFTNYGVN	BBBLBBAAABBBB	BPBLBPAAABBBB	no	bound	NA	no	no
1dbk_H	H2-10-I-1-11	allT	3.0	P 64 2 2	WINIYTGEPT	BBBAAALBBB	BBPAAALBPB	no	bound	NA	no	no
1dbk_H	H3-10-III-1-6	allT	3.0	P 64 2 2	GDYVNWYFDV	BBAAALBBAB	PPAAALBPDB	Core member	bound	NA	no	no
1dbk_L	L1-16-I-1-38	allT	3.0	P 64 2 2	RSSQSLIHSNGNTYLH	BBABBABBAALBBBBB	BBDBPDPPAALBBBBB	no	bound	kappa	no	no
1dbk_L	L2-7-I-2-4	allT	3.0	P 64 2 2	KVSNRFY	LLABBBB	LGDBPPP	no	bound	kappa	no	no
1dbk_L	L3-9-I-1-1	cis7	3.0	P 64 2 2	SQSSHVPPT	BBAABBBBB	BBDABPPPB	no	bound	kappa	no	no
1dbm_H	H1-13-I-1-38	allT	2.7	P 64 2 2	KASGYAFTNYGVN	BBBLBBAAABBBB	BBBLBPAADBBBP	no	bound	NA	no	no
1dbm_H	H2-10-I-1-11	allT	2.7	P 64 2 2	WINIYTGEPT	BBBAAALBBB	BBPAAALBPB	no	bound	NA	no	no
1dbm_H	H3-10-III-1-3	allT	2.7	P 64 2 2	GDYVNWYFDV	BBAAALBBAB	BBAADLPBDB	Core member	bound	NA	no	no
1dbm_L	L1-16-I-1-18	allT	2.7	P 64 2 2	RSSQSLIHSNGNTYLH	BBABBABBAALBBBBB	BBABPDPPAALPBBPB	no	bound	kappa	no	no
1dbm_L	L2-7-I-2-4	allT	2.7	P 64 2 2	KVSNRFY	LLABBBB	LGDBPPP	no	bound	kappa	no	no
1dbm_L	L3-9-I-5-1	cis7	2.7	P 64 2 2	SQSSHVPPT	BBBABBBBB	BPBDBPPPB	no	bound	kappa	no	no
1dcl_A	L1-14-O-10-1	allT	2.3	P 31 2 1	TGTSSNVGGYNYVS	BBABBLBALLABBB	BPDPPLBALGAPPB	no	no	lambda	no	light only
1dcl_A	L2-7-I-17-2	allT	2.3	P 31 2 1	EVNKRPS	LLABBAL	LLDPBAG	no	no	lambda	no	light only
1dcl_A	L3-10-O-4-1	allT	2.3	P 31 2 1	SSYEGSDNFV	BBLABLABBB	BBGAPGDBBP	no	no	lambda	no	light only
1dcl_B	L1-14-II-4-1	allT	2.3	P 31 2 1	TGTSSNVGGYNYVS	BBBAAAAAABBBBB	BBBAADAAABBBBB	no	no	lambda	no	light only
1dcl_B	L2-7-I-2-4	allT	2.3	P 31 2 1	EVNKRPS	LLABBBB	LGDBPPP	no	no	lambda	no	light only
1dcl_B	L3-10-II-1-1	allT	2.3	P 31 2 1	SSYEGSDNFV	BBBALLLBBB	BBPDGLLPBB	Core member	no	lambda	no	light only
1dee_A	L1-11-I-2-2	allT	2.7	P 1 21 1	RTSQSISSYLN	BBABBALLBBB	BBABPDLLPBB	no	bound	kappa	no	no
1dee_A	L2-7-I-2-1	allT	2.7	P 1 21 1	AASSLQS	LLABBBB	LLDPPPP	no	bound	kappa	no	no
1dee_A	L3-9-I-1-4	cis7	2.7	P 1 21 1	QQSYSAPRT	BBAABBBBB	BBDABBPPB	no	bound	kappa	no	no
1dee_B	H1-13-I-1-1	allT	2.7	P 1 21 1	AASGFTFSGYGMH	BBBLBBAAABBBB	PPBLBPAAABPBB	no	bound	NA	no	no
1dee_B	H2-10-II-1-5	allT	2.7	P 1 21 1	LISYDESNKY	BBBAALABBB	BBPAALAPBB	no	bound	NA	no	no
1dee_B	H3-12-VI-1-1	allT	2.7	P 1 21 1	VKFYDPTAPNDY	BABBBAABBBAB	PABPBAAPPPAB	Core member	bound	NA	no	no
1dee_C	L1-11-I-2-2	allT	2.7	P 1 21 1	RTSQSISSYLN	BBABBALLBBB	BBABPDLLPBB	no	bound	kappa	no	no
1dee_C	L2-7-I-2-1	allT	2.7	P 1 21 1	AASSLQS	LLABBBB	LLDPPPP	no	bound	kappa	no	no
1dee_C	L3-9-I-1-4	cis7	2.7	P 1 21 1	QQSYSAPRT	BBAABBBBB	BBDABBPPB	no	bound	kappa	no	no
1dee_D	H1-13-I-1-1	allT	2.7	P 1 21 1	AASGFTFSGYGMH	BBBLBBAAABBBB	PPBLBPAAABPBB	no	bound	NA	no	no
1dee_D	H2-10-II-1-5	allT	2.7	P 1 21 1	LISYDESNKY	BBBAALABBB	BBPAALAPBB	no	bound	NA	no	no
1dee_D	H3-12-VI-1-1	allT	2.7	P 1 21 1	VKFYDPTAPNDY	BABBBAABBBAB	PABPBAAPPPAB	Core member	bound	NA	no	no
1dee_E	L1-11-I-2-2	allT	2.7	P 1 21 1	RTSQSISSYLN	BBABBALLBBB	BBABPDLLPBB	no	bound	kappa	no	no
1dee_E	L2-7-I-2-1	allT	2.7	P 1 21 1	AASSLQS	LLABBBB	LLDPPPP	no	bound	kappa	no	no
1dee_E	L3-9-I-1-4	cis7	2.7	P 1 21 1	QQSYSAPRT	BBAABBBBB	BBDABBPPB	no	bound	kappa	no	no
1dee_F	H1-13-I-1-1	allT	2.7	P 1 21 1	AASGFTFSGYGMH	BBBLBBAAABBBB	PPBLBPAAABPBB	no	bound	NA	no	no
1dee_F	H2-10-II-1-5	allT	2.7	P 1 21 1	LISYDESNKY	BBBAALABBB	BBPAALAPBB	no	bound	NA	no	no
1dee_F	H3-12-VI-1-1	allT	2.7	P 1 21 1	VKFYDPTAPNDY	BABBBAABBBAB	PABPBAAPPPAB	Core member	bound	NA	no	no
1dfb_H	H1-13-I-1-6	allT	2.7	P 21 21 21	AASGFTFNDYAMH	BBBLBBAAABBBB	BPBLBPAAABPBB	no	no	NA	no	no
1dfb_H	H2-10-II-1-4	allT	2.7	P 21 21 21	GISWDSSSIG	BBBAALABBB	BBPADLABBB	no	no	NA	no	no
1dfb_H	H3-17-O-3-1	allT	2.7	P 21 21 21	GRDYYDSGGYFTVAFDI	BBABBBBBLBBBABBAB	PPAPBBBPGBBPABBDB	no	no	NA	no	no
1dfb_L	L1-11-I-1-1	allT	2.7	P 21 21 21	RASQSISRWLA	BBABBALABBB	BBABPDGDPBB	no	no	kappa	no	no
1dfb_L	L2-7-I-2-1	allT	2.7	P 21 21 21	KASSLES	LLABBBB	LLDPPPP	no	no	kappa	no	no
1dfb_L	L3-7-I-1-2	allT	2.7	P 21 21 21	QQYNSYS	BBAAALB	BPDADLP	Core member	no	kappa	no	no
1dl7_H	H1-13-I-1-133	allT	2.35	P 21 21 21	TVSGFSLTGYGVN	BBBLBBAAABBBB	BPBLBPADABPBB	no	bound	NA	no	no
1dl7_H	H2-9-I-1-1	allT	2.35	P 21 21 21	MIWGDGSTD	BBBAALBBB	BBPAALPBB	no	bound	NA	no	no
1dl7_H	H3-5-O-5-1	cis4	2.35	P 21 21 21	DYGPY	BLABB	PLAPB	no	bound	NA	no	no
1dl7_L	L1-14-I-2-5	allT	2.35	P 21 21 21	RSSTGAVTTSNYAN	BBAABBBBAAALBB	BBAABPPBAAALPB	no	bound	lambda	no	no
1dl7_L	L2-7-I-2-5	allT	2.35	P 21 21 21	GTKHRTP	LLABBBB	LLDBPPP	no	bound	lambda	no	no
1dl7_L	L3-9-II-1-4	allT	2.35	P 21 21 21	ALWYSNHWV	BBBBLABBB	BBPBLDBBB	no	bound	lambda	no	no
1dlf_H	H1-13-I-1-26	allT	1.45	P 21 21 21	ATSGFTFSDAWMD	BBBLBBAAABBBB	PBBLBPAAAPPBB	no	no	NA	no	no
1dlf_H	H2-12-I-1-1	allT	1.45	P 21 21 21	EIRNKANNHATY	BBBBAAALLBBB	BBPPAADLLPBB	no	no	NA	no	no
1dlf_H	H3-10-O-10-1	allT	1.45	P 21 21 21	IYYHYPWFAY	BBLABABBAB	BBGABABPAB	no	no	NA	no	no
1dlf_L	L1-16-I-1-15	allT	1.45	P 21 21 21	RSSQSLVHSNGNTYLH	BBABBABBAALBBBBB	BBABPAPPAALPBBBB	no	no	kappa	no	no
1dlf_L	L2-7-I-2-1	allT	1.45	P 21 21 21	KVSNRFS	LLABBBB	LLDPPPP	no	no	kappa	no	no
1dlf_L	L3-9-I-1-4	cis7	1.45	P 21 21 21	SQSTHVPFT	BBAABBBBB	BBDABBPPB	no	no	kappa	no	no
1dn0_A	L1-12-II-1-4	allT	2.28	P 31 2 1	GASQSVSSNYLA	BBABBBBLLBBB	PBABPPPLLPBB	no	no	kappa	no	no
1dn0_A	L2-7-I-2-1	allT	2.28	P 31 2 1	DASSRAT	LLABBBB	LLDPPPP	Core member	no	kappa	no	no
1dn0_A	L3-9-I-1-1	cis7	2.28	P 31 2 1	QQYGSSPLT	BBAABBBBB	BBDABPPPB	no	no	kappa	no	no
1dn0_B	H1-13-O-23-1	allT	2.28	P 31 2 1	AVYGGSFSDYYWS	BBBLLBABLBBBB	BBBGGPAPLPPPB	no	no	NA	no	no
1dn0_B	H2-9-I-1-2	allT	2.28	P 31 2 1	EINHSGSTN	BBBAALBBB	BBBAALPBB	no	no	NA	no	no
1dn0_B	H3-12-IX-1-1	allT	2.28	P 31 2 1	PPHDTSGHYWNY	BABABBBBBBAB	PABABBPPBBAB	Core member	no	NA	no	no
1dn0_C	L1-12-II-1-1	allT	2.28	P 31 2 1	GASQSVSSNYLA	BBABBBBLLBBB	BBABPPPLLPBB	no	no	kappa	no	no
1dn0_C	L2-7-I-2-1	allT	2.28	P 31 2 1	DASSRAT	LLABBBB	LLDPPPP	Core member	no	kappa	no	no
1dn0_C	L3-9-I-1-1	cis7	2.28	P 31 2 1	QQYGSSPLT	BBAABBBBB	BBDABPPPB	no	no	kappa	no	no
1dn0_D	H1-13-O-23-2	allT	2.28	P 31 2 1	AVYGGSFSDYYWS	BBBLLBABLBBBB	BPBGGBAPLPPPB	no	no	NA	no	no
1dn0_D	H2-9-I-1-2	allT	2.28	P 31 2 1	EINHSGSTN	BBBAALBBB	BBBAALPBB	no	no	NA	no	no
1dn0_D	H3-12-IX-2-1	allT	2.28	P 31 2 1	PPHDTSGHYWNY	BABAABBBBBAB	PABAAPPPBBDB	no	no	NA	no	no
1dqd_H	H1-13-I-8-4	allT	2.1	P 21 21 2	SVTGDSITSGYWN	BBBLBBAABLBBB	BBBLBPAABGBBB	no	no	NA	no	no
1dqd_H	H2-9-I-1-1	allT	2.1	P 21 21 2	YISYSGSTY	BBBAALBBB	BBPAALPBB	no	no	NA	no	no
1dqd_H	H3-14-O-11-1	allT	2.1	P 21 21 2	PPGYYGSGPYAMDY	BBBBLLBLABBBBB	PPBBGGBGABPBBB	no	no	NA	no	no
1dqd_L	L1-10-I-2-9	allT	2.1	P 21 21 2	SASSSVSYMH	BBABBBABBB	BPABPBABBP	no	no	kappa	no	no
1dqd_L	L2-7-I-2-1	allT	2.1	P 21 21 2	TTSNLAS	LLABBBB	LLDPPPP	no	no	kappa	no	no
1dqd_L	L3-9-I-1-1	cis7	2.1	P 21 21 2	QQRSTYPPT	BBAABBBBB	BBDABPPPB	no	no	kappa	no	no
1dqj_A	L1-11-I-1-1	allT	2.0	P 42 21 2	RASQSISNNLH	BBABBALABBB	BBABPDGDPBB	Core member	bound	kappa	no	no
1dqj_A	L2-7-I-2-3	allT	2.0	P 42 21 2	YASQSIS	LLABBBB	LLDPPBP	no	bound	kappa	no	no
1dqj_A	L3-9-I-1-1	cis7	2.0	P 42 21 2	QQSNSWPYT	BBAABBBBB	BBDABPPPB	Core member	bound	kappa	no	no
1dqj_B	H1-13-I-1-3	allT	2.0	P 42 21 2	SVTGDSVTSDYWS	BBBLBBAAABBBB	PBBGBPADDBPBB	no	bound	NA	no	no
1dqj_B	H2-9-I-1-2	allT	2.0	P 42 21 2	YISYSGSTY	BBBAALBBB	BBBAALPBB	no	bound	NA	no	no
1dql_H	H1-13-I-1-16	allT	2.6	P 1 21 1	AASGFTFSSYAMH	BBBLBBAAABBBB	PBBLBPAADBPBB	no	no	NA	no	no
1dql_H	H2-10-II-1-1	allT	2.6	P 1 21 1	VISSDGGNKY	BBBAALABBB	BBPAALABBB	no	no	NA	no	no
1dql_H	H3-14-O-18-1	allT	2.6	P 1 21 1	GNPPYSSGWGGGDY	BBBBLBBAABLLAB	PPPPLBPADPGLAB	no	no	NA	no	no
1dql_L	L1-11-I-1-1	allT	2.6	P 1 21 1	RASQDIRNDLG	BBABBALABBB	BBABPDGDPBB	no	no	kappa	no	no
1dql_L	L2-7-I-2-1	allT	2.6	P 1 21 1	AASSLQS	LLABBBB	LLDPPPP	no	no	kappa	no	no
1dql_L	L3-8-I-2-2	allT	2.6	P 1 21 1	LQQNSNWT	BBAABBBB	BPDABPPB	no	no	kappa	no	no
1dqm_H	H1-13-I-1-84	allT	2.1	C 1 2 1	SVTGDSVTSDYWS	BBBLBBAAABBBB	PPBLBBAAABBBB	no	no	NA	no	no
1dqm_H	H2-9-I-1-1	allT	2.1	C 1 2 1	YISYSGSTY	BBBAALBBB	BBPAALPBB	no	no	NA	no	no
1dqm_H	H3-5-I-1-1	allT	2.1	C 1 2 1	WGGDV	AALAB	AALAB	no	no	NA	no	no
1dqm_L	L1-11-I-1-2	allT	2.1	C 1 2 1	RASQSISNNLH	BBABBALABBB	BPABPDGDPBB	no	no	kappa	no	no
1dqm_L	L2-7-I-2-3	allT	2.1	C 1 2 1	YASQSIS	LLABBBB	LLDPPBP	no	no	kappa	no	no
1dqm_L	L3-9-I-1-24	cis7	2.1	C 1 2 1	QQSNSWPYT	BBAABBBBB	BPDABBPPB	no	no	kappa	no	no
1dqq_A	L1-11-I-1-2	allT	1.8	P 1	RASQSISNNLH	BBABBALABBB	BPABPDGDPBB	Core member	no	kappa	no	no
1dqq_A	L2-7-I-2-3	allT	1.8	P 1	YASQSIS	LLABBBB	LLDPPBP	no	no	kappa	no	no
1dqq_A	L3-9-I-1-1	cis7	1.8	P 1	QQSNSWPYT	BBAABBBBB	BBDABPPPB	no	no	kappa	no	no
1dqq_B	H2-9-I-1-3	allT	1.8	P 1	YISYSGSTY	BBBAALBBB	BBPADLPBB	no	no	NA	no	no
1dqq_B	H3-5-I-1-2	allT	1.8	P 1	WGGDV	AALAB	ADLAB	no	no	NA	no	no
1dqq_C	L1-11-I-1-2	allT	1.8	P 1	RASQSISNNLH	BBABBALABBB	BPABPDGDPBB	no	no	kappa	no	no
1dqq_C	L2-7-I-2-3	allT	1.8	P 1	YASQSIS	LLABBBB	LLDPPBP	no	no	kappa	no	no
1dqq_C	L3-9-I-1-1	cis7	1.8	P 1	QQSNSWPYT	BBAABBBBB	BBDABPPPB	no	no	kappa	no	no
1dqq_D	H1-13-I-1-1	allT	1.8	P 1	SVTGDSVTSDYWS	BBBLBBAAABBBB	PPBLBPAAABPBB	no	no	NA	no	no
1dqq_D	H2-9-I-1-3	allT	1.8	P 1	YISYSGSTY	BBBAALBBB	BBPADLPBB	no	no	NA	no	no
1dqq_D	H3-5-I-1-1	allT	1.8	P 1	WGGDV	AALAB	AALAB	no	no	NA	no	no
1dsf_H	H1-13-I-7-3	allT	2.2	P 61 2 2	AASGFIFSDNYMY	BBBLBALAABBBB	PPBLBAGADBPBB	no	no	NA	no	no
1dsf_H	H2-10-II-4-1	allT	2.2	P 61 2 2	TISDGGTYID	BBBBLLABBB	BBPPLLABBB	no	no	NA	no	no
1dsf_H	H3-12-O-21-1	allT	2.2	P 61 2 2	SPIYYDYAPFTY	BBAAALABBLAB	BPAADLDBPLAB	no	no	NA	no	no
1dsf_L	L1-16-I-1-23	allT	2.2	P 61 2 2	RSSQNLVHSDGKTYLH	BBABBABBAALBBBBB	BBABPAPPAALBBPBB	Core member	no	kappa	no	no
1dsf_L	L2-7-I-2-2	allT	2.2	P 61 2 2	KVSNRFS	LLABBBB	LGDPPPP	no	no	kappa	no	no
1dsf_L	L3-9-I-1-4	cis7	2.2	P 61 2 2	SQSTHVPLT	BBAABBBBB	BBDABBPPB	no	no	kappa	no	no
1dvf_A	L1-11-I-2-6	allT	1.9	C 1 2 1	RASGNIHNYLA	BBABBALLBBB	BPABPALLPBB	no	bound	kappa	no	no
1dvf_A	L2-7-I-2-1	allT	1.9	C 1 2 1	YTTTLAD	LLABBBB	LLDPPPP	no	bound	kappa	no	no
1dvf_A	L3-9-I-1-2	cis7	1.9	C 1 2 1	QHFWSTPRT	BBAABBBBB	BPDABPPPB	no	bound	kappa	no	no
1dvf_B	H1-13-I-1-29	allT	1.9	C 1 2 1	TVSGFSLTGYGVN	BBBLBBAAABBBB	BBBLBPAADBBBB	no	bound	NA	no	no
1dvf_B	H2-9-I-1-1	allT	1.9	C 1 2 1	MIWGDGNTD	BBBAALBBB	BBPAALPBB	Core member	bound	NA	no	no
1dvf_B	H3-8-II-1-9	allT	1.9	C 1 2 1	ERDYRLDY	BBLLBBAB	BBLLBPAB	no	bound	NA	no	no
1dvf_C	L1-11-I-2-1	allT	1.9	C 1 2 1	RASQDISNYLN	BBABBALLBBB	BPABPDLLPBB	no	bound	kappa	no	no
1dvf_C	L2-7-I-2-2	allT	1.9	C 1 2 1	YTSRLHS	LLABBBB	LGDPPPP	no	bound	kappa	no	no
1dvf_C	L3-9-I-1-2	cis7	1.9	C 1 2 1	QQGNTLPWT	BBAABBBBB	BPDABPPPB	no	bound	kappa	no	no
1dvf_D	H1-13-I-1-91	allT	1.9	C 1 2 1	TASGFNIKDTHMN	BBBLBBAAABBBB	PPBLBBAAABBPB	no	bound	NA	no	no
1dvf_D	H2-10-I-1-2	allT	1.9	C 1 2 1	RIDPANGNIQ	BBBAAALBBB	BBBAADLPBB	no	bound	NA	no	no
1dvf_D	H3-13-O-10-1	allT	1.9	C 1 2 1	KVIYYQGRGAMDY	BABBBBLBLBBAB	BAPPPPGBLPBAB	no	bound	NA	no	no
1dzb_A	L1-11-O-2-1	allT	2.0	P 1 21 1	KASQDINSYLR	BBALALBLBBB	BBDLAGPLPBB	no	bound	kappa	no	no
1dzb_A	L2-7-I-2-5	allT	2.0	P 1 21 1	YATSLAD	LLABBBB	LLDBPPP	no	bound	kappa	no	no
1dzb_A	L3-9-I-1-2	allT	2.0	P 1 21 1	LQHGESPYT	BBAABBBBB	BPDABPPPB	no	bound	kappa	no	no
1dzb_A	H1-13-I-1-34	allT	2.0	P 1 21 1	TASGFNIKDTYMH	BBBLBBAAABBBB	PBBLBPAAABBBP	no	bound	NA	no	no
1dzb_A	H2-10-I-1-2	allT	2.0	P 1 21 1	RIDPANGNTK	BBBAAALBBB	BBBAADLPBB	no	bound	NA	no	no
1dzb_A	H3-7-VII-1-1	allT	2.0	P 1 21 1	WDWYFDV	BBBLABB	BBPLDPB	Core member	bound	NA	no	no
1dzb_B	L1-11-O-1-1	allT	2.0	P 1 21 1	KASQDINSYLR	BBBLABBLBBB	BBBLABPLPBB	no	bound	kappa	no	no
1dzb_B	L2-7-I-2-1	allT	2.0	P 1 21 1	YATSLAD	LLABBBB	LLDPPPP	no	bound	kappa	no	no
1dzb_B	L3-9-I-1-2	allT	2.0	P 1 21 1	LQHGESPYT	BBAABBBBB	BPDABPPPB	no	bound	kappa	no	no
1dzb_B	H1-13-I-1-32	allT	2.0	P 1 21 1	TASGFNIKDTYMH	BBBLBBAAABBBB	BPBLBPAAABBBB	no	bound	NA	no	no
1dzb_B	H2-10-I-1-3	allT	2.0	P 1 21 1	RIDPANGNTK	BBBAAALBBB	BBPAADLPBB	no	bound	NA	no	no
1dzb_B	H3-7-VII-1-1	allT	2.0	P 1 21 1	WDWYFDV	BBBLABB	BBPLDPB	Core member	bound	NA	no	no
1e4w_H	H1-13-I-1-25	allT	1.95	P 21 21 21	KASGFTFTNYWMH	BBBLBBAAABBBB	PPBLBBAADBPBB	no	bound	NA	no	no
1e4w_H	H2-10-I-1-2	allT	1.95	P 21 21 21	EILPSNGRTN	BBBAAALBBB	BBBAADLPBB	no	bound	NA	no	no
1e4w_H	H3-5-III-1-1	allT	1.95	P 21 21 21	SPSDY	BBLBB	BBLPB	Core member	bound	NA	no	no
1e4w_L	L1-11-I-2-1	allT	1.95	P 21 21 21	RASQDISHYLN	BBABBALLBBB	BPABPDLLPBB	no	bound	kappa	no	no
1e4w_L	L2-7-I-2-2	allT	1.95	P 21 21 21	YTSTLHS	LLABBBB	LGDPPPP	no	bound	kappa	no	no
1e4w_L	L3-9-I-1-2	cis7	1.95	P 21 21 21	QQGGALPFT	BBAABBBBB	BPDABPPPB	no	bound	kappa	no	no
1e4x_H	H1-13-I-1-25	allT	1.9	C 1 2 1	KASGFTFTNYWMH	BBBLBBAAABBBB	PPBLBBAADBPBB	no	bound	NA	no	no
1e4x_H	H2-10-I-1-3	allT	1.9	C 1 2 1	EILPSNGRTN	BBBAAALBBB	BBPAADLPBB	no	bound	NA	no	no
1e4x_H	H3-5-III-1-1	allT	1.9	C 1 2 1	SPSDY	BBLBB	BBLPB	Core member	bound	NA	no	no
1e4x_I	H1-13-I-1-24	allT	1.9	C 1 2 1	KASGFTFTNYWMH	BBBLBBAAABBBB	PPBLBBAAABPBB	no	bound	NA	no	no
1e4x_I	H2-10-I-1-3	allT	1.9	C 1 2 1	EILPSNGRTN	BBBAAALBBB	BBPAADLPBB	no	bound	NA	no	no
1e4x_I	H3-5-III-1-1	allT	1.9	C 1 2 1	SPSDY	BBLBB	BBLPB	Core member	bound	NA	no	no
1e4x_L	L1-11-I-2-1	allT	1.9	C 1 2 1	RASQDISHYLN	BBABBALLBBB	BPABPDLLPBB	no	bound	kappa	no	no
1e4x_L	L2-7-I-2-1	allT	1.9	C 1 2 1	YTSTLHS	LLABBBB	LLDPPPP	no	bound	kappa	no	no
1e4x_L	L3-9-I-1-2	cis7	1.9	C 1 2 1	QQGGALPFT	BBAABBBBB	BPDABPPPB	no	bound	kappa	no	no
1e4x_M	L1-11-I-10-1	allT	1.9	C 1 2 1	RASQDISHYLN	BBABLALLBBB	BPABLALLPBB	no	bound	kappa	no	no
1e4x_M	L2-7-I-2-2	allT	1.9	C 1 2 1	YTSTLHS	LLABBBB	LGDPPPP	no	bound	kappa	no	no
1e4x_M	L3-9-I-1-2	cis7	1.9	C 1 2 1	QQGGALPFT	BBAABBBBB	BPDABPPPB	no	bound	kappa	no	no
1e6j_H	H1-13-I-1-1	allT	3.0	C 1 2 1	KASGYTFTSYTMH	BBBLBBAAABBBB	PPBLBPAAABPBB	no	bound	NA	no	no
1e6j_H	H2-10-I-1-6	allT	3.0	C 1 2 1	YINPSSGYSN	BBBAAALBBB	BBBAAALPBB	no	bound	NA	no	no
1e6j_H	H3-11-VII-1-1	allT	3.0	C 1 2 1	PVVRLGYNFDY	BBBBABBBBAB	PBPBABPBPAB	no	bound	NA	no	no
1e6j_L	L1-10-I-2-4	allT	3.0	C 1 2 1	SASSSVSYMH	BBABBBABBB	BPABPBABBB	no	bound	kappa	no	no
1e6j_L	L2-7-I-2-2	allT	3.0	C 1 2 1	EISKLAS	LLABBBB	LGDPPPP	no	bound	kappa	no	no
1e6j_L	L3-8-II-2-1	cis6	3.0	C 1 2 1	QQWNYPFT	BBABBALB	BPABPALP	no	bound	kappa	no	no
1e6o_H	H1-13-I-1-1	allT	1.8	P 21 21 21	KASGYTFTSYTMH	BBBLBBAAABBBB	PPBLBPAAABPBB	Core member	no	NA	no	no
1e6o_H	H2-10-I-1-2	allT	1.8	P 21 21 21	YINPSSGYSN	BBBAAALBBB	BBBAADLPBB	no	no	NA	no	no
1e6o_H	H3-11-VII-1-2	allT	1.8	P 21 21 21	PVVRLGYNFDY	BBBBABBBBAB	PBBBABPBPAB	no	no	NA	no	no
1e6o_L	L1-10-I-2-4	allT	1.8	P 21 21 21	SASSSVSYMH	BBABBBABBB	BPABPBABBB	no	no	kappa	no	no
1e6o_L	L2-7-I-2-2	allT	1.8	P 21 21 21	EISKLAS	LLABBBB	LGDPPPP	no	no	kappa	no	no
1e6o_L	L3-8-II-2-1	cis6	1.8	P 21 21 21	QQWNYPFT	BBABBALB	BPABPALP	no	no	kappa	no	no
1eap_A	L1-11-I-2-1	allT	2.4	P 1 21 1	KASQDIKKYIG	BBABBALLBBB	BPABPDLLPBB	no	bound	kappa	no	no
1eap_A	L2-7-I-2-2	allT	2.4	P 1 21 1	YTSTLLP	LLABBBB	LGDPPPP	no	bound	kappa	no	no
1eap_A	L3-8-I-1-1	allT	2.4	P 1 21 1	LQYYNLRT	BBAABLBB	BPDABGBB	no	bound	kappa	no	no
1eap_B	H1-13-I-1-128	allT	2.4	P 1 21 1	KASGYISTDHAIH	BBBLBBAAABBBB	PPPLBPAAABPPB	no	bound	NA	no	no
1eap_B	H2-10-I-1-9	allT	2.4	P 1 21 1	YISPGNGDIK	BBBAAALBBB	BBPAAALPBB	no	bound	NA	no	no
1eap_B	H3-10-O-36-1	allT	2.4	P 1 21 1	SYYGSSYVDY	BBBLBBABBB	PPBGBPABBP	no	bound	NA	no	no
1eeq_A	L1-17-I-1-22	allT	1.5	P 21 21 2	KSSQSVLDSSNSKNYLA	BBABBABBAAALBBBBB	BPABPDPPAADLPBPBB	no	no	kappa	no	light only
1eeq_A	L2-7-I-2-1	allT	1.5	P 21 21 2	WASTRES	LLABBBB	LLDPPPP	no	no	kappa	no	light only
1eeq_A	L3-9-I-1-1	cis7	1.5	P 21 21 2	QQYYSHPYS	BBAABBBBB	BBDABPPPB	no	no	kappa	no	light only
1eeq_B	L1-17-I-1-3	allT	1.5	P 21 21 2	KSSQSVLDSSNSKNYLA	BBABBABBAAALBBBBB	BBABPDPPAADLBPPBB	no	no	kappa	no	light only
1eeq_B	L2-7-I-2-1	allT	1.5	P 21 21 2	WASTRES	LLABBBB	LLDPPPP	no	no	kappa	no	light only
1eeq_B	L3-9-I-1-1	cis7	1.5	P 21 21 2	QQYYSHPYS	BBAABBBBB	BBDABPPPB	no	no	kappa	no	light only
1eeu_A	L1-17-I-1-20	allT	1.6	P 21 21 2	KSSQSVLDSSNSKNYLA	BBABBABBAAALBBBBB	BPABPDPPAADLBBPBB	no	no	kappa	no	light only
1eeu_A	L2-7-I-2-1	allT	1.6	P 21 21 2	WASTRES	LLABBBB	LLDPPPP	no	no	kappa	no	light only
1eeu_A	L3-9-I-1-1	cis7	1.6	P 21 21 2	DQYYSHPYS	BBAABBBBB	BBDABPPPB	no	no	kappa	no	light only
1eeu_B	L1-17-I-1-3	allT	1.6	P 21 21 2	KSSQSVLDSSNSKNYLA	BBABBABBAAALBBBBB	BBABPDPPAADLBPPBB	no	no	kappa	no	light only
1eeu_B	L2-7-I-2-1	allT	1.6	P 21 21 2	WASTRES	LLABBBB	LLDPPPP	no	no	kappa	no	light only
1eeu_B	L3-9-I-1-1	cis7	1.6	P 21 21 2	DQYYSHPYS	BBAABBBBB	BBDABPPPB	no	no	kappa	no	light only
1efq_A	L1-17-I-1-13	allT	1.6	P 63	KSSQSVLYSSNSKNYLA	BBABBABBAAALBBBBB	BBABPDPPAAALBPPBB	no	no	kappa	no	light only
1efq_A	L2-7-I-2-1	allT	1.6	P 63	WASTRES	LLABBBB	LLDPPPP	no	no	kappa	no	light only
1efq_A	L3-9-I-1-1	cis7	1.6	P 63	QQYYSTPYS	BBAABBBBB	BBDABPPPB	no	no	kappa	no	light only
1egj_H	H1-13-I-1-2	allT	2.8	P 41 21 2	KASGYTFTDYYMK	BBBLBBAAABBBB	PBBLBPAAABPBB	no	bound	NA	no	no
1egj_H	H2-10-I-1-3	allT	2.8	P 41 21 2	DINPSNGGTL	BBBAAALBBB	BBPAADLPBB	no	bound	NA	no	no
1egj_H	H3-10-III-3-1	allT	2.8	P 41 21 2	GDGIHGGFAY	BALAALBBAB	PDLADLBPAB	no	bound	NA	no	no
1egj_L	L1-15-O-1-1	allT	2.8	P 41 21 2	RANESVYSYGDSFMH	BBABBABBLLBBBBB	BPABPDPBLLBBPBB	no	bound	kappa	no	no
1egj_L	L2-7-I-2-2	allT	2.8	P 41 21 2	LASNLAS	LLABBBB	LGDPPPP	no	bound	kappa	no	no
1egj_L	L3-9-I-1-2	cis7	2.8	P 41 21 2	QQNNEDPWT	BBAABBBBB	BPDABPPPB	no	bound	kappa	no	no
1ehl_H	H1-13-I-1-43	allT	2.4	C 1 2 1	KASGYSFTSFWMH	BBBLBBAAABBBB	PPBLBPAADBPPB	no	bound	NA	no	no
1ehl_H	H2-10-O-8-1	allT	2.4	C 1 2 1	TIYPGNSDTS	BBBBLLLBBB	BBBPLLLPBB	no	bound	NA	no	no
1ehl_H	H3-11-O-3-1	allT	2.4	C 1 2 1	RSGYKYYALDY	BBBBLALBBAB	PPPPGALBPAB	no	bound	NA	no	no
1ehl_L	L1-16-I-1-2	allT	2.4	C 1 2 1	RSSQSIVHSNGNTYLE	BBABBABBAALBBBBB	BPABPDPPAALPBPBB	no	bound	kappa	no	no
1ehl_L	L2-7-I-2-4	allT	2.4	C 1 2 1	KVSNRFS	LLABBBB	LGDBPPP	no	bound	kappa	no	no
1ehl_L	L3-8-III-3-2	allT	2.4	C 1 2 1	FQGSLVPT	BBABABBB	BPAPABPB	no	bound	kappa	no	no
1ejo_H	H1-13-I-1-2	allT	2.3	P 21 21 21	AASGFTFSSYTMS	BBBLBBAAABBBB	PBBLBPAAABPBB	no	bound	NA	no	no
1ejo_H	H2-10-II-1-1	allT	2.3	P 21 21 21	TISSGGAYTY	BBBAALABBB	BBPAALABBB	no	bound	NA	no	no
1ejo_H	H3-11-O-47-1	allT	2.3	P 21 21 21	RAFDSDVGFAS	ABAABBALBAB	ABDDBPDGBAB	no	bound	NA	no	no
1ejo_L	L1-15-I-1-11	allT	2.3	P 21 21 21	RASESVDSYGNSFMH	BBABBABBLLBBBBB	PBABPDPBLLBPPBB	no	bound	kappa	no	no
1ejo_L	L2-7-I-2-1	allT	2.3	P 21 21 21	RASNLES	LLABBBB	LLDPPPP	no	bound	kappa	no	no
1ejo_L	L3-9-I-1-1	cis7	2.3	P 21 21 21	QQSNEDPLT	BBAABBBBB	BBDABPPPB	no	bound	kappa	no	no
1ek3_A	L1-17-I-1-25	allT	1.9	P 21 21 21	KSSQNLLDSSFDTNTLA	BBABBABBAAALBBBBB	BBABPAPPAADLBBPBB	no	no	kappa	no	light only
1ek3_A	L2-7-I-2-1	allT	1.9	P 21 21 21	WASSRES	LLABBBB	LLDPPPP	no	no	kappa	no	light only
1ek3_A	L3-9-I-1-40	cis7	1.9	P 21 21 21	QQYYSTPPT	BBAABBBBB	BPDAPBPPB	no	no	kappa	no	light only
1ek3_B	L1-17-O-1-1	allT	1.9	P 21 21 21	KSSQNLLDSSFDTNTLA	BBABBABBLABABBBBB	BBABPAPPGDPAPBPBB	no	no	kappa	no	light only
1ek3_B	L2-7-I-2-1	allT	1.9	P 21 21 21	WASSRES	LLABBBB	LLDPPPP	no	no	kappa	no	light only
1ek3_B	L3-9-I-1-40	cis7	1.9	P 21 21 21	QQYYSTPPT	BBAABBBBB	BPDAPBPPB	no	no	kappa	no	light only
1emt_H	H1-13-I-1-2	allT	2.25	P 1 21 1	KTSGYVFSSSWMN	BBBLBBAAABBBB	PBBLBPAAABPBB	no	no	NA	no	no
1emt_H	H2-10-I-1-2	allT	2.25	P 1 21 1	RIYPGNGNTN	BBBAAALBBB	BBBAADLPBB	no	no	NA	no	no
1emt_H	H3-4-O-2-1	allT	2.25	P 1 21 1	SSAY	AALB	AALB	no	no	NA	no	no
1emt_L	L1-11-I-2-1	allT	2.25	P 1 21 1	SASQDISNYLN	BBABBALLBBB	BPABPDLLPBB	no	no	kappa	no	no
1emt_L	L2-7-I-2-2	allT	2.25	P 1 21 1	YTSSLRS	LLABBBB	LGDPPPP	no	no	kappa	no	no
1emt_L	L3-9-I-1-1	cis7	2.25	P 1 21 1	QQYSRLPFT	BBAABBBBB	BBDABPPPB	no	no	kappa	no	no
1eo8_H	H1-13-I-1-1	allT	2.8	P 3 2 1	KATGYSFSTYFIE	BBBLBBAAABBBB	PPBLBPAAABPBB	no	bound	NA	no	no
1eo8_H	H2-10-O-3-11	allT	2.8	P 3 2 1	EILPGSDNTN	BBBBLALBBB	BBBPLDLPBB	no	bound	NA	no	no
1eo8_H	H3-9-O-20-1	allT	2.8	P 3 2 1	PTGRLWFSY	ALABAAABB	AGABAAAPB	no	bound	NA	no	no
1eo8_L	L1-10-I-2-14	allT	2.8	P 3 2 1	SASSDISYMH	BBABBBABBB	BPABBBDBBB	no	bound	kappa	no	no
1eo8_L	L2-7-I-2-1	allT	2.8	P 3 2 1	DTSKLAS	LLABBBB	LLDPPPP	no	bound	kappa	no	no
1eo8_L	L3-8-I-2-2	allT	2.8	P 3 2 1	HQRSSYPT	BBAABBBB	BPDABPPB	no	bound	kappa	no	no
1etz_A	L1-14-I-2-5	allT	2.6	P 1	RSSTGAVTTSNYAI	BBAABBBBAAALBB	BBAABPPBAAALPB	no	bound	lambda	no	no
1etz_A	L2-7-I-10-5	allT	2.6	P 1	GTNNRVP	LAABBBB	GDDBPPP	no	bound	lambda	no	no
1etz_A	L3-9-II-1-7	allT	2.6	P 1	ALWYSNHWV	BBBBLABBB	BBBBLDBBB	no	bound	lambda	no	no
1etz_B	H1-15-I-2-3	allT	2.6	P 1	SFSGFSLSTSGMGVG	BBBLBBAABBLBBBB	BBBLBBAAPPLPBBB	no	bound	NA	no	no
1etz_B	H2-9-I-1-2	allT	2.6	P 1	DIWWNDKKY	BBBAALBBB	BBBAALPBB	no	bound	NA	no	no
1etz_B	H3-16-VII-1-2	allT	2.6	P 1	RTFSYYYGSSFYYFDN	BBBBBBLLBBBBBBAB	PBBBBBLLPBBBBBAB	Core member	bound	NA	no	no
1etz_H	H1-15-I-2-1	allT	2.6	P 1	SFSGFSLSTSGMGVG	BBBLBBAABBLBBBB	PBBLBBAAPPLPBBB	no	bound	NA	no	no
1etz_H	H2-9-I-1-2	allT	2.6	P 1	DIWWNDKKY	BBBAALBBB	BBBAALPBB	no	bound	NA	no	no
1etz_H	H3-16-VII-1-1	allT	2.6	P 1	RTFSYYYGSSFYYFDN	BBBBBBLLBBBBBBAB	BBBBBBLLPBBBBBAP	Core member	bound	NA	no	no
1etz_L	L1-14-I-1-4	allT	2.6	P 1	RSSTGAVTTSNYAI	BBAALBBBAAALBB	BPAAGPPBAAALPB	no	bound	lambda	no	no
1etz_L	L2-7-I-10-1	allT	2.6	P 1	GTNNRVP	LAABBBB	GDDPPPP	no	bound	lambda	no	no
1etz_L	L3-9-II-1-7	allT	2.6	P 1	ALWYSNHWV	BBBBLABBB	BBBBLDBBB	Core member	bound	lambda	no	no
1ezv_X	H1-14-I-8-3	allT	2.3	C 1 2 1	SVTGYSITSGYYWN	BBBLBBAAABBBBB	PBBLBPAAABBBBB	no	bound	NA	no	no
1ezv_X	H2-9-I-1-4	allT	2.3	C 1 2 1	YISNVGDNN	BBBAALBBB	BBPAALPPB	no	bound	NA	no	no
1ezv_X	H3-13-II-3-5	allT	2.3	C 1 2 1	SEYYSVTGYAMDY	BBBBAAALBBBAB	BPBBAAAGPBPDB	Core member	bound	NA	no	no
1ezv_Y	L1-11-I-8-9	allT	2.3	C 1 2 1	RASQDINNFLN	BBABBBAABBB	BBAPPPADPBB	no	bound	kappa	no	no
1ezv_Y	L2-7-I-2-1	allT	2.3	C 1 2 1	YTSRLHA	LLABBBB	LLDPPPP	no	bound	kappa	no	no
1ezv_Y	L3-9-I-1-1	cis7	2.3	C 1 2 1	QHHIKFPWT	BBAABBBBB	BBDABPPPB	no	bound	kappa	no	no
1f11_A	L1-15-I-1-1	allT	3.0	C 1 2 1	KASQSVDYDGDSYMN	BBABBABBLLBBBBB	BPABPDPBLLBPPBB	no	no	kappa	no	no
1f11_A	L2-7-I-2-2	allT	3.0	C 1 2 1	VASNLKS	LLABBBB	LGDPPPP	no	no	kappa	no	no
1f11_A	L3-9-I-1-2	cis7	3.0	C 1 2 1	QQSNEDPFT	BBAABBBBB	BPDABPPPB	no	no	kappa	no	no
1f11_B	H1-13-I-1-1	allT	3.0	C 1 2 1	KASGYTFTDYYMK	BBBLBBAAABBBB	PPBLBPAAABPBB	Core member	no	NA	no	no
1f11_B	H2-10-I-1-3	allT	3.0	C 1 2 1	DINPNNGGTG	BBBAAALBBB	BBPAADLPBB	no	no	NA	no	no
1f11_B	H3-10-XV-1-1	allT	3.0	C 1 2 1	DYGSTYGFAY	ABLLALBBAB	DPLLALBBAB	no	no	NA	no	no
1f11_C	L1-15-I-1-1	allT	3.0	C 1 2 1	KASQSVDYDGDSYMN	BBABBABBLLBBBBB	BPABPDPBLLBPPBB	no	no	kappa	no	no
1f11_C	L2-7-I-2-2	allT	3.0	C 1 2 1	VASNLKS	LLABBBB	LGDPPPP	no	no	kappa	no	no
1f11_C	L3-9-I-1-2	cis7	3.0	C 1 2 1	QQSNEDPFT	BBAABBBBB	BPDABPPPB	no	no	kappa	no	no
1f11_D	H1-13-I-1-1	allT	3.0	C 1 2 1	KASGYTFTDYYMK	BBBLBBAAABBBB	PPBLBPAAABPBB	Core member	no	NA	no	no
1f11_D	H2-10-I-1-3	allT	3.0	C 1 2 1	DINPNNGGTG	BBBAAALBBB	BBPAADLPBB	no	no	NA	no	no
1f11_D	H3-10-XV-1-1	allT	3.0	C 1 2 1	DYGSTYGFAY	ABLLALBBAB	DPLLALBBAB	no	no	NA	no	no
1f2x_K	H1-13-O-4-13	allT	2.1	P 1 21 1	AASGYTVSTYCMG	BBBLBBAAABBBB	PBBLBPAAABPBB	no	no	NA	heavy only	no
1f2x_K	H2-8-I-2-1	allT	2.1	P 1 21 1	TILGGSTY	BBBLABBB	BBBGAPBB	Core member	no	NA	heavy only	no
1f2x_K	H3-19-VII-1-2	allT	2.1	P 1 21 1	STVASTGWCSRLRPYDYHY	BABABAAAAAALBAAABAB	PDBDPAAAAAALBAAAPAP	Core member	no	NA	heavy only	no
1f2x_L	H1-13-O-4-12	allT	2.1	P 1 21 1	AASGYTVSTYCMG	BBBLBBAAABBBB	PPBLBPAAABPBB	no	no	NA	heavy only	no
1f2x_L	H2-8-I-3-1	allT	2.1	P 1 21 1	TILGGSTY	BBBLLBBB	BBBLGPBB	Core member	no	NA	heavy only	no
1f2x_L	H3-19-VII-1-1	allT	2.1	P 1 21 1	STVASTGWCSRLRPYDYHY	BABABAAAAAALBAAABAB	PDBDPAAAAAALBAAAPAB	Core member	no	NA	heavy only	no
1f3d_H	H2-10-I-1-9	allT	1.87	P 1 21 1	YIVPYSGGTT	BBBAAALBBB	BBPAAALPBB	no	bound	NA	no	no
1f3d_H	H3-6-I-3-1	allT	1.87	P 1 21 1	DYDGVY	ABLLBB	DPLGBB	no	bound	NA	no	no
1f3d_J	L1-16-I-1-35	allT	1.87	P 1 21 1	RSSQSIFHSDGKTYLE	BBABBABBAALBBBBB	BBABPDPBAALBBPBB	no	bound	kappa	no	no
1f3d_J	L2-7-I-2-1	allT	1.87	P 1 21 1	KVSKRFS	LLABBBB	LLDPPPP	Core member	bound	kappa	no	no
1f3d_K	H1-13-I-1-2	allT	1.87	P 1 21 1	KASGYSFIDYNIH	BBBLBBAAABBBB	PBBLBPAAABPBB	no	bound	NA	no	no
1f3d_K	H2-10-I-1-9	allT	1.87	P 1 21 1	YIVPYSGGTT	BBBAAALBBB	BBPAAALPBB	no	bound	NA	no	no
1f3d_K	H3-6-I-3-1	allT	1.87	P 1 21 1	DYDGVY	ABLLBB	DPLGBB	no	bound	NA	no	no
1f3d_L	L1-16-I-1-35	allT	1.87	P 1 21 1	RSSQSIFHSDGKTYLE	BBABBABBAALBBBBB	BBABPDPBAALBBPBB	no	bound	kappa	no	no
1f3d_L	L2-7-I-2-1	allT	1.87	P 1 21 1	KVSKRFS	LLABBBB	LLDPPPP	Core member	bound	kappa	no	no
1f3d_L	L3-9-I-1-28	cis7	1.87	P 1 21 1	FQGSHVPYT	BBAABBBBB	BBDDBPPPB	no	bound	kappa	no	no
1F3R_B	L1-11-I-1-24	allT	N/A	null	KGSQNINNYLA	BBABBALABBB	PPABPDGDBBB	no	bound	kappa	no	no
1F3R_B	L2-7-I-9-4	allT	N/A	null	NTNSLQT	LLBBBBB	LGBBPPP	no	bound	kappa	no	no
1F3R_B	L3-8-V-1-1	allT	N/A	null	YQYNNGYT	BBBAABBB	PPBDAPBB	no	bound	kappa	no	no
1F3R_B	H1-13-I-16-2	allT	N/A	null	TVSGFSLTSFSVS	BBBBBBAAABBBB	PBPBBPAAABPPB	no	bound	NA	no	no
1F3R_B	H2-9-I-1-12	allT	N/A	null	RMWYDGYTA	BBBAALBBB	BPPAALBPP	no	bound	NA	no	no
1F3R_B	H3-15-O-9-1	allT	N/A	null	DLYGGYPLGFWYFDF	BABBLBABLBALBAB	PAPBLPAPLPAGBDP	no	bound	NA	no	no
1f4w_H	H1-13-I-1-2	allT	2.3	P 1 21 1	AASGYVFSTYDMS	BBBLBBAAABBBB	PBBLBPAAABPBB	no	no	NA	no	no
1f4w_H	H2-10-II-4-1	allT	2.3	P 1 21 1	FISSGGGRTS	BBBBLLABBB	BBPPLLABBB	no	no	NA	no	no
1f4w_H	H3-8-II-1-15	allT	2.3	P 1 21 1	HFYAVLDY	BBLLBBAB	PPLLBPAP	no	no	NA	no	no
1f4w_L	L1-14-I-1-17	allT	2.3	P 1 21 1	RSSTGTVTTSNYAN	BBAALBBBAAALBB	BBAAGBPBAAALPB	no	no	lambda	no	no
1f4w_L	L2-7-I-2-2	allT	2.3	P 1 21 1	ATNNRAA	LLABBBB	LGDPPPP	no	no	lambda	no	no
1f4w_L	L3-9-II-2-1	allT	2.3	P 1 21 1	ALWYSGHWV	BBBBLLBBB	BBPBLLBPB	no	no	lambda	no	no
1f4x_H	H1-13-I-1-2	allT	2.3	P 1 21 1	AASGYVFSTYDMS	BBBLBBAAABBBB	PBBLBPAAABPBB	no	bound	NA	no	no
1f4x_H	H2-10-II-4-1	allT	2.3	P 1 21 1	FISSGGGRTS	BBBBLLABBB	BBPPLLABBB	no	bound	NA	no	no
1f4x_H	H3-8-II-1-15	allT	2.3	P 1 21 1	HFYAVLDY	BBLLBBAB	PPLLBPAP	no	bound	NA	no	no
1f4x_L	L1-14-I-1-13	allT	2.3	P 1 21 1	RSSTGTVTTSNYAN	BBAALBBBAAALBB	BBAAGBPBAADLPB	no	bound	lambda	no	no
1f4x_L	L2-7-I-2-2	allT	2.3	P 1 21 1	ATNNRAA	LLABBBB	LGDPPPP	no	bound	lambda	no	no
1f4x_L	L3-9-II-2-1	allT	2.3	P 1 21 1	ALWYSGHWV	BBBBLLBBB	BBPBLLBPB	no	bound	lambda	no	no
1f4y_H	H1-13-I-1-98	allT	2.8	P 1 21 1	AASGYVFSTYDMS	BBBLBBAAABBBB	BPBLBPAAAPPBB	no	bound	NA	no	no
1f4y_H	H2-10-II-1-4	allT	2.8	P 1 21 1	FISSGGGRTS	BBBAALABBB	BBPADLABBB	no	bound	NA	no	no
1f4y_H	H3-8-II-1-13	allT	2.8	P 1 21 1	HFYAVLDY	BBLLBBAB	PPLLBPDB	no	bound	NA	no	no
1f4y_L	L1-14-I-1-9	allT	2.8	P 1 21 1	RSSTGTVTTSNYAN	BBAALBBBAAALBB	PBAAGBBPAADLPB	no	bound	lambda	no	no
1f4y_L	L2-7-I-2-2	allT	2.8	P 1 21 1	ATNNRAA	LLABBBB	LGDPPPP	no	bound	lambda	no	no
1f4y_L	L3-9-II-2-7	allT	2.8	P 1 21 1	ALWYSGHWV	BBBBLLBBB	BBPBLGPBB	no	bound	lambda	no	no
1f58_H	H1-14-I-1-1	allT	2.0	C 1 2 1	TVTGYSITSGYSWH	BBBLBBAAABABBB	PBBLBPAAAPABBB	no	bound	NA	no	no
1f58_H	H2-9-I-1-1	allT	2.0	C 1 2 1	YIHYSAGTN	BBBAALBBB	BBPAALPBB	no	bound	NA	no	no
1f58_H	H3-17-III-1-1	allT	2.0	C 1 2 1	EEAMPYGNQAYYYAMDC	BBBBBBLBLBBBBBBAB	BBPBPBGBLBBBPBPDB	Core member	bound	NA	no	no
1f58_L	L1-15-O-1-1	allT	2.0	C 1 2 1	KASQGVDFDGASFMN	BBABBABBLLBBBBB	BPABPDPBLLBBPBB	no	bound	kappa	no	no
1f58_L	L2-7-I-2-2	allT	2.0	C 1 2 1	AASTLES	LLABBBB	LGDPPPP	no	bound	kappa	no	no
1f58_L	L3-9-I-1-2	cis7	2.0	C 1 2 1	QQSHEDPLT	BBAABBBBB	BPDABPPPB	no	bound	kappa	no	no
1f6l_L	L1-11-I-1-1	allT	2.8	P 61 2 2	RASENIYSYLA	BBABBALABBB	BBABPDGDPBB	no	no	kappa	no	light only
1f6l_L	L2-7-I-2-1	allT	2.8	P 61 2 2	NAKTLAE	LLABBBB	LLDPPPP	no	no	kappa	no	light only
1f6l_L	L3-9-I-1-47	cis7	2.8	P 61 2 2	QHHYGTPFT	BBAABBBBB	BPDDPPPPB	no	no	kappa	no	light only
1f8t_H	H1-14-I-3-10	allT	2.2	P 21 21 21	TVTGYSITSDYAWN	BBBLBBAAABLBBB	PBBLBPADABGBBB	Core member	no	NA	no	no
1f8t_H	H2-9-I-1-1	allT	2.2	P 21 21 21	YITYSGSTG	BBBAALBBB	BBPAALPBB	Core member	no	NA	no	no
1f8t_H	H3-9-O-6-1	allT	2.2	P 21 21 21	YDDYTWFTY	BALABABBB	BDLDBAPBB	no	no	NA	no	no
1f8t_L	L1-16-I-1-23	allT	2.2	P 21 21 21	ESSQSLLYSNGKTYLN	BBABBABBAALBBBBB	BBABPAPPAALBBPBB	no	no	kappa	no	no
1f8t_L	L2-7-I-2-1	allT	2.2	P 21 21 21	LVSKLDS	LLABBBB	LLDPPPP	no	no	kappa	no	no
1f8t_L	L3-9-I-1-1	cis7	2.2	P 21 21 21	VQGTHFPRT	BBAABBBBB	BBDABPPPB	no	no	kappa	no	no
1f90_H	H1-14-I-3-4	allT	2.6	P 1 21 1	TVTGYSITSDYAWN	BBBLBBAAABLBBB	PBBLBPADABGBBP	Core member	bound	NA	no	no
1f90_H	H2-9-I-1-3	allT	2.6	P 1 21 1	YITYSGSTG	BBBAALBBB	BBPADLPBB	no	bound	NA	no	no
1f90_H	H3-9-O-6-1	allT	2.6	P 1 21 1	YDDYTWFTY	BALABABBB	BDLDBAPBB	no	bound	NA	no	no
1f90_L	L1-16-I-1-1	allT	2.6	P 1 21 1	ESSQSLLYSNGKTYLN	BBABBABBAALBBBBB	BBABPAPPAALPBPBB	no	bound	kappa	no	no
1f90_L	L2-7-I-2-1	allT	2.6	P 1 21 1	LVSKLDS	LLABBBB	LLDPPPP	no	bound	kappa	no	no
1f90_L	L3-9-I-1-30	cis7	2.6	P 1 21 1	VQGTHFPRT	BBAABBBBB	BBDDBBPPB	no	bound	kappa	no	no
1fai_H	H1-13-I-1-16	allT	2.7	P 1 21 1	KASGYTFTSYGVN	BBBLBBAAABBBB	PBBLBPAADBPBB	no	no	NA	no	no
1fai_H	H2-10-O-6-10	allT	2.7	P 1 21 1	YINPGKGYLS	BBBAAALBBB	BBBADDLBBB	no	no	NA	no	no
1fai_H	H3-15-O-10-1	allT	2.7	P 1 21 1	SFYGGSDLAVYYFDS	BBBABBBBLLBBBAB	PPPDBBBPGLBBPAB	no	no	NA	no	no
1fai_L	L1-11-I-2-17	allT	2.7	P 1 21 1	RASQDISNYLN	BBABBALLBBB	BPAPPDLLBBB	no	no	kappa	no	no
1fai_L	L2-7-I-2-1	allT	2.7	P 1 21 1	YTSRLHS	LLABBBB	LLDPPPP	no	no	kappa	no	no
1fai_L	L3-9-I-1-5	cis7	2.7	P 1 21 1	QQGSTLPRT	BBAABBBBB	BPDABPPPP	no	no	kappa	no	no
1fbi_H	H1-13-I-1-72	allT	3.0	P 1 21 1	KASGYTFTSYWMH	BBBLBBAAABBBB	BPBLBPAAABPPB	no	bound	NA	no	no
1fbi_H	H2-10-I-1-24	allT	3.0	P 1 21 1	EIDPSDSYPN	BBBAAALBBB	BBBAADLBPB	no	bound	NA	no	no
1fbi_H	H3-13-XXI-1-1	allT	3.0	P 1 21 1	LYYYGTSYGVLDY	BAABBAAALBBBL	BDAPPAAALPPBL	Core member	bound	NA	no	no
1fbi_L	L1-11-I-2-1	allT	3.0	P 1 21 1	RASQDISNYLN	BBABBALLBBB	BPABPDLLPBB	no	bound	kappa	no	no
1fbi_L	L2-7-I-2-1	allT	3.0	P 1 21 1	YTSRLHS	LLABBBB	LLDPPPP	no	bound	kappa	no	no
1fbi_L	L3-9-I-1-1	cis7	3.0	P 1 21 1	QQGYTLPYT	BBAABBBBB	BBDABPPPB	no	bound	kappa	no	no
1fbi_P	L1-11-I-2-1	allT	3.0	P 1 21 1	RASQDISNYLN	BBABBALLBBB	BPABPDLLPBB	no	bound	kappa	no	no
1fbi_P	L2-7-I-9-1	allT	3.0	P 1 21 1	YTSRLHS	LLBBBBB	LLBBPPP	no	bound	kappa	no	no
1fbi_P	L3-9-I-1-2	cis7	3.0	P 1 21 1	QQGYTLPYT	BBAABBBBB	BPDABPPPB	no	bound	kappa	no	no
1fbi_Q	H1-13-I-18-3	allT	3.0	P 1 21 1	KASGYTFTSYWMH	BBBLBBBAABBBB	PBBLBPPDABBPB	no	bound	NA	no	no
1fbi_Q	H2-10-I-1-14	allT	3.0	P 1 21 1	EIDPSDSYPN	BBBAAALBBB	BBBAADLPPB	no	bound	NA	no	no
1fbi_Q	H3-13-XXI-1-2	allT	3.0	P 1 21 1	LYYYGTSYGVLDY	BAABBAAALBBBL	PDABPAAALPBBL	Core member	bound	NA	no	no
1fdl_H	H1-13-I-1-11	allT	2.5	P 1 21 1	TVSGFSLTGYGVN	BBBLBBAAABBBB	PBBLBPAADBPBP	no	bound	NA	no	no
1fdl_H	H2-9-I-1-1	allT	2.5	P 1 21 1	MIWGDGNTD	BBBAALBBB	BBPAALPBB	Core member	bound	NA	no	no
1fdl_H	H3-8-II-1-11	allT	2.5	P 1 21 1	ERDYRLDY	BBLLBBAB	BBLLBPDB	no	bound	NA	no	no
1fdl_L	L1-11-I-2-2	allT	2.5	P 1 21 1	RASGNIHNYLA	BBABBALLBBB	BBABPDLLPBB	no	bound	kappa	no	no
1fdl_L	L2-7-I-2-1	allT	2.5	P 1 21 1	YTTTLAD	LLABBBB	LLDPPPP	no	bound	kappa	no	no
1fdl_L	L3-9-I-15-2	cis7	2.5	P 1 21 1	QHFWSTPRT	BBABLBBBB	BPDPGBPPB	no	bound	kappa	no	no
1fe8_H	H1-13-I-1-28	allT	2.03	C 1 2 1	TVSGFSLTTYGVS	BBBLBBAAABBBB	BBBLBPAADPPBB	no	bound	NA	no	no
1fe8_H	H2-9-I-1-1	allT	2.03	C 1 2 1	VIWGDGNTT	BBBAALBBB	BBPAALPBB	no	bound	NA	no	no
1fe8_H	H3-7-I-1-1	allT	2.03	C 1 2 1	NYYGMDY	BAABBAB	BDDBBAB	no	bound	NA	no	no
1fe8_I	H1-13-I-1-26	allT	2.03	C 1 2 1	TVSGFSLTTYGVS	BBBLBBAAABBBB	PBBLBPAAAPPBB	no	bound	NA	no	no
1fe8_I	H2-9-I-1-1	allT	2.03	C 1 2 1	VIWGDGNTT	BBBAALBBB	BBPAALPBB	no	bound	NA	no	no
1fe8_I	H3-7-I-1-1	allT	2.03	C 1 2 1	NYYGMDY	BAABBAB	BDDBBAB	no	bound	NA	no	no
1fe8_J	H1-13-I-1-27	allT	2.03	C 1 2 1	TVSGFSLTTYGVS	BBBLBBAAABBBB	BPBLBPAADPPBB	no	bound	NA	no	no
1fe8_J	H2-9-I-1-1	allT	2.03	C 1 2 1	VIWGDGNTT	BBBAALBBB	BBPAALPBB	no	bound	NA	no	no
1fe8_J	H3-7-I-1-1	allT	2.03	C 1 2 1	NYYGMDY	BAABBAB	BDDBBAB	no	bound	NA	no	no
1fe8_L	L1-11-I-1-3	allT	2.03	C 1 2 1	RASQDIGNYLN	BBABBALABBB	BPABPDGAPBB	no	bound	kappa	no	no
1fe8_L	L2-7-I-2-2	allT	2.03	C 1 2 1	YTSRLHS	LLABBBB	LGDPPPP	no	bound	kappa	no	no
1fe8_L	L3-9-I-1-2	cis7	2.03	C 1 2 1	QNGGTNPWT	BBAABBBBB	BPDABPPPB	no	bound	kappa	no	no
1fe8_M	L1-11-I-1-3	allT	2.03	C 1 2 1	RASQDIGNYLN	BBABBALABBB	BPABPDGAPBB	no	bound	kappa	no	no
1fe8_M	L2-7-I-2-1	allT	2.03	C 1 2 1	YTSRLHS	LLABBBB	LLDPPPP	no	bound	kappa	no	no
1fe8_M	L3-9-I-1-2	cis7	2.03	C 1 2 1	QNGGTNPWT	BBAABBBBB	BPDABPPPB	no	bound	kappa	no	no
1fe8_N	L1-11-I-1-3	allT	2.03	C 1 2 1	RASQDIGNYLN	BBABBALABBB	BPABPDGAPBB	no	bound	kappa	no	no
1fe8_N	L2-7-I-2-1	allT	2.03	C 1 2 1	YTSRLHS	LLABBBB	LLDPPPP	no	bound	kappa	no	no
1fe8_N	L3-9-I-1-2	cis7	2.03	C 1 2 1	QNGGTNPWT	BBAABBBBB	BPDABPPPB	no	bound	kappa	no	no
1fgn_H	H1-13-I-1-1	allT	2.5	P 21 21 21	KASGFNIKDYYMH	BBBLBBAAABBBB	PPBLBPAAABPBB	no	no	NA	no	no
1fgn_H	H2-10-I-7-2	allT	2.5	P 21 21 21	LIDPENGNTI	BBBAABABBB	BBPAABAPBB	no	no	NA	no	no
1fgn_H	H3-8-II-2-2	allT	2.5	P 21 21 21	DNSYYFDY	BALABBAB	PALDBPAB	no	no	NA	no	no
1fgn_L	L1-11-I-2-2	allT	2.5	P 21 21 21	KASQDIRKYLN	BBABBALLBBB	BBABPDLLPBB	no	no	kappa	no	no
1fgn_L	L2-7-I-2-1	allT	2.5	P 21 21 21	YATSLAD	LLABBBB	LLDPPPP	no	no	kappa	no	no
1fgn_L	L3-9-I-1-2	cis7	2.5	P 21 21 21	LQHGESPYT	BBAABBBBB	BPDABPPPB	no	no	kappa	no	no
1fgv_H	H1-13-I-1-2	allT	1.9	C 1 2 1	ATSGYTFTEYTMH	BBBLBBAAABBBB	PBBLBPAAABPBB	no	no	NA	no	no
1fgv_H	H2-10-I-1-2	allT	1.9	C 1 2 1	GINPKNGGTS	BBBAAALBBB	BBBAADLPBB	Core member	no	NA	no	no
1fgv_L	L1-11-I-2-1	allT	1.9	C 1 2 1	RASQDINNYLN	BBABBALLBBB	BPABPDLLPBB	no	no	kappa	no	no
1fgv_L	L2-7-I-2-1	allT	1.9	C 1 2 1	YTSTLES	LLABBBB	LLDPPPP	no	no	kappa	no	no
1fgv_L	L3-9-I-1-2	cis7	1.9	C 1 2 1	QQGNTLPPT	BBAABBBBB	BPDABPPPB	no	no	kappa	no	no
1fh5_H	H1-13-I-1-2	allT	2.9	P 1	AASGFTFSSYYMY	BBBLBBAAABBBB	PBBLBPAAABPBB	no	no	NA	no	no
1fh5_H	H2-10-II-1-1	allT	2.9	P 1	TISDGGSYTY	BBBAALABBB	BBPAALABBB	no	no	NA	no	no
1fh5_H	H3-5-O-1-2	allT	2.9	P 1	DAMDY	BLBBB	PGPBP	no	no	NA	no	no
1fh5_L	L1-11-I-1-26	allT	2.9	P 1	RASQSISNNLH	BBABBALABBB	BPABPAGAPBB	no	no	kappa	no	no
1fh5_L	L2-7-I-2-1	allT	2.9	P 1	YASQSIS	LLABBBB	LLDPPPP	no	no	kappa	no	no
1fh5_L	L3-9-I-1-28	allT	2.9	P 1	QQSNSWPLT	BBAABBBBB	BBDDBPPPB	no	no	kappa	no	no
1fig_H	H1-13-O-31-1	allT	3.0	P 21 21 21	KASGFSLPGHNIN	BBBLBBABLBBBB	BPBLBPAPLBBPP	no	bound	NA	no	no
1fig_H	H2-10-O-11-2	allT	3.0	P 21 21 21	NIDPYYGGTN	BBBAABABBB	BBPADBDPBP	no	bound	NA	no	no
1fig_L	L1-12-O-1-1	allT	3.0	P 21 21 21	RASSSVSSTYLH	BBBLBBAALBBB	PBBGBPADLBBB	no	bound	kappa	no	no
1fig_L	L2-7-I-8-5	allT	3.0	P 21 21 21	STSNLAS	BLABBBB	PLDPBBP	no	bound	kappa	no	no
1fig_L	L3-9-II-5-1	cis7	3.0	P 21 21 21	QQYSGYPLT	BBALLLBBB	BBDLLGPPP	no	bound	kappa	no	no
1fj1_A	L1-11-I-2-1	allT	2.68	P 21 21 2	KASQDINKYIA	BBABBALLBBB	BPABPDLLPBB	no	bound	kappa	no	no
1fj1_A	L2-7-I-2-1	allT	2.68	P 21 21 2	YTSTLQP	LLABBBB	LLDPPPP	no	bound	kappa	no	no
1fj1_A	L3-9-I-9-1	allT	2.68	P 21 21 2	LQYDNLQRT	BBAABABBB	BBDABAPPB	no	bound	kappa	no	no
1fj1_B	H1-13-I-26-1	allT	2.68	P 21 21 2	KASGYTFTDYSMY	BBBLBBAAABALB	PBBLBPAAABAGB	no	bound	NA	no	no
1fj1_B	H2-10-I-1-3	allT	2.68	P 21 21 2	WINTETGEPT	BBBAAALBBB	BBPAADLPBB	no	bound	NA	no	no
1fj1_B	H3-4-I-1-2	allT	2.68	P 21 21 2	GLDS	LAAB	GDDB	no	bound	NA	no	no
1fj1_C	L1-11-I-2-1	allT	2.68	P 21 21 2	KASQDINKYIA	BBABBALLBBB	BPABPDLLPBB	no	bound	kappa	no	no
1fj1_C	L2-7-I-2-1	allT	2.68	P 21 21 2	YTSTLQP	LLABBBB	LLDPPPP	no	bound	kappa	no	no
1fj1_C	L3-9-I-9-1	allT	2.68	P 21 21 2	LQYDNLQRT	BBAABABBB	BBDABAPPB	no	bound	kappa	no	no
1fj1_D	H1-13-I-26-1	allT	2.68	P 21 21 2	KASGYTFTDYSMY	BBBLBBAAABALB	PBBLBPAAABAGB	no	bound	NA	no	no
1fj1_D	H2-10-I-1-3	allT	2.68	P 21 21 2	WINTETGEPT	BBBAAALBBB	BBPAADLPBB	no	bound	NA	no	no
1fj1_D	H3-4-I-1-2	allT	2.68	P 21 21 2	GLDS	LAAB	GDDB	no	bound	NA	no	no
1fl3_A	H1-13-O-4-4	allT	2.45	C 1 2 1	TASGITFSRYIMS	BBBLBBAAABBBB	BBBLBBAAABPPB	no	bound	NA	no	no
1fl3_A	H2-9-I-1-4	allT	2.45	C 1 2 1	SISSGGITY	BBBAALBBB	BBPAALPPB	no	bound	NA	no	no
1fl3_A	H3-6-I-2-1	allT	2.45	C 1 2 1	GQGRPY	ABLBBB	APGPPB	no	bound	NA	no	no
1fl3_B	L1-16-I-1-1	allT	2.45	C 1 2 1	RSTKSLLHSNGITYLY	BBABBABBAALBBBBB	BBABPAPPAALPBPBB	no	bound	kappa	no	no
1fl3_B	L2-7-I-2-5	allT	2.45	C 1 2 1	QMSNLAS	LLABBBB	LLDBPPP	no	bound	kappa	no	no
1fl3_B	L3-9-I-9-1	allT	2.45	C 1 2 1	AQNLELPPT	BBAABABBB	BBDABAPPB	no	bound	kappa	no	no
1fl3_H	H1-13-O-4-4	allT	2.45	C 1 2 1	TASGITFSRYIMS	BBBLBBAAABBBB	BBBLBBAAABPPB	no	bound	NA	no	no
1fl3_H	H2-9-I-1-4	allT	2.45	C 1 2 1	SISSGGITY	BBBAALBBB	BBPAALPPB	no	bound	NA	no	no
1fl3_H	H3-6-I-2-1	allT	2.45	C 1 2 1	GQGRPY	ABLBBB	APGPPB	no	bound	NA	no	no
1fl3_L	L1-16-I-1-20	allT	2.45	C 1 2 1	RSTKSLLHSNGITYLY	BBABBABBAALBBBBB	BBABPDPPAALPBPBB	no	bound	kappa	no	no
1fl3_L	L2-7-I-2-5	allT	2.45	C 1 2 1	QMSNLAS	LLABBBB	LLDBPPP	no	bound	kappa	no	no
1fl3_L	L3-9-I-9-1	allT	2.45	C 1 2 1	AQNLELPPT	BBAABABBB	BBDABAPPB	no	bound	kappa	no	no
1fl5_A	L1-16-I-1-20	allT	2.1	P 1	RSSQSIVHSNGNTYLE	BBABBABBAALBBBBB	BBABPDPPAALPBPBB	no	no	kappa	no	no
1fl5_A	L2-7-I-6-2	allT	2.1	P 1	KVSNRFS	LLABBBA	LLDPPPA	no	no	kappa	no	no
1fl5_A	L3-9-I-1-40	cis7	2.1	P 1	FQGSHVPRT	BBAABBBBB	BPDAPBPPB	no	no	kappa	no	no
1fl5_B	H1-13-I-1-2	allT	2.1	P 1	ATSGFTFTDYYMS	BBBLBBAAABBBB	PBBLBPAAABPBB	no	no	NA	no	no
1fl5_B	H2-12-I-1-1	allT	2.1	P 1	FIRNKANGYTTE	BBBBAAALLBBB	BBPPAADLLPBB	no	no	NA	no	no
1fl5_B	H3-8-O-3-2	allT	2.1	P 1	DGSYAMDY	BBLLBBAB	PBLLBBAB	no	no	NA	no	no
1fl5_H	H1-13-I-1-2	allT	2.1	P 1	ATSGFTFTDYYMS	BBBLBBAAABBBB	PBBLBPAAABPBB	no	no	NA	no	no
1fl5_H	H2-12-I-1-1	allT	2.1	P 1	FIRNKANGYTTE	BBBBAAALLBBB	BBPPAADLLPBB	no	no	NA	no	no
1fl5_H	H3-8-O-3-2	allT	2.1	P 1	DGSYAMDY	BBLLBBAB	PBLLBBAB	no	no	NA	no	no
1fl5_L	L1-16-I-1-20	allT	2.1	P 1	RSSQSIVHSNGNTYLE	BBABBABBAALBBBBB	BBABPDPPAALPBPBB	no	no	kappa	no	no
1fl5_L	L2-7-I-6-2	allT	2.1	P 1	KVSNRFS	LLABBBA	LLDPPPA	no	no	kappa	no	no
1fl5_L	L3-9-I-1-29	cis7	2.1	P 1	FQGSHVPRT	BBAABBBBB	BBDAPBPPB	no	no	kappa	no	no
1fl6_A	L1-16-O-11-1	allT	2.8	P 1 21 1	RSSQSIVHSNGNTYLE	BBABBABBABLBBBBB	BPABPDPPAPGBBPBB	no	bound	kappa	no	no
1fl6_A	L2-7-I-26-2	allT	2.8	P 1 21 1	KVSNRFS	AAABBBB	ADDPPPP	no	bound	kappa	no	no
1fl6_A	L3-9-I-1-30	cis7	2.8	P 1 21 1	FQGSHVPRT	BBAABBBBB	BBDDBBPPB	no	bound	kappa	no	no
1fl6_B	H1-13-I-1-2	allT	2.8	P 1 21 1	ATSGFTFTDYYMS	BBBLBBAAABBBB	PBBLBPAAABPBB	no	bound	NA	no	no
1fl6_B	H2-12-I-1-1	allT	2.8	P 1 21 1	FIRNKANGYTTE	BBBBAAALLBBB	BBPPAADLLPBB	no	bound	NA	no	no
1fl6_B	H3-8-IV-1-2	allT	2.8	P 1 21 1	DGSYAMDY	BBAALBAB	BBADGPAB	Core member	bound	NA	no	no
1fl6_H	H1-13-I-1-2	allT	2.8	P 1 21 1	ATSGFTFTDYYMS	BBBLBBAAABBBB	PBBLBPAAABPBB	no	bound	NA	no	no
1fl6_H	H2-12-I-1-1	allT	2.8	P 1 21 1	FIRNKANGYTTE	BBBBAAALLBBB	BBPPAADLLPBB	no	bound	NA	no	no
1fl6_H	H3-8-IV-1-2	allT	2.8	P 1 21 1	DGSYAMDY	BBAALBAB	BBADGPAB	Core member	bound	NA	no	no
1fl6_L	L1-16-O-10-1	allT	2.8	P 1 21 1	RSSQSIVHSNGNTYLE	BBABBABBLBLBBBBB	BPABPDPPGPGBBPBB	no	bound	kappa	no	no
1fl6_L	L2-7-I-26-2	allT	2.8	P 1 21 1	KVSNRFS	AAABBBB	ADDPPPP	no	bound	kappa	no	no
1fl6_L	L3-9-I-1-30	cis7	2.8	P 1 21 1	FQGSHVPRT	BBAABBBBB	BBDDBBPPB	no	bound	kappa	no	no
1flr_H	H1-13-I-13-1	allT	1.85	P 1	VASGFTFSDYWMN	BBAABBAAABBBB	BPDDBPAAABPBB	no	bound	NA	no	no
1flr_H	H2-12-I-1-7	allT	1.85	P 1	QIRNKPYNYETY	BBBBAAALLBBB	BBPBAADLLPBB	no	bound	NA	no	no
1flr_H	H3-7-VI-5-1	allT	1.85	P 1	SYYGMDY	BBLLBBB	BBLLPBB	no	bound	NA	no	no
1flr_L	L1-16-I-1-14	allT	1.85	P 1	RSSQSLVHSNGNTYLR	BBABBABBAALBBBBB	BPABPAPPAALPBPBB	no	bound	kappa	no	no
1flr_L	L2-7-I-2-2	allT	1.85	P 1	KVSNRFS	LLABBBB	LGDPPPP	no	bound	kappa	no	no
1flr_L	L3-9-I-1-1	cis7	1.85	P 1	SQSTHVPWT	BBAABBBBB	BBDABPPPB	no	bound	kappa	no	no
1fn4_A	L1-11-I-17-2	allT	2.8	I 41 2 2	KGSQNINNYLA	BBABBBBLBBB	BPABPPPLPBB	no	no	kappa	no	no
1fn4_A	L2-7-I-20-1	allT	2.8	I 41 2 2	NTNSLQT	BLBBBBA	PLBBPPA	no	no	kappa	no	no
1fn4_A	L3-8-I-3-1	allT	2.8	I 41 2 2	YQYNNGYT	BBAAAALB	BBDAADLB	no	no	kappa	no	no
1fn4_B	H1-13-I-1-62	allT	2.8	I 41 2 2	TVSGFSLTSFSVS	BBBLBBAAABBBB	BPBLBBADDBBBB	no	no	NA	no	no
1fn4_B	H2-9-I-1-3	allT	2.8	I 41 2 2	RMWYDGYTA	BBBAALBBB	BBPADLPBB	no	no	NA	no	no
1fn4_B	H3-15-XVII-2-1	allT	2.8	I 41 2 2	DLYGGYPLGFWYFDF	BBALBBABLLALBBL	BBALPBAPGLAGBBL	Core member	no	NA	no	no
1fn4_C	L1-11-I-2-6	allT	2.8	I 41 2 2	KGSQNINNYLA	BBABBALLBBB	BPABPALLPBB	no	no	kappa	no	no
1fn4_C	L2-7-I-6-4	allT	2.8	I 41 2 2	NTNSLQT	LLABBBA	LLDBPPA	no	no	kappa	no	no
1fn4_C	L3-8-I-3-1	allT	2.8	I 41 2 2	YQYNNGYT	BBAAAALB	BBDAADLB	no	no	kappa	no	no
1fn4_D	H1-13-I-1-62	allT	2.8	I 41 2 2	TVSGFSLTSFSVS	BBBLBBAAABBBB	BPBLBBADDBBBB	no	no	NA	no	no
1fn4_D	H2-9-I-1-3	allT	2.8	I 41 2 2	RMWYDGYTA	BBBAALBBB	BBPADLPBB	no	no	NA	no	no
1fn4_D	H3-15-XVII-1-1	allT	2.8	I 41 2 2	DLYGGYPLGFWYFDF	BBABBBABLLALBBA	BBABBBAPGLAGBPD	Core member	no	NA	no	no
1fns_H	H1-13-I-1-39	allT	2.0	C 1 2 1	TVSGFSLTDYGVD	BBBLBBAAABBBB	BBBLBBAADBPBB	no	bound	NA	no	no
1fns_H	H2-9-I-1-1	allT	2.0	C 1 2 1	MIWGDGSTD	BBBAALBBB	BBPAALPBB	no	bound	NA	no	no
1fns_H	H3-14-XV-1-1	allT	2.0	C 1 2 1	DPADYGNYDYALDY	BALBAAALBABBAB	BALBAADLBDPPAB	Core member	bound	NA	no	no
1fns_L	L1-11-I-2-1	allT	2.0	C 1 2 1	SASQDINKYLN	BBABBALLBBB	BPABPDLLPBB	no	bound	kappa	no	no
1fns_L	L2-7-I-2-1	allT	2.0	C 1 2 1	YTSSLHS	LLABBBB	LLDPPPP	no	bound	kappa	no	no
1fns_L	L3-9-I-1-1	cis7	2.0	C 1 2 1	QQYEKLPWT	BBAABBBBB	BBDABPPPB	no	bound	kappa	no	no
1for_H	H1-13-I-28-1	allT	2.75	P 21 21 21	KASGYAFSSFWVN	BBALBBAAABBBB	BPDLBPAADBPBB	no	no	NA	no	no
1for_H	H2-10-I-1-2	allT	2.75	P 21 21 21	QIYPGDGDNK	BBBAAALBBB	BBBAADLPBB	Core member	no	NA	no	no
1for_H	H3-10-O-45-1	allT	2.75	P 21 21 21	SGNYPYAMDY	BBBLALBBAB	PBPGALPPAB	no	no	NA	no	no
1for_L	L1-10-I-2-4	allT	2.75	P 21 21 21	SATSSVNYMH	BBABBBABBB	BPABPBABBB	no	no	kappa	no	no
1for_L	L2-7-I-2-1	allT	2.75	P 21 21 21	SSSNLAS	LLABBBB	LLDPPPP	no	no	kappa	no	no
1for_L	L3-9-I-1-30	cis7	2.75	P 21 21 21	QQRSSYPIT	BBAABBBBB	BBDDBBPPB	no	no	kappa	no	no
1fpt_H	H1-13-I-1-72	allT	3.0	P 63 2 2	KASGYAFTNYLIQ	BBBLBBAAABBBB	BPBLBPAAABPPB	no	bound	NA	no	no
1fpt_H	H2-10-I-1-2	allT	3.0	P 63 2 2	VINPGSGGTD	BBBAAALBBB	BBBAADLPBB	no	bound	NA	no	no
1fpt_H	H3-11-O-14-1	allT	3.0	P 63 2 2	DFYDYDVGFDY	BBAABBALBAB	BPAABPDGPAB	no	bound	NA	no	no
1fpt_L	L1-16-I-1-28	allT	3.0	P 63 2 2	SSSQSLVHSNGKTYLH	BBABBABBAALBBBBB	BBABPAPPAALBPBBB	no	bound	kappa	no	no
1fpt_L	L2-7-I-26-2	allT	3.0	P 63 2 2	KVSNRFS	AAABBBB	ADDPPPP	no	bound	kappa	no	no
1fpt_L	L3-9-I-1-1	cis7	3.0	P 63 2 2	SQSTHVPYT	BBAABBBBB	BBDABPPPB	no	bound	kappa	no	no
1frg_H	H1-13-I-1-6	allT	2.8	P 21 21 21	AASGFTFSSFGMS	BBBLBBAAABBBB	BPBLBPAAABPBB	no	bound	NA	no	no
1frg_H	H2-10-II-1-11	allT	2.8	P 21 21 21	TISNGGGYTY	BBBAALABBB	BBPADLDBBB	no	bound	NA	no	no
1frg_H	H3-11-O-24-1	allT	2.8	P 21 21 21	RERYDEKGFAY	BBAAALALBAB	PPAAALDGPAB	no	bound	NA	no	no
1frg_L	L1-17-I-1-13	allT	2.8	P 21 21 21	KSSQSLFNSGKRKNFLT	BBABBABBAAALBBBBB	BBABPDPPAAALBPPBB	no	bound	kappa	no	no
1frg_L	L2-7-I-2-5	allT	2.8	P 21 21 21	WASTRES	LLABBBB	LLDBPPP	no	bound	kappa	no	no
1frg_L	L3-9-I-1-2	cis7	2.8	P 21 21 21	QNDYSHPLT	BBAABBBBB	BPDABPPPB	no	bound	kappa	no	no
1fsk_B	L1-11-I-12-1	allT	2.9	P 1	KASENVDTYVF	BBABBALAABB	BPABPDGDABB	no	bound	kappa	no	no
1fsk_B	L2-7-I-19-2	allT	2.9	P 1	GPSNRYT	LBLBBBB	GPLBPPP	no	bound	kappa	no	no
1fsk_B	L3-9-I-1-1	cis7	2.9	P 1	GQSYSYPYT	BBAABBBBB	BBDABPPPB	no	bound	kappa	no	no
1fsk_C	H1-13-I-1-6	allT	2.9	P 1	KASGYTFTSYWIN	BBBLBBAAABBBB	BPBLBPAAABPBB	no	bound	NA	no	no
1fsk_C	H2-10-O-3-15	allT	2.9	P 1	NIFPSDSYTN	BBBBLALBBB	BBPPGDLPBB	no	bound	NA	no	no
1fsk_C	H3-9-II-10-1	allT	2.9	P 1	GARDTWFAY	BBBLBBLAB	PBPLBBLAB	no	bound	NA	no	no
1fsk_E	L1-11-I-12-1	allT	2.9	P 1	KASENVDTYVF	BBABBALAABB	BPABPDGDABB	no	bound	kappa	no	no
1fsk_E	L2-7-I-19-2	allT	2.9	P 1	GPSNRYT	LBLBBBB	GPLBPPP	no	bound	kappa	no	no
1fsk_E	L3-9-I-1-1	cis7	2.9	P 1	GQSYSYPYT	BBAABBBBB	BBDABPPPB	no	bound	kappa	no	no
1fsk_F	H1-13-I-1-6	allT	2.9	P 1	KASGYTFTSYWIN	BBBLBBAAABBBB	BPBLBPAAABPBB	no	bound	NA	no	no
1fsk_F	H2-10-O-3-15	allT	2.9	P 1	NIFPSDSYTN	BBBBLALBBB	BBPPGDLPBB	no	bound	NA	no	no
1fsk_F	H3-9-II-10-1	allT	2.9	P 1	GARDTWFAY	BBBLBBLAB	PBPLBBLAB	no	bound	NA	no	no
1fsk_H	L1-11-I-12-1	allT	2.9	P 1	KASENVDTYVF	BBABBALAABB	BPABPDGDABB	no	bound	kappa	no	no
1fsk_H	L2-7-I-19-2	allT	2.9	P 1	GPSNRYT	LBLBBBB	GPLBPPP	no	bound	kappa	no	no
1fsk_H	L3-9-I-1-1	cis7	2.9	P 1	GQSYSYPYT	BBAABBBBB	BBDABPPPB	no	bound	kappa	no	no
1fsk_I	H1-13-I-1-6	allT	2.9	P 1	KASGYTFTSYWIN	BBBLBBAAABBBB	BPBLBPAAABPBB	no	bound	NA	no	no
1fsk_I	H2-10-O-3-15	allT	2.9	P 1	NIFPSDSYTN	BBBBLALBBB	BBPPGDLPBB	no	bound	NA	no	no
1fsk_I	H3-9-II-10-1	allT	2.9	P 1	GARDTWFAY	BBBLBBLAB	PBPLBBLAB	no	bound	NA	no	no
1fsk_K	L1-11-I-12-1	allT	2.9	P 1	KASENVDTYVF	BBABBALAABB	BPABPDGDABB	no	bound	kappa	no	no
1fsk_K	L2-7-I-19-2	allT	2.9	P 1	GPSNRYT	LBLBBBB	GPLBPPP	no	bound	kappa	no	no
1fsk_K	L3-9-I-1-1	cis7	2.9	P 1	GQSYSYPYT	BBAABBBBB	BBDABPPPB	no	bound	kappa	no	no
1fsk_L	H1-13-I-1-6	allT	2.9	P 1	KASGYTFTSYWIN	BBBLBBAAABBBB	BPBLBPAAABPBB	no	bound	NA	no	no
1fsk_L	H2-10-O-3-15	allT	2.9	P 1	NIFPSDSYTN	BBBBLALBBB	BBPPGDLPBB	no	bound	NA	no	no
1fsk_L	H3-9-II-10-1	allT	2.9	P 1	GARDTWFAY	BBBLBBLAB	PBPLBBLAB	no	bound	NA	no	no
1fvc_A	L1-11-I-1-2	allT	2.2	P 1 21 1	RASQDVNTAVA	BBABBALABBB	BPABPDGDPBB	no	no	kappa	no	no
1fvc_A	L2-7-I-2-5	allT	2.2	P 1 21 1	SASFLYS	LLABBBB	LLDBPPP	no	no	kappa	no	no
1fvc_A	L3-9-I-1-1	cis7	2.2	P 1 21 1	QQHYTTPPT	BBAABBBBB	BBDABPPPB	no	no	kappa	no	no
1fvc_B	H1-13-I-1-33	allT	2.2	P 1 21 1	AASGFNIKDTYIH	BBBLBBAAABBBB	BPBLBBAAAPPBB	no	no	NA	no	no
1fvc_B	H2-10-I-1-6	allT	2.2	P 1 21 1	RIYPTNGYTR	BBBAAALBBB	BBBAAALPBB	no	no	NA	no	no
1fvc_B	H3-11-O-36-1	allT	2.2	P 1 21 1	WGGDGFYAMDY	BABBLBABBAB	PABPLBDBPAB	no	no	NA	no	no
1fvc_C	L1-11-I-1-8	allT	2.2	P 1 21 1	RASQDVNTAVA	BBABBALABBB	PPABPDGDPBB	no	no	kappa	no	no
1fvc_C	L2-7-I-2-1	allT	2.2	P 1 21 1	SASFLYS	LLABBBB	LLDPPPP	no	no	kappa	no	no
1fvc_C	L3-9-I-1-1	cis7	2.2	P 1 21 1	QQHYTTPPT	BBAABBBBB	BBDABPPPB	no	no	kappa	no	no
1fvc_D	H1-13-I-1-121	allT	2.2	P 1 21 1	AASGFNIKDTYIH	BBBLBBAAABBBB	PPBLBBAAAPBBB	no	no	NA	no	no
1fvc_D	H2-10-I-1-3	allT	2.2	P 1 21 1	RIYPTNGYTR	BBBAAALBBB	BBPAADLPBB	no	no	NA	no	no
1fvc_D	H3-11-O-35-1	allT	2.2	P 1 21 1	WGGDGFYAMDY	BALLLBABBAB	PAGGLBDBPAB	no	no	NA	no	no
1fvd_A	L1-11-I-1-2	allT	2.5	P 1	RASQDVNTAVA	BBABBALABBB	BPABPDGDPBB	no	no	kappa	no	no
1fvd_A	L2-7-I-2-1	allT	2.5	P 1	SASFLES	LLABBBB	LLDPPPP	no	no	kappa	no	no
1fvd_A	L3-9-I-1-1	cis7	2.5	P 1	QQHYTTPPT	BBAABBBBB	BBDABPPPB	no	no	kappa	no	no
1fvd_B	H1-13-I-1-78	allT	2.5	P 1	AASGFNIKDTYIH	BBBLBBAAABBBB	BBBLBPAAABBBB	no	no	NA	no	no
1fvd_B	H2-10-I-1-6	allT	2.5	P 1	RIYPTNGYTR	BBBAAALBBB	BBBAAALPBB	no	no	NA	no	no
1fvd_B	H3-11-O-7-2	allT	2.5	P 1	WGGDGFYAMDV	BALBLBABBAB	PAGPLBABPAB	no	no	NA	no	no
1fvd_C	L1-11-I-1-4	allT	2.5	P 1	RASQDVNTAVA	BBABBALABBB	BPABPAGDPBB	no	no	kappa	no	no
1fvd_C	L2-7-I-2-1	allT	2.5	P 1	SASFLES	LLABBBB	LLDPPPP	no	no	kappa	no	no
1fvd_C	L3-9-I-1-37	cis7	2.5	P 1	QQHYTTPPT	BBAABBBBB	BPDABBPPP	no	no	kappa	no	no
1fvd_D	H1-13-I-1-12	allT	2.5	P 1	AASGFNIKDTYIH	BBBLBBAAABBBB	BPBLBBAAABPBB	no	no	NA	no	no
1fvd_D	H2-10-I-1-6	allT	2.5	P 1	RIYPTNGYTR	BBBAAALBBB	BBBAAALPBB	no	no	NA	no	no
1fvd_D	H3-11-XXIII-1-2	allT	2.5	P 1	WGGDGFYAMDV	BBLLLAALBAB	PPLLLAAGPAB	Core member	no	NA	no	no
1fve_A	L1-11-I-1-6	allT	2.7	P 1	RASQDVNTAVA	BBABBALABBB	BPABPDGDBBB	no	no	kappa	no	no
1fve_A	L2-7-I-2-1	allT	2.7	P 1	SASFLES	LLABBBB	LLDPPPP	no	no	kappa	no	no
1fve_A	L3-9-I-1-24	cis7	2.7	P 1	QQHYTTPPT	BBAABBBBB	BPDABBPPB	no	no	kappa	no	no
1fve_B	H1-13-I-1-24	allT	2.7	P 1	AASGFNIKDTYIH	BBBLBBAAABBBB	PPBLBBAAABPBB	no	no	NA	no	no
1fve_B	H2-10-I-1-6	allT	2.7	P 1	RIYPTNGYTR	BBBAAALBBB	BBBAAALPBB	no	no	NA	no	no
1fve_B	H3-11-O-7-1	allT	2.7	P 1	WGGDGFYAMDY	BALBLBABBAB	BAGPLBAPPAP	no	no	NA	no	no
1fve_C	L1-11-I-1-2	allT	2.7	P 1	RASQDVNTAVA	BBABBALABBB	BPABPDGDPBB	no	no	kappa	no	no
1fve_C	L2-7-I-2-12	allT	2.7	P 1	SASFLES	LLABBBB	LGAPPPP	no	no	kappa	no	no
1fve_C	L3-9-I-5-8	cis7	2.7	P 1	QQHYTTPPT	BBBABBBBB	BPPDBBPPB	no	no	kappa	no	no
1fve_D	H1-13-I-1-1	allT	2.7	P 1	AASGFNIKDTYIH	BBBLBBAAABBBB	PPBLBPAAABPBB	no	no	NA	no	no
1fve_D	H2-10-I-1-6	allT	2.7	P 1	RIYPTNGYTR	BBBAAALBBB	BBBAAALPBB	no	no	NA	no	no
1fve_D	H3-11-XXIII-1-1	allT	2.7	P 1	WGGDGFYAMDY	BBLLLAALBAB	BPLLLAAGPAB	Core member	no	NA	no	no
1g6v_K	H1-13-O-4-8	allT	3.5	P 41 21 2	AASGYTVSTYCMG	BBBLBBAAABBBB	BPBLBBAAABPBB	no	bound	NA	heavy only	no
1g6v_K	H2-8-I-2-1	allT	3.5	P 41 21 2	TILGGSTY	BBBLABBB	BBBGAPBB	Core member	bound	NA	heavy only	no
1g7h_A	L1-11-I-2-1	allT	1.85	C 1 2 1	RASGNIHNYLA	BBABBALLBBB	BPABPDLLPBB	no	bound	kappa	no	no
1g7h_A	L2-7-I-2-1	allT	1.85	C 1 2 1	YTTTLAD	LLABBBB	LLDPPPP	no	bound	kappa	no	no
1g7h_A	L3-9-I-1-4	cis7	1.85	C 1 2 1	QHFASTPRT	BBAABBBBB	BBDABBPPB	no	bound	kappa	no	no
1g7h_B	H1-13-I-1-11	allT	1.85	C 1 2 1	TVSGFSLTGYGVN	BBBLBBAAABBBB	PBBLBPAADBPBP	no	bound	NA	no	no
1g7h_B	H2-9-I-1-1	allT	1.85	C 1 2 1	MIWGDGNTD	BBBAALBBB	BBPAALPBB	Core member	bound	NA	no	no
1g7h_B	H3-8-II-1-9	allT	1.85	C 1 2 1	ERDYRLDY	BBLLBBAB	BBLLBPAB	Core member	bound	NA	no	no
1g7i_A	L1-11-I-2-2	allT	1.8	C 1 2 1	RASGNIHNYLA	BBABBALLBBB	BBABPDLLPBB	no	bound	kappa	no	no
1g7i_A	L2-7-I-2-2	allT	1.8	C 1 2 1	YTTTLAD	LLABBBB	LGDPPPP	no	bound	kappa	no	no
1g7i_A	L3-9-I-15-2	cis7	1.8	C 1 2 1	QHFFSTPRT	BBABLBBBB	BPDPGBPPB	no	bound	kappa	no	no
1g7i_B	H1-13-I-1-11	allT	1.8	C 1 2 1	TVSGFSLTGYGVN	BBBLBBAAABBBB	PBBLBPAADBPBP	no	bound	NA	no	no
1g7i_B	H2-9-I-1-1	allT	1.8	C 1 2 1	MIWGDGNTD	BBBAALBBB	BBPAALPBB	Core member	bound	NA	no	no
1g7i_B	H3-8-II-1-9	allT	1.8	C 1 2 1	ERDYRLDY	BBLLBBAB	BBLLBPAB	Core member	bound	NA	no	no
1g7j_A	L1-11-I-2-2	allT	1.75	C 1 2 1	RASGNIHNYLA	BBABBALLBBB	BBABPDLLPBB	no	bound	kappa	no	no
1g7j_A	L2-7-I-2-1	allT	1.75	C 1 2 1	YTTTLAD	LLABBBB	LLDPPPP	no	bound	kappa	no	no
1g7j_A	L3-9-I-15-5	cis7	1.75	C 1 2 1	QHFHSTPRT	BBABLBBBB	BBDPGBPPB	no	bound	kappa	no	no
1g7j_B	H1-13-I-1-10	allT	1.75	C 1 2 1	TVSGFSLTGYGVN	BBBLBBAAABBBB	BBBLBPAADBPBB	no	bound	NA	no	no
1g7j_B	H2-9-I-1-1	allT	1.75	C 1 2 1	MIWGDGNTD	BBBAALBBB	BBPAALPBB	Core member	bound	NA	no	no
1g7j_B	H3-8-II-1-9	allT	1.75	C 1 2 1	ERDYRLDY	BBLLBBAB	BBLLBPAB	Core member	bound	NA	no	no
1g7l_A	L1-11-I-2-2	allT	2.0	C 1 2 1	RASGNIHNYLA	BBABBALLBBB	BBABPDLLPBB	no	bound	kappa	no	no
1g7l_A	L2-7-I-2-2	allT	2.0	C 1 2 1	YTTTLAD	LLABBBB	LGDPPPP	no	bound	kappa	no	no
1g7l_A	L3-9-I-17-1	allT	2.0	C 1 2 1	QHFSSTPRT	BBABLABBB	BPDPGAPPB	no	bound	kappa	no	no
1g7l_B	H1-13-I-1-16	allT	2.0	C 1 2 1	TVSGFSLTGYGVN	BBBLBBAAABBBB	PBBLBPAADBPBB	no	bound	NA	no	no
1g7l_B	H2-9-I-1-1	allT	2.0	C 1 2 1	MIWGDGNTD	BBBAALBBB	BBPAALPBB	Core member	bound	NA	no	no
1g7l_B	H3-8-II-1-9	allT	2.0	C 1 2 1	ERDYRLDY	BBLLBBAB	BBLLBPAB	Core member	bound	NA	no	no
1g7m_A	L1-11-I-2-1	allT	1.9	C 1 2 1	RASGNIHNYLA	BBABBALLBBB	BPABPDLLPBB	no	bound	kappa	no	no
1g7m_A	L2-7-I-2-1	allT	1.9	C 1 2 1	YTTTLAD	LLABBBB	LLDPPPP	no	bound	kappa	no	no
1g7m_A	L3-9-I-15-5	cis7	1.9	C 1 2 1	QHFVSTPRT	BBABLBBBB	BBDPGBPPB	no	bound	kappa	no	no
1g7m_B	H1-13-I-1-16	allT	1.9	C 1 2 1	TVSGFSLTGYGVN	BBBLBBAAABBBB	PBBLBPAADBPBB	no	bound	NA	no	no
1g7m_B	H2-9-I-1-1	allT	1.9	C 1 2 1	MIWGDGNTD	BBBAALBBB	BBPAALPBB	Core member	bound	NA	no	no
1g7m_B	H3-8-II-1-9	allT	1.9	C 1 2 1	ERDYRLDY	BBLLBBAB	BBLLBPAB	Core member	bound	NA	no	no
1G9E_A	H1-13-O-46-3	allT	N/A	null	AASGRTGSTYDMG	BBBBBBAAABBBB	BBBBBBDDDPBBB	no	no	NA	heavy only	no
1G9E_A	H2-10-O-25-2	allT	N/A	null	AINWDSARTY	BBBBALABBB	BBPBDLDBPB	no	no	NA	heavy only	no
1G9E_A	H3-8-II-1-3	allT	N/A	null	GEGGTWDS	BBLLBBAB	BBLLBBDB	no	no	NA	heavy only	no
1G9E_A_10	H1-13-O-6-2	allT	N/A	null	AASGRTGSTYDMG	BBBBBBLBLBBBB	PBBPBBLBLPBBB	no	no	NA	heavy only	no
1G9E_A_10	H2-10-V-2-1	allT	N/A	null	AINWDSARTY	BBBAAAABBB	BBPDDADBBB	no	no	NA	heavy only	no
1G9E_A_10	H3-8-II-1-7	allT	N/A	null	GEGGTWDS	BBLLBBAB	BBLLBBAP	no	no	NA	heavy only	no
1G9E_A_11	H1-13-O-9-1	allT	N/A	null	AASGRTGSTYDMG	BBBABBAALBBBB	PBPDPBDDLPPBB	no	no	NA	heavy only	no
1G9E_A_11	H2-10-V-1-3	allT	N/A	null	AINWDSARTY	BBBBLAABBB	BBPPLDDBBB	Core member	no	NA	heavy only	no
1G9E_A_11	H3-8-II-1-1	allT	N/A	null	GEGGTWDS	BBLLBBAB	BBLLBBDP	no	no	NA	heavy only	no
1G9E_A_12	H1-13-O-2-3	allT	N/A	null	AASGRTGSTYDMG	BBBLBBAALBBBB	PBPGBBDALPPBB	no	no	NA	heavy only	no
1G9E_A_12	H2-10-O-4-1	allT	N/A	null	AINWDSARTY	BBBABLLBBB	BBPDBLLPBB	no	no	NA	heavy only	no
1G9E_A_12	H3-8-II-1-5	allT	N/A	null	GEGGTWDS	BBLLBBAB	BBLLPBDP	no	no	NA	heavy only	no
1G9E_A_13	H1-13-O-6-1	allT	N/A	null	AASGRTGSTYDMG	BBBBBBLBLBBBB	PBBBBBLBLPPBB	no	no	NA	heavy only	no
1G9E_A_13	H2-10-II-1-4	allT	N/A	null	AINWDSARTY	BBBAALABBB	BBPADLABBB	no	no	NA	heavy only	no
1G9E_A_13	H3-8-II-1-4	allT	N/A	null	GEGGTWDS	BBLLBBAB	PBLLBBDP	no	no	NA	heavy only	no
1G9E_A_14	H1-13-O-8-1	allT	N/A	null	AASGRTGSTYDMG	BBBLBBBALBBBB	BBPGBPBDLPBBB	no	no	NA	heavy only	no
1G9E_A_14	H2-10-O-6-1	allT	N/A	null	AINWDSARTY	BBBAAALBBB	BBPDDDLPBB	no	no	NA	heavy only	no
1G9E_A_14	H3-8-II-1-6	allT	N/A	null	GEGGTWDS	BBLLBBAB	PBLLPBDP	no	no	NA	heavy only	no
1G9E_A_15	H1-13-O-7-1	allT	N/A	null	AASGRTGSTYDMG	BBBLBBLBLBBBB	BBPGPPLBLPPBB	no	no	NA	heavy only	no
1G9E_A_15	H2-10-O-5-1	allT	N/A	null	AINWDSARTY	BBBAAAABBB	BBPDAADPBB	no	no	NA	heavy only	no
1G9E_A_15	H3-8-II-1-1	allT	N/A	null	GEGGTWDS	BBLLBBAB	BBLLBBDP	no	no	NA	heavy only	no
1G9E_A_16	H1-13-O-2-2	allT	N/A	null	AASGRTGSTYDMG	BBBLBBAALBBBB	BBBGPBDDLPBBB	no	no	NA	heavy only	no
1G9E_A_16	H2-10-O-2-1	allT	N/A	null	AINWDSARTY	BBBABLABBB	BBPABLDBBB	no	no	NA	heavy only	no
1G9E_A_16	H3-8-II-1-3	allT	N/A	null	GEGGTWDS	BBLLBBAB	BBLLBBDB	no	no	NA	heavy only	no
1G9E_A_17	H1-13-O-4-1	allT	N/A	null	AASGRTGSTYDMG	BBBLBBAAABBBB	BBPGBBDDDPPBB	no	no	NA	heavy only	no
1G9E_A_17	H2-10-O-1-2	allT	N/A	null	AINWDSARTY	BBBAALABBB	BBPDDLDBBB	no	no	NA	heavy only	no
1G9E_A_17	H3-8-II-1-4	allT	N/A	null	GEGGTWDS	BBLLBBAB	PBLLBBDP	no	no	NA	heavy only	no
1G9E_A_18	H1-13-O-2-1	allT	N/A	null	AASGRTGSTYDMG	BBBLBBAALBBBB	BBBGPPDALPPBB	no	no	NA	heavy only	no
1G9E_A_18	H2-10-V-1-1	allT	N/A	null	AINWDSARTY	BBBBLAABBB	BBPBLADBPB	Core member	no	NA	heavy only	no
1G9E_A_18	H3-8-II-1-1	allT	N/A	null	GEGGTWDS	BBLLBBAB	BBLLBBDP	no	no	NA	heavy only	no
1G9E_A_19	H1-13-O-3-1	allT	N/A	null	AASGRTGSTYDMG	BBBBBBLAABBBB	PBPBBBLDDPPBB	no	no	NA	heavy only	no
1G9E_A_19	H2-10-O-1-1	allT	N/A	null	AINWDSARTY	BBBAALABBB	BBPDDLDBPB	no	no	NA	heavy only	no
1G9E_A_19	H3-8-II-1-2	allT	N/A	null	GEGGTWDS	BBLLBBAB	BBLLPBDB	no	no	NA	heavy only	no
1G9E_A_2	H1-13-O-31-2	allT	N/A	null	AASGRTGSTYDMG	BBBLBBABLBBBB	BBBGPBDBLPPBB	no	no	NA	heavy only	no
1G9E_A_2	H2-10-O-24-1	allT	N/A	null	AINWDSARTY	BBBBLLABBB	BBPBLLDBBB	no	no	NA	heavy only	no
1G9E_A_2	H3-8-II-1-5	allT	N/A	null	GEGGTWDS	BBLLBBAB	BBLLPBDP	no	no	NA	heavy only	no
1G9E_A_20	H1-13-O-5-1	allT	N/A	null	AASGRTGSTYDMG	BBBBBBLALBBBB	BBPBBBLALPBBB	no	no	NA	heavy only	no
1G9E_A_20	H2-10-V-1-2	allT	N/A	null	AINWDSARTY	BBBBLAABBB	BBPBLDDBPB	Core member	no	NA	heavy only	no
1G9E_A_20	H3-8-II-1-2	allT	N/A	null	GEGGTWDS	BBLLBBAB	BBLLPBDB	no	no	NA	heavy only	no
1G9E_A_3	H1-13-O-2-2	allT	N/A	null	AASGRTGSTYDMG	BBBLBBAALBBBB	BBBGPBDDLPBBB	no	no	NA	heavy only	no
1G9E_A_3	H2-10-O-26-1	allT	N/A	null	AINWDSARTY	BBBAABLBBB	BBPDAPLPBB	no	no	NA	heavy only	no
1G9E_A_3	H3-8-II-1-2	allT	N/A	null	GEGGTWDS	BBLLBBAB	BBLLPBDB	no	no	NA	heavy only	no
1G9E_A_4	H1-13-O-2-2	allT	N/A	null	AASGRTGSTYDMG	BBBLBBAALBBBB	BBBGPBDDLPBBB	no	no	NA	heavy only	no
1G9E_A_4	H2-10-V-2-2	allT	N/A	null	AINWDSARTY	BBBAAAABBB	BBPDDADBPB	no	no	NA	heavy only	no
1G9E_A_4	H3-8-II-1-5	allT	N/A	null	GEGGTWDS	BBLLBBAB	BBLLPBDP	no	no	NA	heavy only	no
1G9E_A_5	H1-13-O-46-2	allT	N/A	null	AASGRTGSTYDMG	BBBBBBAAABBBB	BBPBPBDDDPBBB	no	no	NA	heavy only	no
1G9E_A_5	H2-10-O-24-2	allT	N/A	null	AINWDSARTY	BBBBLLABBB	BBPPLLDBBB	no	no	NA	heavy only	no
1G9E_A_5	H3-8-II-1-14	allT	N/A	null	GEGGTWDS	BBLLBBAB	PBLLPBDB	no	no	NA	heavy only	no
1G9E_A_6	H1-13-O-3-2	allT	N/A	null	AASGRTGSTYDMG	BBBBBBLAABBBB	BBPPBBLADPBBB	no	no	NA	heavy only	no
1G9E_A_6	H2-10-O-25-1	allT	N/A	null	AINWDSARTY	BBBBALABBB	BBPBDLABBB	no	no	NA	heavy only	no
1G9E_A_6	H3-8-II-1-5	allT	N/A	null	GEGGTWDS	BBLLBBAB	BBLLPBDP	no	no	NA	heavy only	no
1G9E_A_7	H1-13-O-48-1	allT	N/A	null	AASGRTGSTYDMG	BBBABBLAABBBB	BBBAPBLDDPBBB	no	no	NA	heavy only	no
1G9E_A_7	H2-10-O-1-5	allT	N/A	null	AINWDSARTY	BBBAALABBB	BBPDALDBBB	no	no	NA	heavy only	no
1G9E_A_7	H3-8-II-1-1	allT	N/A	null	GEGGTWDS	BBLLBBAB	BBLLBBDP	no	no	NA	heavy only	no
1G9E_A_8	H1-13-O-6-3	allT	N/A	null	AASGRTGSTYDMG	BBBBBBLBLBBBB	BBBPBBLBLPBBB	no	no	NA	heavy only	no
1G9E_A_8	H2-10-O-1-6	allT	N/A	null	AINWDSARTY	BBBAALABBB	BBPDDLABBB	no	no	NA	heavy only	no
1G9E_A_8	H3-8-II-1-2	allT	N/A	null	GEGGTWDS	BBLLBBAB	BBLLPBDB	no	no	NA	heavy only	no
1G9E_A_9	H1-13-O-47-1	allT	N/A	null	AASGRTGSTYDMG	BBBBBBAALBBBB	BPPBPPAALPPBB	no	no	NA	heavy only	no
1G9E_A_9	H2-10-V-1-4	allT	N/A	null	AINWDSARTY	BBBBLAABBB	BBPPLADBPB	Core member	no	NA	heavy only	no
1G9E_A_9	H3-8-II-1-1	allT	N/A	null	GEGGTWDS	BBLLBBAB	BBLLBBDP	no	no	NA	heavy only	no
1g9m_H	H1-13-I-1-30	allT	2.2	P 2 2 21	KASGDTFIRYSFT	BBBLBBAAABBBB	PPBLBPAAABBBB	no	bound	NA	no	no
1g9m_H	H2-10-I-1-8	allT	2.2	P 2 2 21	RIITILDVAH	BBBAAALBBB	BBPAAALBBB	no	bound	NA	no	no
1g9m_H	H3-19-I-1-3	allT	2.2	P 2 2 21	VYEGEADEGEYRNNGFLKH	BBALBAAALBBALBABBAB	BPDGPAADLPBALPAPBAB	no	bound	NA	no	no
1g9m_L	L1-11-I-1-1	allT	2.2	P 2 2 21	RASESVSSDLA	BBABBALABBB	BBABPDGDPBB	no	bound	kappa	no	no
1g9m_L	L2-7-I-2-1	allT	2.2	P 2 2 21	GASTRAT	LLABBBB	LLDPPPP	no	bound	kappa	no	no
1g9m_L	L3-11-II-1-1	cis7	2.2	P 2 2 21	QQYNNWPPRYT	BBAABBBBBBB	BBDAPBPPBPB	no	bound	kappa	no	no
1g9n_H	H1-13-I-1-18	allT	2.9	C 1 2 1	KASGDTFIRYSFT	BBBLBBAAABBBB	PBBLBPAAABBBB	no	bound	NA	no	no
1g9n_H	H2-10-I-1-8	allT	2.9	C 1 2 1	RIITILDVAH	BBBAAALBBB	BBPAAALBBB	no	bound	NA	no	no
1g9n_H	H3-19-I-1-3	allT	2.9	C 1 2 1	VYEGEADEGEYRNNGFLKH	BBALBAAALBBALBABBAB	BPDGPAADLPBALPAPBAB	no	bound	NA	no	no
1g9n_L	L1-11-I-18-1	allT	2.9	C 1 2 1	RASESVSSDLA	BBBBBALABBB	PBPPPDGDPBB	no	bound	kappa	no	no
1g9n_L	L2-7-I-9-4	allT	2.9	C 1 2 1	GASTRAT	LLBBBBB	LGBBPPP	no	bound	kappa	no	no
1g9n_L	L3-11-II-1-1	cis7	2.9	C 1 2 1	QQYNNWPPRYT	BBAABBBBBBB	BBDAPBPPBPB	no	bound	kappa	no	no
1gaf_H	H1-13-O-53-1	allT	1.95	C 1 2 1	TASGFNIKDTYMH	BBBLBBAAAABBB	BPPLBBAADAPBB	no	bound	NA	no	no
1gaf_H	H2-10-I-1-16	allT	1.95	C 1 2 1	RIDPANVDTK	BBBAAALBBB	BBBAADLBBB	no	bound	NA	no	no
1gaf_H	H3-5-II-3-2	allT	1.95	C 1 2 1	YYGIY	BLLAB	PLLAB	no	bound	NA	no	no
1gaf_L	L1-11-I-2-1	allT	1.95	C 1 2 1	RASQEINGYLG	BBABBALLBBB	BPABPDLLPBB	no	bound	kappa	no	no
1gaf_L	L2-7-I-2-1	allT	1.95	C 1 2 1	AASTLHS	LLABBBB	LLDPPPP	no	bound	kappa	no	no
1gaf_L	L3-9-I-1-24	cis7	1.95	C 1 2 1	LQYASYPRT	BBAABBBBB	BPDABBPPB	no	bound	kappa	no	no
1gc1_H	H1-13-I-1-30	allT	2.5	P 2 2 21	KASGDTFIRYSFT	BBBLBBAAABBBB	PPBLBPAAABBBB	no	bound	NA	no	no
1gc1_H	H2-10-I-1-8	allT	2.5	P 2 2 21	RIITILDVAH	BBBAAALBBB	BBPAAALBBB	no	bound	NA	no	no
1gc1_H	H3-19-I-2-1	allT	2.5	P 2 2 21	VYEGEADEGEYDNNGFLKH	BBALBLLALBBALBABBAB	BBDLPLLDLPBALPAPBAB	no	bound	NA	no	no
1gc1_L	L1-11-I-2-12	allT	2.5	P 2 2 21	RASESVSSDLA	BBABBALLBBB	PBABPDLLPBB	no	bound	kappa	no	no
1gc1_L	L2-7-I-2-1	allT	2.5	P 2 2 21	GASTRAT	LLABBBB	LLDPPPP	no	bound	kappa	no	no
1gc1_L	L3-11-II-2-1	cis7	2.5	P 2 2 21	QQYNNWPPRYT	BBAABBBBABB	BPDAPBPPDPB	no	bound	kappa	no	no
1ggb_H	H1-15-I-2-2	allT	2.8	I 2 2 2	SFSGFSLSTYGMGVS	BBBLBBAABBLBBBB	BBBLBBADPPLPBBB	no	no	NA	no	no
1ggb_H	H2-9-I-1-4	allT	2.8	I 2 2 2	HIFWDGDKR	BBBAALBBB	BBPAALPPB	no	no	NA	no	no
1ggb_H	H3-5-V-1-1	allT	2.8	I 2 2 2	EGYIY	LLLAB	LLLAB	Core member	no	NA	no	no
1ggb_L	L1-15-O-1-9	allT	2.8	I 2 2 2	RASESVDDDGNSFLH	BBABBABBLLBBBBB	BPABPDBPLGPBPBB	no	no	kappa	no	no
1ggb_L	L2-7-I-2-4	allT	2.8	I 2 2 2	RSSNLIS	LLABBBB	LGDBPPP	no	no	kappa	no	no
1ggb_L	L3-9-I-1-2	cis7	2.8	I 2 2 2	QQSNEDPLT	BBAABBBBB	BPDABPPPB	no	no	kappa	no	no
1ggc_H	H1-15-I-2-2	allT	2.8	P 21 21 21	SFSGFSLSTYGMGVS	BBBLBBAABBLBBBB	BBBLBBADPPLPBBB	no	no	NA	no	no
1ggc_H	H2-9-I-1-2	allT	2.8	P 21 21 21	HIFWDGDKR	BBBAALBBB	BBBAALPBB	no	no	NA	no	no
1ggc_H	H3-5-V-2-1	allT	2.8	P 21 21 21	EGYIY	LLAAB	LLDAB	Core member	no	NA	no	no
1ggc_L	L1-15-O-18-1	allT	2.8	P 21 21 21	RASESVDDDGNSFLH	BBABBABALABBBBB	BBABPDPDLDBBPBB	no	no	kappa	no	no
1ggc_L	L2-7-I-2-1	allT	2.8	P 21 21 21	RSSNLIS	LLABBBB	LLDPPPP	no	no	kappa	no	no
1ggc_L	L3-9-I-1-2	cis7	2.8	P 21 21 21	QQSNEDPLT	BBAABBBBB	BPDABPPPB	no	no	kappa	no	no
1ggi_H	H1-15-I-2-7	allT	2.8	P 1 21 1	SFSGFSLSTYGMGVS	BBBLBBAABBLBBBB	PBBLBPAAPPLPBBB	no	bound	NA	no	no
1ggi_H	H2-9-I-1-8	allT	2.8	P 1 21 1	HIFWDGDKR	BBBAALBBB	BBBAALBPB	no	bound	NA	no	no
1ggi_H	H3-5-I-3-1	allT	2.8	P 1 21 1	EGYIY	BLLAB	PLLAP	no	bound	NA	no	no
1ggi_J	H1-15-I-2-3	allT	2.8	P 1 21 1	SFSGFSLSTYGMGVS	BBBLBBAABBLBBBB	BBBLBBAAPPLPBBB	no	bound	NA	no	no
1ggi_J	H2-9-I-1-2	allT	2.8	P 1 21 1	HIFWDGDKR	BBBAALBBB	BBBAALPBB	no	bound	NA	no	no
1ggi_J	H3-5-I-3-1	allT	2.8	P 1 21 1	EGYIY	BLLAB	PLLAP	no	bound	NA	no	no
1ggi_L	L1-15-O-6-1	allT	2.8	P 1 21 1	RASESVDDDGNSFLH	BBABBABALLBBBBB	BPABPDBALGPBBBB	no	bound	kappa	no	no
1ggi_L	L2-7-I-2-1	allT	2.8	P 1 21 1	RSSNLIS	LLABBBB	LLDPPPP	no	bound	kappa	no	no
1ggi_L	L3-9-I-1-1	cis7	2.8	P 1 21 1	QQSNEDPLT	BBAABBBBB	BBDABPPPB	no	bound	kappa	no	no
1ggi_M	L1-15-O-7-1	allT	2.8	P 1 21 1	RASESVDDDGNSFLH	BBABBABALLBBABB	BPABPDBALGPBABB	no	bound	kappa	no	no
1ggi_M	L2-7-I-2-7	allT	2.8	P 1 21 1	RSSNLIS	LLABBBB	LLDPBPP	no	bound	kappa	no	no
1ggi_M	L3-9-I-1-4	cis7	2.8	P 1 21 1	QQSNEDPLT	BBAABBBBB	BBDABBPPB	no	bound	kappa	no	no
1ghf_H	H1-12-O-1-1	allT	2.7	P 4 21 2	KLWYTFTDYGMN	BBBBBAAABBBB	BBBBPAAABPBB	no	no	NA	no	no
1ghf_H	H2-10-I-1-7	allT	2.7	P 4 21 2	WIQTNTEEPT	BBBAAALBBB	BBPAADLPPB	no	no	NA	no	no
1ghf_H	H3-7-O-4-1	allT	2.7	P 4 21 2	VEAGFDY	BBBLBAB	PBPGPAB	no	no	NA	no	no
1ghf_L	L1-11-I-1-2	allT	2.7	P 4 21 2	RESQDISNSLN	BBABBALABBB	BPABPDGDPBB	no	no	kappa	no	no
1ghf_L	L2-7-I-2-1	allT	2.7	P 4 21 2	YTSRLHS	LLABBBB	LLDPPPP	no	no	kappa	no	no
1ghf_L	L3-9-I-1-1	cis7	2.7	P 4 21 2	QQGNTLPYT	BBAABBBBB	BBDABPPPB	no	no	kappa	no	no
1gig_H	H1-13-I-1-39	allT	2.3	P 31 2 1	TVSGFLLISNGVH	BBBLBBAAABBBB	BBBLBBAADBPBB	no	no	NA	no	no
1gig_H	H2-9-I-1-1	allT	2.3	P 31 2 1	VIWAGGNTN	BBBAALBBB	BBPAALPBB	no	no	NA	no	no
1gig_H	H3-14-O-3-1	allT	2.3	P 31 2 1	DFYDYDVFYYAMDY	BBABBABBBBBBAB	PBDPBABPBPBBAB	no	no	NA	no	no
1gig_L	L1-14-I-2-3	allT	2.3	P 31 2 1	RSSTGAVTTSNYAN	BBAABBBBAAALBB	BPAABPPBAAALPB	no	no	lambda	no	no
1gig_L	L2-7-I-6-5	allT	2.3	P 31 2 1	GTNNRAP	LLABBBA	LGDBPPA	no	no	lambda	no	no
1gig_L	L3-9-II-1-4	allT	2.3	P 31 2 1	ALWYSNHWV	BBBBLABBB	BBPBLDBBB	no	no	lambda	no	no
1gpo_H	H1-13-I-1-44	allT	1.95	P 21 21 21	SVTGDSITSDFWS	BBBLBBAAABBBB	PBBGPPAAABBBB	no	no	NA	no	no
1gpo_H	H2-9-I-1-1	allT	1.95	P 21 21 21	FVQYSGETA	BBBAALBBB	BBPAALPBB	no	no	NA	no	no
1gpo_H	H3-5-I-1-1	allT	1.95	P 21 21 21	WHGDY	AALAB	AALAB	no	no	NA	no	no
1gpo_I	H1-13-I-1-45	allT	1.95	P 21 21 21	SVTGDSITSDFWS	BBBLBBAAABBBB	PBBGBPAADBPBB	no	no	NA	no	no
1gpo_I	H2-9-I-1-3	allT	1.95	P 21 21 21	FVQYSGETA	BBBAALBBB	BBPADLPBB	no	no	NA	no	no
1gpo_I	H3-5-I-1-1	allT	1.95	P 21 21 21	WHGDY	AALAB	AALAB	no	no	NA	no	no
1gpo_L	L1-16-I-1-22	allT	1.95	P 21 21 21	RASQSLVNEDGNTYLF	BBABBABBAALBBBBB	BBABPDPPAALBBPBB	no	no	kappa	no	no
1gpo_L	L2-7-I-2-1	allT	1.95	P 21 21 21	YASQSIS	LLABBBB	LLDPPPP	no	no	kappa	no	no
1gpo_L	L3-9-I-1-1	cis7	1.95	P 21 21 21	QQITDWPFT	BBAABBBBB	BBDABPPPB	no	no	kappa	no	no
1gpo_M	L1-16-I-1-21	allT	1.95	P 21 21 21	RASQSLVNEDGNTYLF	BBABBABBAALBBBBB	BBABPDPPAALBPPBB	no	no	kappa	no	no
1gpo_M	L2-7-I-2-3	allT	1.95	P 21 21 21	YASQSIS	LLABBBB	LLDPPBP	no	no	kappa	no	no
1gpo_M	L3-9-I-1-1	cis7	1.95	P 21 21 21	QQITDWPFT	BBAABBBBB	BBDABPPPB	no	no	kappa	no	no
1h0d_A	L1-15-I-1-7	allT	2.0	C 1 2 1	RASESVDNYGISFMS	BBABBABBLLBBBBB	BPABPDBBLLBBPBB	no	bound	kappa	no	no
1h0d_A	L2-7-I-2-1	allT	2.0	C 1 2 1	AASNQGS	LLABBBB	LLDPPPP	no	bound	kappa	no	no
1h0d_A	L3-9-I-1-1	cis7	2.0	C 1 2 1	QQSKEVPLT	BBAABBBBB	BBDABPPPB	no	bound	kappa	no	no
1h0d_B	H1-13-I-1-1	allT	2.0	C 1 2 1	AASGFTFSSYTMS	BBBLBBAAABBBB	PPBLBPAAABPBB	no	bound	NA	no	no
1h0d_B	H2-10-II-1-1	allT	2.0	C 1 2 1	TISSGGGNTY	BBBAALABBB	BBPAALABBB	no	bound	NA	no	no
1h0d_B	H3-12-O-9-2	allT	2.0	C 1 2 1	LGDYGYAYTMDY	BBBAAALLBBAB	PPPAADLLPBAB	no	bound	NA	no	no
1h3p_H	H1-13-I-1-1	allT	2.6	P 21 21 21	AASGFTFSSYAMS	BBBLBBAAABBBB	PPBLBPAAABPBB	no	no	NA	no	no
1h3p_H	H2-10-II-1-1	allT	2.6	P 21 21 21	EVSSDGSYAY	BBBAALABBB	BBPAALABBB	no	no	NA	no	no
1h3p_H	H3-7-VII-2-1	allT	2.6	P 21 21 21	FNWDVAY	ABAAABB	DPAADPB	no	no	NA	no	no
1h3p_L	L1-17-I-1-12	allT	2.6	P 21 21 21	RSSQSLLNTRTRKSYLA	BBABBABBAAALBBBBB	BBABPDPPAADLPBPBB	no	no	kappa	no	no
1h3p_L	L2-7-I-2-1	allT	2.6	P 21 21 21	WASTRES	LLABBBB	LLDPPPP	no	no	kappa	no	no
1h3p_L	L3-8-I-1-3	allT	2.6	P 21 21 21	KQSYSLYT	BBAABLBB	BBDABGBB	no	no	kappa	no	no
1h8n_A	L1-11-I-1-2	allT	1.87	P 41 21 2	KASQDVGTAVA	BBABBALABBB	BPABPDGDPBB	no	no	kappa	no	no
1h8n_A	L2-7-I-2-1	allT	1.87	P 41 21 2	WASTRHT	LLABBBB	LLDPPPP	no	no	kappa	no	no
1h8n_A	L3-9-I-1-1	cis7	1.87	P 41 21 2	QQYSSYPLT	BBAABBBBB	BBDABPPPB	no	no	kappa	no	no
1h8n_A	H1-13-I-1-1	allT	1.87	P 41 21 2	KASGYTFTSYWIN	BBBLBBAAABBBB	PPBLBPAAABPBB	no	no	NA	no	no
1h8n_A	H2-10-I-1-2	allT	1.87	P 41 21 2	NIYPSDSYTN	BBBAAALBBB	BBBAADLPBB	no	no	NA	no	no
1h8n_A	H3-3-I-1-1	allT	1.87	P 41 21 2	WGY	BLB	PLB	Core member	no	NA	no	no
1h8o_A	L1-11-I-1-2	allT	2.75	P 21 21 21	KASQDVGTAVA	BBABBALABBB	BPABPDGDPBB	no	no	kappa	no	no
1h8o_A	L2-7-I-2-1	allT	2.75	P 21 21 21	WASTRHT	LLABBBB	LLDPPPP	no	no	kappa	no	no
1h8o_A	L3-9-I-1-1	cis7	2.75	P 21 21 21	QQYSSYPLT	BBAABBBBB	BBDABPPPB	no	no	kappa	no	no
1h8o_A	H1-13-I-1-2	allT	2.75	P 21 21 21	KASGYTFTSYWIN	BBBLBBAAABBBB	PBBLBPAAABPBB	no	no	NA	no	no
1h8o_A	H2-10-I-1-3	allT	2.75	P 21 21 21	NIYPSDSYTN	BBBAAALBBB	BBPAADLPBB	no	no	NA	no	no
1h8o_A	H3-3-I-1-1	allT	2.75	P 21 21 21	WGY	BLB	PLB	Core member	no	NA	no	no
1h8o_B	L1-11-I-1-14	allT	2.75	P 21 21 21	KASQDVGTAVA	BBABBALABBB	BPDBPDGDPBB	no	no	kappa	no	no
1h8o_B	L2-7-I-2-2	allT	2.75	P 21 21 21	WASTRHT	LLABBBB	LGDPPPP	no	no	kappa	no	no
1h8o_B	L3-9-I-1-1	cis7	2.75	P 21 21 21	QQYSSYPLT	BBAABBBBB	BBDABPPPB	no	no	kappa	no	no
1h8o_B	H1-13-I-1-11	allT	2.75	P 21 21 21	KASGYTFTSYWIN	BBBLBBAAABBBB	PBBLBPAADBPBP	no	no	NA	no	no
1h8o_B	H2-10-I-1-2	allT	2.75	P 21 21 21	NIYPSDSYTN	BBBAAALBBB	BBBAADLPBB	no	no	NA	no	no
1h8o_B	H3-3-I-1-1	allT	2.75	P 21 21 21	WGY	BLB	PLB	Core member	no	NA	no	no
1h8s_A	L1-11-I-1-2	allT	2.4	P 21 21 21	KASQDVGTAVA	BBABBALABBB	BPABPDGDPBB	no	bound	kappa	no	no
1h8s_A	L2-7-I-2-1	allT	2.4	P 21 21 21	WASTRHT	LLABBBB	LLDPPPP	no	bound	kappa	no	no
1h8s_A	L3-9-I-1-1	cis7	2.4	P 21 21 21	QQYSSYPLT	BBAABBBBB	BBDABPPPB	no	bound	kappa	no	no
1h8s_A	H1-13-I-1-2	allT	2.4	P 21 21 21	KASGYTFTSYWIN	BBBLBBAAABBBB	PBBLBPAAABPBB	no	bound	NA	no	no
1h8s_A	H2-10-I-1-3	allT	2.4	P 21 21 21	NIYPSDSYTN	BBBAAALBBB	BBPAADLPBB	no	bound	NA	no	no
1h8s_A	H3-3-I-1-1	allT	2.4	P 21 21 21	WGY	BLB	PLB	Core member	bound	NA	no	no
1h8s_B	L1-11-I-1-2	allT	2.4	P 21 21 21	KASQDVGTAVA	BBABBALABBB	BPABPDGDPBB	no	bound	kappa	no	no
1h8s_B	L2-7-I-2-1	allT	2.4	P 21 21 21	WASTRHT	LLABBBB	LLDPPPP	no	bound	kappa	no	no
1h8s_B	L3-9-I-1-1	cis7	2.4	P 21 21 21	QQYSSYPLT	BBAABBBBB	BBDABPPPB	no	bound	kappa	no	no
1h8s_B	H1-13-I-1-11	allT	2.4	P 21 21 21	KASGYTFTSYWIN	BBBLBBAAABBBB	PBBLBPAADBPBP	no	bound	NA	no	no
1h8s_B	H2-10-I-1-2	allT	2.4	P 21 21 21	NIYPSDSYTN	BBBAAALBBB	BBBAADLPBB	no	bound	NA	no	no
1h8s_B	H3-3-I-1-1	allT	2.4	P 21 21 21	WGY	BLB	PLB	Core member	bound	NA	no	no
1hcv_A	H1-13-II-4-1	allT	1.85	P 1 21 1	AASGRTGSTYDMG	BBBLLBLAABBBB	PBBGLBGAABBBB	no	no	NA	heavy only	no
1hcv_A	H2-10-I-1-9	allT	1.85	P 1 21 1	AINWDSARTY	BBBAAALBBB	BBPAAALPBB	no	no	NA	heavy only	no
1hcv_A	H3-8-II-1-3	allT	1.85	P 1 21 1	GEGGTWDS	BBLLBBAB	BBLLBBDB	no	no	NA	heavy only	no
1hez_A	L1-11-I-1-1	allT	2.7	P 21 21 21	RTSQSISSYLN	BBABBALABBB	BBABPDGDPBB	no	bound	kappa	no	no
1hez_A	L2-7-I-2-1	allT	2.7	P 21 21 21	AASSLQS	LLABBBB	LLDPPPP	no	bound	kappa	no	no
1hez_A	L3-9-I-1-1	cis7	2.7	P 21 21 21	QQSYSTPRT	BBAABBBBB	BBDABPPPB	no	bound	kappa	no	no
1hez_B	H1-13-I-1-2	allT	2.7	P 21 21 21	AASGFTFSGYGMH	BBBLBBAAABBBB	PBBLBPAAABPBB	no	bound	NA	no	no
1hez_B	H2-10-II-1-1	allT	2.7	P 21 21 21	LISYDESNKY	BBBAALABBB	BBPAALABBB	no	bound	NA	no	no
1hez_B	H3-12-VI-1-2	allT	2.7	P 21 21 21	VKFYDPTAPNDY	BABBBAABBBAB	BABPBAAPPPAB	no	bound	NA	no	no
1hez_C	L1-11-I-1-1	allT	2.7	P 21 21 21	RTSQSISSYLN	BBABBALABBB	BBABPDGDPBB	no	bound	kappa	no	no
1hez_C	L2-7-I-2-1	allT	2.7	P 21 21 21	AASSLQS	LLABBBB	LLDPPPP	no	bound	kappa	no	no
1hez_C	L3-9-I-1-1	cis7	2.7	P 21 21 21	QQSYSTPRT	BBAABBBBB	BBDABPPPB	no	bound	kappa	no	no
1hez_D	H1-13-I-1-1	allT	2.7	P 21 21 21	AASGFTFSGYGMH	BBBLBBAAABBBB	PPBLBPAAABPBB	no	bound	NA	no	no
1hez_D	H2-10-II-1-4	allT	2.7	P 21 21 21	LISYDESNKY	BBBAALABBB	BBPADLABBB	no	bound	NA	no	no
1hez_D	H3-12-VI-2-1	allT	2.7	P 21 21 21	VKFYDPTAPNDY	BABABAABBBAB	PABABADPPPAB	no	bound	NA	no	no
1hh6_A	L1-11-I-2-1	allT	2.6	P 61 2 2	KASQDINSFLT	BBABBALLBBB	BPABPDLLPBB	no	bound	kappa	no	no
1hh6_A	L2-7-I-2-1	allT	2.6	P 61 2 2	RANRLMI	LLABBBB	LLDPPPP	no	bound	kappa	no	no
1hh6_A	L3-9-I-1-2	cis7	2.6	P 61 2 2	LQYDDFPLT	BBAABBBBB	BPDABPPPB	no	bound	kappa	no	no
1hh6_B	H1-13-I-1-16	allT	2.6	P 61 2 2	KALGYIFTDYEIH	BBBLBBAAABBBB	PBBLBPAADBPBB	no	bound	NA	no	no
1hh6_B	H2-10-I-1-6	allT	2.6	P 61 2 2	GIHPGSSGTA	BBBAAALBBB	BBBAAALPBB	no	bound	NA	no	no
1hh6_B	H3-3-I-2-1	allT	2.6	P 61 2 2	KDY	LAB	LDP	Core member	bound	NA	no	no
1hh9_A	L1-11-I-2-1	allT	2.7	P 61 2 2	KASQDINSFLT	BBABBALLBBB	BPABPDLLPBB	no	bound	kappa	no	no
1hh9_A	L2-7-I-2-1	allT	2.7	P 61 2 2	RANRLMI	LLABBBB	LLDPPPP	no	bound	kappa	no	no
1hh9_A	L3-9-I-1-2	cis7	2.7	P 61 2 2	LQYDDFPLT	BBAABBBBB	BPDABPPPB	no	bound	kappa	no	no
1hh9_B	H1-13-I-1-8	allT	2.7	P 61 2 2	KALGYIFTDYEIH	BBBLBBAAABBBB	PPBLBPAADBPBB	no	bound	NA	no	no
1hh9_B	H2-10-I-1-6	allT	2.7	P 61 2 2	GIHPGSSGTA	BBBAAALBBB	BBBAAALPBB	no	bound	NA	no	no
1hh9_B	H3-3-I-2-1	allT	2.7	P 61 2 2	KDY	LAB	LDP	Core member	bound	NA	no	no
1hi6_A	L1-11-I-2-1	allT	2.55	P 61 2 2	KASQDINSFLT	BBABBALLBBB	BPABPDLLPBB	no	bound	kappa	no	no
1hi6_A	L2-7-I-2-5	allT	2.55	P 61 2 2	RANRLMI	LLABBBB	LLDBPPP	no	bound	kappa	no	no
1hi6_A	L3-9-I-1-1	cis7	2.55	P 61 2 2	LQYDDFPLT	BBAABBBBB	BBDABPPPB	no	bound	kappa	no	no
1hi6_B	H1-13-I-1-16	allT	2.55	P 61 2 2	KALGYIFTDYEIH	BBBLBBAAABBBB	PBBLBPAADBPBB	no	bound	NA	no	no
1hi6_B	H2-10-I-1-2	allT	2.55	P 61 2 2	GIHPGSSGTA	BBBAAALBBB	BBBAADLPBB	no	bound	NA	no	no
1hi6_B	H3-3-I-2-1	allT	2.55	P 61 2 2	KDY	LAB	LDP	Core member	bound	NA	no	no
1hil_A	L1-17-I-1-17	allT	2.0	P 1 21 1	TSSQSLFNSGKQKNYLT	BBABBABBAAALBBBBB	BBABPDPBAAALBBBBB	no	no	kappa	no	no
1hil_A	L2-7-I-2-1	allT	2.0	P 1 21 1	WASTRES	LLABBBB	LLDPPPP	no	no	kappa	no	no
1hil_A	L3-9-I-1-2	cis7	2.0	P 1 21 1	QNDYSNPLT	BBAABBBBB	BPDABPPPB	no	no	kappa	no	no
1hil_B	H1-13-I-1-2	allT	2.0	P 1 21 1	AASGFSFSSYGMS	BBBLBBAAABBBB	PBBLBPAAABPBB	no	no	NA	no	no
1hil_B	H2-10-II-1-1	allT	2.0	P 1 21 1	TISNGGGYTY	BBBAALABBB	BBPAALABBB	no	no	NA	no	no
1hil_B	H3-11-XIX-1-1	allT	2.0	P 1 21 1	RERYDENGFAY	BBBLLALLBBL	PPPLLAGGBBL	Core member	no	NA	no	no
1hil_C	L1-17-I-1-8	allT	2.0	P 1 21 1	TSSQSLFNSGKQKNYLT	BBABBABBAAALBBBBB	BBABPDPBAADLBPPBB	no	no	kappa	no	no
1hil_C	L2-7-I-2-1	allT	2.0	P 1 21 1	WASTRES	LLABBBB	LLDPPPP	no	no	kappa	no	no
1hil_C	L3-9-I-1-8	cis7	2.0	P 1 21 1	QNDYSNPLT	BBAABBBBB	BPDDBPPPB	no	no	kappa	no	no
1hil_D	H1-13-I-1-2	allT	2.0	P 1 21 1	AASGFSFSSYGMS	BBBLBBAAABBBB	PBBLBPAAABPBB	no	no	NA	no	no
1hil_D	H2-10-II-1-1	allT	2.0	P 1 21 1	TISNGGGYTY	BBBAALABBB	BBPAALABBB	no	no	NA	no	no
1hil_D	H3-11-XIX-1-1	allT	2.0	P 1 21 1	RERYDENGFAY	BBBLLALLBBL	PPPLLAGGBBL	Core member	no	NA	no	no
1him_H	L1-17-I-1-10	allT	2.9	P 1	TSSQSLFNSGKQKNYLT	BBABBABBAAALBBBBB	BPABPDPPAAALBPPBB	no	bound	kappa	no	no
1him_H	L2-7-I-2-1	allT	2.9	P 1	WASTRES	LLABBBB	LLDPPPP	no	bound	kappa	no	no
1him_H	L3-9-I-1-2	cis7	2.9	P 1	QNDYSNPLT	BBAABBBBB	BPDABPPPB	no	bound	kappa	no	no
1him_J	L1-17-I-1-36	allT	2.9	P 1	TSSQSLFNSGKQKNYLT	BBABBABBAAALBBBBB	BBABPDPPAAALBPBBB	no	bound	kappa	no	no
1him_J	L2-7-I-2-1	allT	2.9	P 1	WASTRES	LLABBBB	LLDPPPP	no	bound	kappa	no	no
1him_J	L3-9-I-1-2	cis7	2.9	P 1	QNDYSNPLT	BBAABBBBB	BPDABPPPB	no	bound	kappa	no	no
1him_L	H1-13-I-1-2	allT	2.9	P 1	AASGFSFSSYGMS	BBBLBBAAABBBB	PBBLBPAAABPBB	no	bound	NA	no	no
1him_L	H2-10-II-1-4	allT	2.9	P 1	TISNGGGYTY	BBBAALABBB	BBPADLABBB	no	bound	NA	no	no
1him_L	H3-11-O-37-1	allT	2.9	P 1	RERYDENGFAY	BBAAALBLBAB	PPAAALBGPAB	no	bound	NA	no	no
1him_M	H1-13-I-1-16	allT	2.9	P 1	AASGFSFSSYGMS	BBBLBBAAABBBB	PBBLBPAADBPBB	no	bound	NA	no	no
1him_M	H2-10-II-1-5	allT	2.9	P 1	TISNGGGYTY	BBBAALABBB	BBPAALAPBB	no	bound	NA	no	no
1him_M	H3-11-O-24-1	allT	2.9	P 1	RERYDENGFAY	BBAAALALBAB	PPAAALDGPAB	no	bound	NA	no	no
1hin_H	H1-13-I-1-119	allT	3.1	P 1 21 1	AASGFSFSSYGMS	BBBLBBAAABBBB	PBBLBPAAABBPB	no	bound	NA	no	no
1hin_H	H2-10-II-5-7	allT	3.1	P 1 21 1	TISNGGGYTY	BBBAALLBBB	BBBADGGPBB	no	bound	NA	no	no
1hin_H	H3-11-O-24-2	allT	3.1	P 1 21 1	RERYDENGFAY	BBAAALALBAB	PPAAALDGBAB	no	bound	NA	no	no
1hin_L	L1-17-I-1-46	allT	3.1	P 1 21 1	TSSQSLFNSGKQKNYLT	BBABBABBAAALBBBBB	BBAPPDPBAAALBPPBB	no	bound	kappa	no	no
1hin_L	L2-7-I-2-5	allT	3.1	P 1 21 1	WASTRES	LLABBBB	LLDBPPP	no	bound	kappa	no	no
1hin_L	L3-9-I-1-2	cis7	3.1	P 1 21 1	QNDYSNPLT	BBAABBBBB	BPDABPPPB	no	bound	kappa	no	no
1hkl_H	H1-13-O-4-14	allT	2.7	C 1 2 1	TASGFNIKDTYMH	BBBLBBAAABBBB	BPBGPPAAAPPPB	no	no	NA	no	no
1hkl_H	H2-10-I-1-10	allT	2.7	C 1 2 1	RIDPANVDTK	BBBAAALBBB	BBBAAALBBB	no	no	NA	no	no
1hkl_H	H3-5-II-3-2	allT	2.7	C 1 2 1	YYGIY	BLLAB	PLLAB	no	no	NA	no	no
1hkl_L	L1-11-I-2-20	allT	2.7	C 1 2 1	RASQEINGYLG	BBABBALLBBB	PPABPALLPBB	no	no	kappa	no	no
1hkl_L	L2-7-I-2-1	allT	2.7	C 1 2 1	AASTLHS	LLABBBB	LLDPPPP	no	no	kappa	no	no
1hkl_L	L3-9-I-1-2	cis7	2.7	C 1 2 1	LQYASYPRT	BBAABBBBB	BPDABPPPB	no	no	kappa	no	no
1hq4_A	L1-12-I-1-2	allT	2.7	P 1 21 1	SASSSVSSNYVY	BBABBBBAAABB	BBABPBPAADBB	Core member	no	kappa	no	no
1hq4_A	L2-7-I-2-5	allT	2.7	P 1 21 1	STSNLAS	LLABBBB	LLDBPPP	no	no	kappa	no	no
1hq4_A	L3-9-I-5-4	cis7	2.7	P 1 21 1	LQWSSFPYT	BBBABBBBB	BBBDBPPPB	no	no	kappa	no	no
1hq4_B	H1-14-I-3-7	allT	2.7	P 1 21 1	TVTGYSITSGYAWN	BBBLBBAAABLBBB	PPBLBPAAABGBBP	no	no	NA	no	no
1hq4_B	H2-9-I-1-1	allT	2.7	P 1 21 1	YIRYSGDTR	BBBAALBBB	BBPAALPBB	no	no	NA	no	no
1hq4_B	H3-7-VI-1-4	allT	2.7	P 1 21 1	GYGNSDY	BBLABBB	BBGABBB	no	no	NA	no	no
1hq4_C	L1-12-I-1-2	allT	2.7	P 1 21 1	SASSSVSSNYVY	BBABBBBAAABB	BBABPBPAADBB	Core member	no	kappa	no	no
1hq4_C	L2-7-I-2-4	allT	2.7	P 1 21 1	STSNLAS	LLABBBB	LGDBPPP	no	no	kappa	no	no
1hq4_C	L3-9-I-5-4	cis7	2.7	P 1 21 1	LQWSSFPYT	BBBABBBBB	BBBDBPPPB	no	no	kappa	no	no
1hq4_D	H1-14-I-3-7	allT	2.7	P 1 21 1	TVTGYSITSGYAWN	BBBLBBAAABLBBB	PPBLBPAAABGBBP	no	no	NA	no	no
1hq4_D	H2-9-I-1-1	allT	2.7	P 1 21 1	YIRYSGDTR	BBBAALBBB	BBPAALPBB	no	no	NA	no	no
1hq4_D	H3-7-VI-1-4	allT	2.7	P 1 21 1	GYGNSDY	BBLABBB	BBGABBB	no	no	NA	no	no
1hys_C	L1-11-I-2-2	allT	3.0	P 32 1 2	SASQDISSYLN	BBABBALLBBB	BBABPDLLPBB	no	bound	kappa	no	no
1hys_C	L2-7-I-2-1	allT	3.0	P 32 1 2	YTSSLHS	LLABBBB	LLDPPPP	no	bound	kappa	no	no
1hys_C	L3-9-I-9-4	allT	3.0	P 32 1 2	QQYSKFPWT	BBAABABBB	BBDAPAPPB	no	bound	kappa	no	no
1hys_D	H1-15-I-3-3	allT	3.0	P 32 1 2	TFSGFSLSTSGIGVT	BBBLBBAABAABBBB	PBBGPBADPAAPBBB	no	bound	NA	no	no
1hys_D	H2-9-I-1-9	allT	3.0	P 32 1 2	TIWWDDDNR	BBBAALBBB	BPBAALPPB	no	bound	NA	no	no
1hys_D	H3-13-IV-1-2	allT	3.0	P 32 1 2	SAITSVTDSAMDH	BBBABAABBBBAB	BBPABADPBBPAB	no	bound	NA	no	no
1hyx_H	H1-13-I-1-1	allT	1.8	P 1 21 1	AASGFTFSNYAMS	BBBLBBAAABBBB	PPBLBPAAABPBB	no	no	NA	no	no
1hyx_H	H2-9-I-1-1	allT	1.8	P 1 21 1	SISSGGSIY	BBBAALBBB	BBPAALPBB	no	no	NA	no	no
1hyx_H	H3-14-VIII-1-2	allT	1.8	P 1 21 1	VSHYDGSRDWYFDV	BBBBBLBABBBBAB	BPBBPLPABBBPDB	Core member	no	NA	no	no
1hyx_L	L1-16-I-1-14	allT	1.8	P 1 21 1	RSSQTIVHSNGDTYLD	BBABBABBAALBBBBB	BPABPAPPAALPBPBB	no	no	kappa	no	no
1hyx_L	L2-7-I-2-2	allT	1.8	P 1 21 1	KVSNRFS	LLABBBB	LGDPPPP	no	no	kappa	no	no
1hyx_L	L3-9-I-1-1	cis7	1.8	P 1 21 1	FQGSHVPPT	BBAABBBBB	BBDABPPPB	no	no	kappa	no	no
1hyy_H	H1-13-I-1-2	allT	1.8	P 1 21 1	AASGFTFSNYAMS	BBBLBBAAABBBB	PBBLBPAAABPBB	no	no	NA	no	no
1hyy_H	H2-9-I-1-1	allT	1.8	P 1 21 1	SISSGGSIY	BBBAALBBB	BBPAALPBB	no	no	NA	no	no
1hyy_H	H3-14-VIII-1-2	allT	1.8	P 1 21 1	VSHYDGSRDWYFDV	BBBBBLBABBBBAB	BPBBPLPABBBPDB	Core member	no	NA	no	no
1hyy_L	L1-16-I-1-1	allT	1.8	P 1 21 1	RSSQTIVHSNGDTYLD	BBABBABBAALBBBBB	BBABPAPPAALPBPBB	no	no	kappa	no	no
1hyy_L	L2-7-I-2-2	allT	1.8	P 1 21 1	KVSNRFS	LLABBBB	LGDPPPP	no	no	kappa	no	no
1hyy_L	L3-9-I-1-1	cis7	1.8	P 1 21 1	FQGSHVPPT	BBAABBBBB	BBDABPPPB	no	no	kappa	no	no
1hzh_H	H1-13-I-1-38	allT	2.7	H 3 2	QASGYRFSNFVIH	BBBLBBAAABBBB	BBBLBPAADBBBP	no	no	NA	no	no
1hzh_H	H2-10-I-1-2	allT	2.7	H 3 2	WINPYNGNKE	BBBAAALBBB	BBBAADLPBB	no	no	NA	no	no
1hzh_H	H3-18-I-1-3	allT	2.7	H 3 2	VGPYSWDDSPQDNYYMDV	BBBBBAABBBLAAABBAB	PPPPPAABPPLADAPPAB	no	no	NA	no	no
1hzh_K	H1-13-I-1-71	allT	2.7	H 3 2	QASGYRFSNFVIH	BBBLBBAAABBBB	BPBLBPAADBPBP	Core member	no	NA	no	no
1hzh_K	H2-10-I-1-2	allT	2.7	H 3 2	WINPYNGNKE	BBBAAALBBB	BBBAADLPBB	no	no	NA	no	no
1hzh_K	H3-18-I-1-2	allT	2.7	H 3 2	VGPYSWDDSPQDNYYMDV	BBBBBAABBBLAAABBAB	PPPBBAAPPPLADAPPAB	no	no	NA	no	no
1hzh_L	L1-12-III-1-1	allT	2.7	H 3 2	RSSHSIRSRRVA	BBABBBAALBBB	BBABPBAALPBB	Core member	no	kappa	no	no
1hzh_L	L2-7-I-9-4	allT	2.7	H 3 2	GVSNRAS	LLBBBBB	LGBBPPP	no	no	kappa	no	no
1hzh_L	L3-9-V-1-1	allT	2.7	H 3 2	QVYGASSYT	BBBLLLBBB	BBBGLLBBB	Core member	no	kappa	no	no
1hzh_M	L1-12-III-1-3	allT	2.7	H 3 2	RSSHSIRSRRVA	BBABBBAALBBB	PBABPBAALPBB	Core member	no	kappa	no	no
1hzh_M	L2-7-I-2-1	allT	2.7	H 3 2	GVSNRAS	LLABBBB	LLDPPPP	no	no	kappa	no	no
1hzh_M	L3-9-V-1-1	allT	2.7	H 3 2	QVYGASSYT	BBBLLLBBB	BBBGLLBBB	no	no	kappa	no	no
1i3g_H	H1-13-I-1-1	allT	2.44	P 41 21 2	KASGYTFTSYWIN	BBBLBBAAABBBB	PPBLBPAAABPBB	Core member	no	NA	no	no
1i3g_H	H2-10-I-1-2	allT	2.44	P 41 21 2	NIYPSDSYTN	BBBAAALBBB	BBBAADLPBB	no	no	NA	no	no
1i3g_H	H3-3-I-1-1	allT	2.44	P 41 21 2	WGY	BLB	PLB	Core member	no	NA	no	no
1i3g_L	L1-11-I-1-2	allT	2.44	P 41 21 2	KASQDVGTAVA	BBABBALABBB	BPABPDGDPBB	no	no	kappa	no	no
1i3g_L	L2-7-I-2-1	allT	2.44	P 41 21 2	WASTRHT	LLABBBB	LLDPPPP	no	no	kappa	no	no
1i3g_L	L3-9-I-1-1	cis7	2.44	P 41 21 2	QQYSSYPLT	BBAABBBBB	BBDABPPPB	no	no	kappa	no	no
1i3u_A	H1-13-I-1-7	allT	1.95	H 3 2	EASGDSIGTYVIG	BBBLBBAAABBBB	BBBLBPAAABPBB	no	no	NA	heavy only	no
1i3u_A	H2-15-I-1-1	allT	1.95	H 3 2	TIGRNLVGPSDFYTR	BBBABBABAABBBBB	BBPABPDBADPPPBB	Core member	no	NA	heavy only	no
1i3u_A	H3-15-O-1-1	allT	1.95	H 3 2	KTTTWGGNDPNNWNY	BABABLAABAAABAB	BDPDBLAAPAAAPAB	no	no	NA	heavy only	no
1i3v_A	H1-13-I-1-60	allT	2.03	P 21 21 21	EASGDSIGTYVIG	BBBLBBAAABBBB	BPBLBPAADBPBB	no	no	NA	heavy only	no
1i3v_A	H2-15-I-1-2	allT	2.03	P 21 21 21	TIGRNLVGPSDFYTR	BBBABBABAABBBBB	BBPDPPDBADBPPBB	Core member	no	NA	heavy only	no
1i3v_A	H3-15-O-5-1	allT	2.03	P 21 21 21	KTTTWGGNDPNNWNY	BABABLLLBAAABAB	BDBAPGLLBAADBAB	no	no	NA	heavy only	no
1i3v_B	H1-13-I-1-60	allT	2.03	P 21 21 21	EASGDSIGTYVIG	BBBLBBAAABBBB	BPBLBPAADBPBB	no	no	NA	heavy only	no
1i3v_B	H2-15-I-1-3	allT	2.03	P 21 21 21	TIGRNLVGPSDFYTR	BBBABBABAABBBBB	BBPDBPABADBPPBB	Core member	no	NA	heavy only	no
1i3v_B	H3-15-O-6-1	allT	2.03	P 21 21 21	KTTTWGGNDPNNWNY	BABABLLLBAABBAB	BDBDPGGLBAABBAB	no	no	NA	heavy only	no
1i7z_A	L1-15-O-3-1	allT	2.3	C 1 2 1	RASKSVSTSGYNYMH	BBABBAAAALBBBBB	BPABPDDAALBPPBB	no	bound	kappa	no	no
1i7z_A	L2-7-I-2-1	allT	2.3	C 1 2 1	LASNLAS	LLABBBB	LLDPPPP	no	bound	kappa	no	no
1i7z_A	L3-10-XI-1-1	cis8	2.3	C 1 2 1	LYSREFPPWT	BBBBABBBBB	BPBBABPPBB	Core member	bound	kappa	no	no
1i7z_B	H1-13-O-17-1	allT	2.3	C 1 2 1	KTSGYSFTNYGMN	BBABABBBAALBB	BPAPABPPAAGBB	no	bound	NA	no	no
1i7z_B	H2-10-I-1-1	allT	2.3	C 1 2 1	WINTYTGEPT	BBBAAALBBB	BBPAAALPPB	no	bound	NA	no	no
1i7z_B	H3-8-VII-1-2	allT	2.3	C 1 2 1	YDSPLGDY	BABAABBB	BDBAABBB	Core member	bound	NA	no	no
1i7z_C	L1-15-II-1-1	allT	2.3	C 1 2 1	RASKSVSTSGYNYMH	BBABBABBAABBBBB	BPABPDBBADPBPBB	no	bound	kappa	no	no
1i7z_C	L2-7-I-2-1	allT	2.3	C 1 2 1	LASNLAS	LLABBBB	LLDPPPP	no	bound	kappa	no	no
1i7z_C	L3-10-XI-1-2	cis8	2.3	C 1 2 1	LYSREFPPWT	BBBBABBBBB	BBBBABPPBB	Core member	bound	kappa	no	no
1i7z_D	H1-13-O-1-1	allT	2.3	C 1 2 1	KTSGYSFTNYGMN	BBBLABBBAALBB	BPBGABPPAAGBB	no	bound	NA	no	no
1i7z_D	H2-10-I-1-1	allT	2.3	C 1 2 1	WINTYTGEPT	BBBAAALBBB	BBPAAALPPB	no	bound	NA	no	no
1i7z_D	H3-8-VII-1-1	allT	2.3	C 1 2 1	YDSPLGDY	BABAABBB	BDBADBBB	Core member	bound	NA	no	no
1i8i_A	L1-11-I-2-2	allT	2.4	C 2 2 21	MTSTDIDDDMN	BBABBALLBBB	BBABPDLLPBB	no	bound	kappa	no	no
1i8i_A	L2-7-II-1-1	allT	2.4	C 2 2 21	EGNTLRP	BLLBBBB	PLLPPPP	no	bound	kappa	no	no
1i8i_A	L3-9-I-1-1	cis7	2.4	C 2 2 21	LQSFNVPLT	BBAABBBBB	BBDABPPPB	no	bound	kappa	no	no
1i8i_B	H1-13-I-1-7	allT	2.4	C 2 2 21	VTSGFTFRKFGMS	BBBLBBAAABBBB	BBBLBPAAABPBB	no	bound	NA	no	no
1i8i_B	H2-10-II-1-1	allT	2.4	C 2 2 21	SISTGGYNTY	BBBAALABBB	BBPAALABBB	no	bound	NA	no	no
1i8i_B	H3-11-IV-3-1	allT	2.4	C 2 2 21	GYSSTSYAMDY	BABLABABBAB	PABLDBAPPDB	no	bound	NA	no	no
1i8k_A	L1-11-I-2-2	allT	1.8	C 2 2 21	MTSTDIDDDMN	BBABBALLBBB	BBABPDLLPBB	no	bound	kappa	no	no
1i8k_A	L2-7-II-1-2	allT	1.8	C 2 2 21	EGNTLRP	BLLBBBB	PLLBPPP	no	bound	kappa	no	no
1i8k_A	L3-9-I-1-1	cis7	1.8	C 2 2 21	LQSFNVPLT	BBAABBBBB	BBDABPPPB	no	bound	kappa	no	no
1i8k_B	H1-13-I-1-2	allT	1.8	C 2 2 21	VTSGFTFRKFGMS	BBBLBBAAABBBB	PBBLBPAAABPBB	no	bound	NA	no	no
1i8k_B	H2-10-II-1-1	allT	1.8	C 2 2 21	SISTGGYNTY	BBBAALABBB	BBPAALABBB	no	bound	NA	no	no
1i8k_B	H3-11-IV-1-1	allT	1.8	C 2 2 21	GYSSTSYAMDY	BABAABABBAB	PABADBAPPDP	no	bound	NA	no	no
1i8m_A	L1-11-I-1-2	allT	2.1	P 65 2 2	RASENIYSYLA	BBABBALABBB	BPABPDGDPBB	no	bound	kappa	no	no
1i8m_A	L2-7-I-2-1	allT	2.1	P 65 2 2	NAKTLAE	LLABBBB	LLDPPPP	no	bound	kappa	no	no
1i8m_A	L3-9-I-28-1	cis7	2.1	P 65 2 2	QHHYGTPLT	BBBLBBBBB	BPBGBPPPP	no	bound	kappa	no	no
1i8m_B	H1-13-I-1-5	allT	2.1	P 65 2 2	KASGYTFTSYVMH	BBBLBBAAABBBB	PPBLBPAAABPBP	Core member	bound	NA	no	no
1i8m_B	H2-10-I-1-3	allT	2.1	P 65 2 2	YINPYNDGTK	BBBAAALBBB	BBPAADLPBB	no	bound	NA	no	no
1i8m_B	H3-11-XXIV-1-2	cis5	2.1	P 65 2 2	GGYRPYYAMDY	BBLBAALBBAB	PBLPDALBPDB	Core member	bound	NA	no	no
1i8m_H	H1-13-I-1-5	allT	2.1	P 65 2 2	KASGYTFTSYVMH	BBBLBBAAABBBB	PPBLBPAAABPBP	Core member	bound	NA	no	no
1i8m_H	H2-10-I-1-2	allT	2.1	P 65 2 2	YINPYNDGTK	BBBAAALBBB	BBBAADLPBB	no	bound	NA	no	no
1i8m_H	H3-11-O-25-3	allT	2.1	P 65 2 2	GGYRPYYAMDY	BBABAABBBAB	PPABAAPPPDB	no	bound	NA	no	no
1i8m_L	L1-11-I-1-2	allT	2.1	P 65 2 2	RASENIYSYLA	BBABBALABBB	BPABPDGDPBB	no	bound	kappa	no	no
1i8m_L	L2-7-I-2-1	allT	2.1	P 65 2 2	NAKTLAE	LLABBBB	LLDPPPP	no	bound	kappa	no	no
1i8m_L	L3-9-I-18-2	cis7	2.1	P 65 2 2	QHHYGTPLT	BBBBLBBBB	BPBBGPPPB	no	bound	kappa	no	no
1I9I_H	H1-13-I-1-1	allT	2.72	I 2 2 2	AASGFTFSTYALS	BBBLBBAAABBBB	PPBLBPAAABPBB	no	no	NA	no	no
1I9I_H	H2-9-I-1-1	allT	2.72	I 2 2 2	SIVSGGNTY	BBBAALBBB	BBPAALPBB	no	no	NA	no	no
1I9I_H	H3-10-O-37-1	allT	2.72	I 2 2 2	EYYGYVGLAY	BABLAABBAB	PABGDABPAB	no	no	NA	no	no
1I9I_L	L1-16-O-22-1	allT	2.72	I 2 2 2	RSSQSIVHSNGNSYLE	BBABBABLAABBBBBB	BBDBPAPGDDBPBPBB	no	no	kappa	no	no
1I9I_L	L2-7-I-2-4	allT	2.72	I 2 2 2	KVSNRFS	LLABBBB	LGDBPPP	no	no	kappa	no	no
1I9I_L	L3-9-I-1-4	cis7	2.72	I 2 2 2	FQGSHVPPT	BBAABBBBB	BBDABBPPB	no	no	kappa	no	no
1i9j_H	H1-13-I-1-2	allT	2.6	P 21 21 2	AASGFTFSTYALS	BBBLBBAAABBBB	PBBLBPAAABPBB	no	bound	NA	no	no
1i9j_H	H2-9-I-1-1	allT	2.6	P 21 21 2	SIVSGGNTY	BBBAALBBB	BBPAALPBB	no	bound	NA	no	no
1i9j_H	H3-10-O-33-1	allT	2.6	P 21 21 2	EYYGYVGLAY	BABLLBLBAB	PABLLBGBAB	no	bound	NA	no	no
1i9j_L	L1-16-I-1-43	allT	2.6	P 21 21 2	RSSQSIVHSNGNSYLE	BBABBABBAALBBBBB	BPABPAPPAALPBPPB	no	bound	kappa	no	no
1i9j_L	L2-7-I-2-2	allT	2.6	P 21 21 2	KVSNRFS	LLABBBB	LGDPPPP	no	bound	kappa	no	no
1i9j_L	L3-9-I-1-1	cis7	2.6	P 21 21 2	FQGSHVPPT	BBAABBBBB	BBDABPPPB	no	bound	kappa	no	no
1i9r_H	H1-13-I-1-135	allT	3.1	C 1 2 1	KASGYIFTSYYMY	BBBLBBAAABBBB	BPBLBPAAABPPP	Core member	bound	NA	no	no
1i9r_H	H2-10-I-1-9	allT	3.1	C 1 2 1	EINPSNGDTN	BBBAAALBBB	BBPAAALPBB	no	bound	NA	no	no
1i9r_H	H3-9-O-10-2	allT	3.1	C 1 2 1	SDGRNDMDS	BBLLABBAB	PBLLDPPAB	no	bound	NA	no	no
1i9r_K	H1-13-I-1-135	allT	3.1	C 1 2 1	KASGYIFTSYYMY	BBBLBBAAABBBB	BPBLBPAAABPPP	Core member	bound	NA	no	no
1i9r_K	H2-10-I-1-9	allT	3.1	C 1 2 1	EINPSNGDTN	BBBAAALBBB	BBPAAALPBB	no	bound	NA	no	no
1i9r_K	H3-9-O-10-2	allT	3.1	C 1 2 1	SDGRNDMDS	BBLLABBAB	PBLLDPPAB	no	bound	NA	no	no
1i9r_L	L1-15-II-1-4	allT	3.1	C 1 2 1	RASQRVSSSTYSYMH	BBABBABBAABBBBB	BPABPDBBADBBPBB	Core member	bound	kappa	no	no
1i9r_L	L2-7-I-2-5	allT	3.1	C 1 2 1	YASNLES	LLABBBB	LLDBPPP	no	bound	kappa	no	no
1i9r_L	L3-9-I-1-2	cis7	3.1	C 1 2 1	QHSWEIPPT	BBAABBBBB	BPDABPPPB	no	bound	kappa	no	no
1i9r_M	L1-15-II-1-4	allT	3.1	C 1 2 1	RASQRVSSSTYSYMH	BBABBABBAABBBBB	BPABPDBBADBBPBB	Core member	bound	kappa	no	no
1i9r_M	L2-7-I-2-5	allT	3.1	C 1 2 1	YASNLES	LLABBBB	LLDBPPP	no	bound	kappa	no	no
1i9r_M	L3-9-I-1-2	cis7	3.1	C 1 2 1	QHSWEIPPT	BBAABBBBB	BPDABPPPB	no	bound	kappa	no	no
1i9r_X	H1-13-I-1-135	allT	3.1	C 1 2 1	KASGYIFTSYYMY	BBBLBBAAABBBB	BPBLBPAAABPPP	Core member	bound	NA	no	no
1i9r_X	H2-10-I-1-9	allT	3.1	C 1 2 1	EINPSNGDTN	BBBAAALBBB	BBPAAALPBB	no	bound	NA	no	no
1i9r_X	H3-9-O-10-3	allT	3.1	C 1 2 1	SDGRNDMDS	BBLLABBAB	PBLLDPBAB	no	bound	NA	no	no
1i9r_Y	L1-15-II-1-4	allT	3.1	C 1 2 1	RASQRVSSSTYSYMH	BBABBABBAABBBBB	BPABPDBBADBBPBB	Core member	bound	kappa	no	no
1i9r_Y	L2-7-I-2-5	allT	3.1	C 1 2 1	YASNLES	LLABBBB	LLDBPPP	no	bound	kappa	no	no
1i9r_Y	L3-9-I-1-2	cis7	3.1	C 1 2 1	QHSWEIPPT	BBAABBBBB	BPDABPPPB	no	bound	kappa	no	no
1iai_H	H1-13-I-1-55	allT	2.9	P 21 2 21	KASGYTFTNYGMN	BBBLBBAAABBBB	PPBLBPADDBPBB	no	bound	NA	no	no
1iai_H	H2-10-I-1-11	allT	2.9	P 21 2 21	WINTYTGEPT	BBBAAALBBB	BBPAAALBPB	no	bound	NA	no	no
1iai_H	H3-12-V-1-2	allT	2.9	P 21 2 21	DGYYENYYAMDY	BBBBLLBBBBAB	PBPBLLBBBPAB	no	bound	NA	no	no
1iai_I	H1-13-II-6-1	allT	2.9	P 21 2 21	VASGFTFNNYWMS	BBBLBABABBBBB	BPPLBAPABBBBB	no	bound	NA	no	no
1iai_I	H2-12-II-2-1	allT	2.9	P 21 2 21	EIRLNSDNFATH	BBBBBBLBBBBB	BBBBBPLBBBPB	no	bound	NA	no	no
1iai_I	H3-10-XXV-2-1	allT	2.9	P 21 2 21	RPLFYYAVDY	BBBBABBBBB	BPPBABBPPB	no	bound	NA	no	no
1iai_L	L1-11-I-12-4	allT	2.9	P 21 2 21	KASQDVSTAVA	BBABBALAABB	BPABPDGAABB	no	bound	kappa	no	no
1iai_L	L2-7-I-2-5	allT	2.9	P 21 2 21	SASYQYT	LLABBBB	LLDBPPP	no	bound	kappa	no	no
1iai_L	L3-9-I-9-16	allT	2.9	P 21 2 21	HQHYSTPFT	BBAABABBB	BPDAPAPPP	no	bound	kappa	no	no
1iai_M	L1-12-I-1-5	allT	2.9	P 21 2 21	SVSSSISSSNLH	BBABBBBAAABB	PBABPBPAADBB	no	bound	kappa	no	no
1iai_M	L2-7-I-45-1	allT	2.9	P 21 2 21	GTSNLAS	LAABBAB	GDDBPAB	no	bound	kappa	no	no
1iai_M	L3-9-I-1-49	cis7	2.9	P 21 2 21	QQWNSYPYT	BBAABBBBB	PBDABPPPP	no	bound	kappa	no	no
1ibg_H	H1-13-I-1-52	allT	2.7	C 1 2 1	TVSGFSLTTYGVH	BBBLBBAAABBBB	BPBLBBAADBPBP	no	bound	NA	no	no
1ibg_H	H2-9-I-1-1	allT	2.7	C 1 2 1	LIWAGGNTD	BBBAALBBB	BBPAALPBB	no	bound	NA	no	no
1ibg_H	H3-13-O-22-1	allT	2.7	C 1 2 1	FRFASYYDYAVDY	BBBABAABBBBAB	BPBDBADBBBBAB	no	bound	NA	no	no
1ibg_L	L1-15-O-19-1	allT	2.7	C 1 2 1	RASKSVSTSGYSHIH	BBABBABBLABBBBB	BBABPABBGABPPBB	no	bound	kappa	no	no
1ibg_L	L2-7-I-2-1	allT	2.7	C 1 2 1	LASILES	LLABBBB	LLDPPPP	no	bound	kappa	no	no
1ibg_L	L3-9-I-1-2	cis7	2.7	C 1 2 1	QHSREYPLT	BBAABBBBB	BPDABPPPB	no	bound	kappa	no	no
1ic4_H	H1-13-I-2-19	allT	2.5	P 41 21 2	SVTGDSITSAYWS	BBBLBBABLBBBB	PBBLBPAPLPBBB	no	bound	NA	no	no
1ic4_H	H2-9-I-1-2	allT	2.5	P 41 21 2	YVSYSGSTY	BBBAALBBB	BBBAALPBB	no	bound	NA	no	no
1ic4_H	H3-5-I-1-3	allT	2.5	P 41 21 2	WDGDY	AALAB	AALDB	no	bound	NA	no	no
1ic4_L	L1-11-I-1-1	allT	2.5	P 41 21 2	RASQSIGNNLH	BBABBALABBB	BBABPDGDPBB	Core member	bound	kappa	no	no
1ic4_L	L2-7-I-2-3	allT	2.5	P 41 21 2	YASQSIS	LLABBBB	LLDPPBP	no	bound	kappa	no	no
1ic4_L	L3-9-I-1-1	allT	2.5	P 41 21 2	QQSNSWPYT	BBAABBBBB	BBDABPPPB	Core member	bound	kappa	no	no
1ic5_H	H1-13-I-1-15	allT	2.3	P 41 21 2	SVTGDSITSDYWS	BBBLBBAAABBBB	PBBLBPAADBBBB	no	bound	NA	no	no
1ic5_H	H2-9-I-1-2	allT	2.3	P 41 21 2	YVSYSGSTY	BBBAALBBB	BBBAALPBB	no	bound	NA	no	no
1ic5_H	H3-5-I-1-1	allT	2.3	P 41 21 2	WAGDY	AALAB	AALAB	no	bound	NA	no	no
1ic5_L	L1-11-I-1-2	allT	2.3	P 41 21 2	RASQSIGNNLH	BBABBALABBB	BPABPDGDPBB	Core member	bound	kappa	no	no
1ic5_L	L2-7-I-2-3	allT	2.3	P 41 21 2	YASQSIS	LLABBBB	LLDPPBP	no	bound	kappa	no	no
1ic5_L	L3-9-I-1-1	allT	2.3	P 41 21 2	QQSNSWPYT	BBAABBBBB	BBDABPPPB	Core member	bound	kappa	no	no
1ic7_H	H1-13-I-1-18	allT	2.1	P 41 21 2	SVTGDSITSAYWS	BBBLBBAAABBBB	PBBLBPAAABBBB	no	bound	NA	no	no
1ic7_H	H2-9-I-1-2	allT	2.1	P 41 21 2	YVSYSGSTY	BBBAALBBB	BBBAALPBB	no	bound	NA	no	no
1ic7_H	H3-5-I-1-1	allT	2.1	P 41 21 2	WAGDY	AALAB	AALAB	no	bound	NA	no	no
1ic7_L	L1-11-I-1-2	allT	2.1	P 41 21 2	RASQSIGNNLH	BBABBALABBB	BPABPDGDPBB	Core member	bound	kappa	no	no
1ic7_L	L2-7-I-2-3	allT	2.1	P 41 21 2	YASQSIS	LLABBBB	LLDPPBP	no	bound	kappa	no	no
1ic7_L	L3-9-I-1-22	allT	2.1	P 41 21 2	QQSNSWPYT	BBAABBBBB	BBDABPBPB	Core member	bound	kappa	no	no
1ieh_A	H1-13-O-4-10	allT	N/A	null	AASGFTFSSYHMA	BBBLBBAAABBBB	PPBLBBAADBPBB	no	no	NA	heavy only	no
1ieh_A	H2-10-O-3-3	allT	N/A	null	TINPGDGSTY	BBBBLALBBB	BBBPGALPBB	no	no	NA	heavy only	no
1ieh_A	H3-8-O-11-1	allT	N/A	null	YSGGALDA	BBLABBAL	PBGDBPAG	no	no	NA	heavy only	no
1ieh_A_10	H1-13-O-26-1	allT	N/A	null	AASGFTFSSYHMA	BBBLALBLABBBB	PBBLDGBLDBPPB	no	no	NA	heavy only	no
1ieh_A_10	H2-10-O-3-3	allT	N/A	null	TINPGDGSTY	BBBBLALBBB	BBBPGALPBB	no	no	NA	heavy only	no
1ieh_A_10	H3-8-O-2-1	allT	N/A	null	YSGGALDA	BBLLBBAL	PBLLBPAG	no	no	NA	heavy only	no
1ieh_A_2	H1-13-O-26-5	allT	N/A	null	AASGFTFSSYHMA	BBBLALBLABBBB	PBBLDGPLDBPPB	no	no	NA	heavy only	no
1ieh_A_2	H2-10-II-18-1	allT	N/A	null	TINPGDGSTY	BBBBLLBBBB	BBPPLLBPBB	no	no	NA	heavy only	no
1ieh_A_2	H3-8-O-2-2	allT	N/A	null	YSGGALDA	BBLLBBAL	PBLLBPDL	no	no	NA	heavy only	no
1ieh_A_3	H1-13-I-1-138	allT	N/A	null	AASGFTFSSYHMA	BBBLBBAAABBBB	PBBLBPDAABPPB	no	no	NA	heavy only	no
1ieh_A_3	H2-10-O-3-3	allT	N/A	null	TINPGDGSTY	BBBBLALBBB	BBBPGALPBB	no	no	NA	heavy only	no
1ieh_A_3	H3-8-O-14-4	allT	N/A	null	YSGGALDA	BAAABBAL	PDDDBBAG	no	no	NA	heavy only	no
1ieh_A_4	H1-13-O-26-4	allT	N/A	null	AASGFTFSSYHMA	BBBLALBLABBBB	PBBLDGPLDBPBB	no	no	NA	heavy only	no
1ieh_A_4	H2-10-O-4-8	allT	N/A	null	TINPGDGSTY	BBBABLLBBB	BBPAPGLPBB	no	no	NA	heavy only	no
1ieh_A_4	H3-8-O-14-3	allT	N/A	null	YSGGALDA	BAAABBAL	PDDDBPAL	no	no	NA	heavy only	no
1ieh_A_5	H1-13-O-65-1	allT	N/A	null	AASGFTFSSYHMA	BBBLBBBLABBBB	PPBLBBPLDBBBB	no	no	NA	heavy only	no
1ieh_A_5	H2-10-O-6-14	allT	N/A	null	TINPGDGSTY	BBBAAALBBB	BBPADALPBB	no	no	NA	heavy only	no
1ieh_A_5	H3-8-O-16-1	allT	N/A	null	YSGGALDA	BAAAALAL	PADDDGDG	no	no	NA	heavy only	no
1ieh_A_6	H1-13-O-4-16	allT	N/A	null	AASGFTFSSYHMA	BBBLBBAAABBBB	PPBLBPDAABBPB	no	no	NA	heavy only	no
1ieh_A_6	H2-10-O-3-3	allT	N/A	null	TINPGDGSTY	BBBBLALBBB	BBBPGALPBB	no	no	NA	heavy only	no
1ieh_A_6	H3-8-O-15-1	allT	N/A	null	YSGGALDA	BALBLBAL	PAGBGPAG	no	no	NA	heavy only	no
1ieh_A_7	H1-13-O-4-15	allT	N/A	null	AASGFTFSSYHMA	BBBLBBAAABBBB	PPBGBPDAABBBB	no	no	NA	heavy only	no
1ieh_A_7	H2-10-II-18-1	allT	N/A	null	TINPGDGSTY	BBBBLLBBBB	BBPPLLBPBB	no	no	NA	heavy only	no
1ieh_A_7	H3-8-O-14-2	allT	N/A	null	YSGGALDA	BAAABBAL	PDDDBPAG	no	no	NA	heavy only	no
1ieh_A_8	H1-13-O-26-3	allT	N/A	null	AASGFTFSSYHMA	BBBLALBLABBBB	PPBLDGBLDBBBB	no	no	NA	heavy only	no
1ieh_A_8	H2-10-II-4-4	allT	N/A	null	TINPGDGSTY	BBBBLLABBB	BBPPLLDPBB	no	no	NA	heavy only	no
1ieh_A_8	H3-8-O-14-1	allT	N/A	null	YSGGALDA	BAAABBAL	PDDDBPDG	no	no	NA	heavy only	no
1ieh_A_9	H1-13-O-26-2	allT	N/A	null	AASGFTFSSYHMA	BBBLALBLABBBB	BBBLDGPLDBPBB	no	no	NA	heavy only	no
1ieh_A_9	H2-10-O-3-11	allT	N/A	null	TINPGDGSTY	BBBBLALBBB	BBBPLDLPBB	no	no	NA	heavy only	no
1ieh_A_9	H3-8-O-13-1	allT	N/A	null	YSGGALDA	BAALBBAL	PDDLBPDG	no	no	NA	heavy only	no
1ifh_H	H1-13-I-1-6	allT	2.8	P 21 21 21	AASGFSFSSYGMS	BBBLBBAAABBBB	BPBLBPAAABPBB	no	bound	NA	no	no
1ifh_H	H2-10-II-1-4	allT	2.8	P 21 21 21	TISNGGGYTY	BBBAALABBB	BBPADLABBB	no	bound	NA	no	no
1ifh_H	H3-11-O-24-1	allT	2.8	P 21 21 21	RERYDENGFAY	BBAAALALBAB	PPAAALDGPAB	no	bound	NA	no	no
1ifh_L	L1-17-I-1-44	allT	2.8	P 21 21 21	TSSQSLFNSGKQKNYLT	BBABBABBAAALBBBBB	BPABPAPPAAALBPPBB	no	bound	kappa	no	no
1ifh_L	L2-7-I-2-1	allT	2.8	P 21 21 21	WASTRES	LLABBBB	LLDPPPP	no	bound	kappa	no	no
1ifh_L	L3-9-I-1-8	cis7	2.8	P 21 21 21	QNDYSNPLT	BBAABBBBB	BPDDBPPPB	no	bound	kappa	no	no
1igc_H	H1-13-I-1-8	allT	2.6	P 21 21 21	AASGFTFSSFGMH	BBBLBBAAABBBB	PPBLBPAADBPBB	no	no	NA	no	no
1igc_H	H2-10-II-1-4	allT	2.6	P 21 21 21	YISSGSSTLH	BBBAALABBB	BBPADLABBB	no	no	NA	no	no
1igc_H	H3-11-O-32-1	cis5	2.6	P 21 21 21	WGNYPYYAMDY	ALBBABBBBAB	AGBPAPBBPAB	no	no	NA	no	no
1igc_L	L1-11-I-1-2	allT	2.6	P 21 21 21	KASENVVTYVS	BBABBALABBB	BPABPDGDPBB	no	no	kappa	no	no
1igc_L	L2-7-I-10-5	allT	2.6	P 21 21 21	GASNRYT	LAABBBB	GDDBPPP	no	no	kappa	no	no
1igc_L	L3-9-I-1-1	cis7	2.6	P 21 21 21	GQGNSYPYT	BBAABBBBB	BBDABPPPB	no	no	kappa	no	no
1igf_H	H1-13-I-1-7	allT	2.8	P 21 21 21	AASGFTFSRCAMS	BBBLBBAAABBBB	BBBLBPAAABPBB	no	no	NA	no	no
1igf_H	H2-10-II-1-4	allT	2.8	P 21 21 21	GISSGGSYTF	BBBAALABBB	BBPADLABBB	no	no	NA	no	no
1igf_H	H3-10-XII-2-1	allT	2.8	P 21 21 21	YSSDPFYFDY	BBABBABBAB	PPABPDBPDB	no	no	NA	no	no
1igf_J	H1-13-I-9-1	allT	2.8	P 21 21 21	AASGFTFSRCAMS	BBBLBBABABBBB	PBBLBPAPDBPBB	no	no	NA	no	no
1igf_J	H2-10-II-1-9	allT	2.8	P 21 21 21	GISSGGSYTF	BBBAALABBB	BBPAALABPB	no	no	NA	no	no
1igf_J	H3-10-XII-2-2	allT	2.8	P 21 21 21	YSSDPFYFDY	BBABBABBAB	PPAPPDBBDB	no	no	NA	no	no
1igf_L	L1-16-O-6-1	allT	2.8	P 21 21 21	RSNQTILLSDGDTYLE	BBABBABBAABBBBBB	BPABPDPBAABBPBBB	no	no	kappa	no	no
1igf_L	L2-7-I-2-1	allT	2.8	P 21 21 21	KVSNRFS	LLABBBB	LLDPPPP	no	no	kappa	no	no
1igf_L	L3-9-I-1-1	cis7	2.8	P 21 21 21	FQGSHVPPT	BBAABBBBB	BBDABPPPB	no	no	kappa	no	no
1igf_M	L1-16-O-5-1	allT	2.8	P 21 21 21	RSNQTILLSDGDTYLE	BBABBABBAABBLBBB	PBDBPAPBAABPGPBB	no	no	kappa	no	no
1igf_M	L2-7-I-9-1	allT	2.8	P 21 21 21	KVSNRFS	LLBBBBB	LLBBPPP	no	no	kappa	no	no
1igf_M	L3-9-I-1-2	allT	2.8	P 21 21 21	FQGSHVPPT	BBAABBBBB	BPDABPPPB	no	no	kappa	no	no
1igi_H	H1-13-O-66-1	allT	2.7	P 1 21 1	KSSGYIFTDFYMN	BBBLBBLBBBBBB	BPBLBPLBBBBPB	no	no	NA	no	no
1igi_H	H2-10-I-1-9	allT	2.7	P 1 21 1	YISPYSGVTG	BBBAAALBBB	BBPAAALPBB	no	no	NA	no	no
1igi_H	H3-10-O-43-1	allT	2.7	P 1 21 1	SSGNKWAMDY	BBLLALBBAB	BBGGALPPAB	no	no	NA	no	no
1igi_L	L1-16-I-1-11	allT	2.7	P 1 21 1	RSSQSLVHSNGNTYLN	BBABBABBAALBBBBB	BPABPDPPAALBBPBB	no	no	kappa	no	no
1igi_L	L2-7-I-2-1	allT	2.7	P 1 21 1	KVSNRFS	LLABBBB	LLDPPPP	no	no	kappa	no	no
1igi_L	L3-9-I-1-1	cis7	2.7	P 1 21 1	SQTTHVPPT	BBAABBBBB	BBDABPPPB	no	no	kappa	no	no
1igj_A	L1-16-I-1-45	allT	2.5	P 1 21 1	RSSQSLVHSNGNTYLN	BBABBABBAALBBBBB	BBABPAPPADLPBBBB	no	bound	kappa	no	no
1igj_A	L2-7-I-2-1	allT	2.5	P 1 21 1	KVSNRFS	LLABBBB	LLDPPPP	no	bound	kappa	no	no
1igj_A	L3-9-I-1-1	cis7	2.5	P 1 21 1	SQTTHVPPT	BBAABBBBB	BBDABPPPB	no	bound	kappa	no	no
1igj_B	H1-13-O-55-1	allT	2.5	P 1 21 1	KSSGYIFTDFYMN	BBBBBBLBBBBBB	BBBBPBLPPPBPB	no	bound	NA	no	no
1igj_B	H2-10-I-1-3	allT	2.5	P 1 21 1	YISPYSGVTG	BBBAAALBBB	BBPAADLPBB	no	bound	NA	no	no
1igj_B	H3-10-O-16-3	allT	2.5	P 1 21 1	SSGNKWAMDY	BBLAALBBAB	BBGAALBPAB	no	bound	NA	no	no
1igj_C	L1-16-I-1-20	allT	2.5	P 1 21 1	RSSQSLVHSNGNTYLN	BBABBABBAALBBBBB	BBABPDPPAALPBPBB	no	bound	kappa	no	no
1igj_C	L2-7-I-2-1	allT	2.5	P 1 21 1	KVSNRFS	LLABBBB	LLDPPPP	no	bound	kappa	no	no
1igj_C	L3-9-I-1-4	cis7	2.5	P 1 21 1	SQTTHVPPT	BBAABBBBB	BBDABBPPB	no	bound	kappa	no	no
1igj_D	H1-13-O-54-1	allT	2.5	P 1 21 1	KSSGYIFTDFYMN	BBBLBBABBBBBB	BPPLPPAPPBBBB	no	bound	NA	no	no
1igj_D	H2-10-I-1-16	allT	2.5	P 1 21 1	YISPYSGVTG	BBBAAALBBB	BBBAADLBBB	no	bound	NA	no	no
1igj_D	H3-10-O-16-2	allT	2.5	P 1 21 1	SSGNKWAMDY	BBLAALBBAB	BPGAALBPAB	no	bound	NA	no	no
1igm_H	H1-13-I-1-10	allT	2.3	P 43 21 2	AASGFTFNIFVMS	BBBLBBAAABBBB	BBBLBPAADBPBB	no	no	NA	no	no
1igm_H	H2-10-II-17-1	allT	2.3	P 43 21 2	GVFGSGGNTD	BBBLALBBBB	BBBGALPPBB	no	no	NA	no	no
1igm_H	H3-12-I-3-1	allT	2.3	P 43 21 2	HRVSYVLTGFDS	BABBBABBBBAB	PABPBAPBPBAB	no	no	NA	no	no
1igm_L	L1-11-I-1-17	allT	2.3	P 43 21 2	QASQDISNYLA	BBABBALABBB	BBAPPDGDPBB	no	no	kappa	no	no
1igm_L	L2-7-I-2-1	allT	2.3	P 43 21 2	DASNLET	LLABBBB	LLDPPPP	no	no	kappa	no	no
1igm_L	L3-9-I-5-2	cis7	2.3	P 43 21 2	QQYQNLPLT	BBBABBBBB	BPBABPPPB	no	no	kappa	no	no
1igt_A	L1-11-I-1-17	allT	2.8	P 1	HASQNINVWLS	BBABBALABBB	BBAPPDGDPBB	no	no	kappa	no	no
1igt_A	L2-7-I-2-2	allT	2.8	P 1	KASNLHT	LLABBBB	LGDPPPP	no	no	kappa	no	no
1igt_A	L3-9-I-1-2	cis7	2.8	P 1	QQGQSYPLT	BBAABBBBB	BPDABPPPB	no	no	kappa	no	no
1igt_B	H1-13-I-1-15	allT	2.8	P 1	ATSGFTFSDYYMY	BBBLBBAAABBBB	PBBLBPAADBBBB	no	no	NA	no	no
1igt_B	H2-10-II-5-1	allT	2.8	P 1	YISNGGGSTY	BBBAALLBBB	BBPADGGPBB	no	no	NA	no	no
1igt_B	H3-9-IV-3-1	allT	2.8	P 1	HGGYYAMDY	BBBBLBBAB	PPBBLBPAB	no	no	NA	no	no
1igt_C	L1-11-I-1-1	allT	2.8	P 1	HASQNINVWLS	BBABBALABBB	BBABPDGDPBB	no	no	kappa	no	no
1igt_C	L2-7-I-2-1	allT	2.8	P 1	KASNLHT	LLABBBB	LLDPPPP	no	no	kappa	no	no
1igt_C	L3-9-I-1-26	cis7	2.8	P 1	QQGQSYPLT	BBAABBBBB	PBDABPPPB	no	no	kappa	no	no
1igt_D	H1-13-I-1-16	allT	2.8	P 1	ATSGFTFSDYYMY	BBBLBBAAABBBB	PBBLBPAADBPBB	no	no	NA	no	no
1igt_D	H2-10-II-1-7	allT	2.8	P 1	YISNGGGSTY	BBBAALABBB	BBPAALDBBB	no	no	NA	no	no
1igt_D	H3-9-III-2-1	allT	2.8	P 1	HGGYYAMDY	BALALBBAB	PALALBPAB	no	no	NA	no	no
1igy_A	L1-11-I-3-2	allT	3.2	P 1 21 1	KASENVVTYVS	BBABBALLABB	BBABPDLLDBB	no	no	kappa	no	no
1igy_A	L2-7-I-5-1	allT	3.2	P 1 21 1	GASNRYT	LAALBBB	GADLPPP	no	no	kappa	no	no
1igy_A	L3-9-I-1-2	cis7	3.2	P 1 21 1	GQGYSYPYT	BBAABBBBB	BPDABPPPB	no	no	kappa	no	no
1igy_B	H1-13-I-1-11	allT	3.2	P 1 21 1	KASGYTFTTYTIH	BBBLBBAAABBBB	PBBLBPAADBPBP	no	no	NA	no	no
1igy_B	H2-10-II-1-6	allT	3.2	P 1 21 1	YINPSSVYTN	BBBAALABBB	BBBAALAPBP	no	no	NA	no	no
1igy_B	H3-6-III-1-1	allT	3.2	P 1 21 1	EGEVPY	BLLLAB	PLLLAB	Core member	no	NA	no	no
1igy_C	L1-11-I-3-1	allT	3.2	P 1 21 1	KASENVVTYVS	BBABBALLABB	PBABPDLLDBB	no	no	kappa	no	no
1igy_C	L2-7-I-4-1	allT	3.2	P 1 21 1	GASNRYT	LABLBBB	GABLPPP	no	no	kappa	no	no
1igy_C	L3-9-I-1-2	cis7	3.2	P 1 21 1	GQGYSYPYT	BBAABBBBB	BPDABPPPB	no	no	kappa	no	no
1igy_D	H1-13-I-1-11	allT	3.2	P 1 21 1	KASGYTFTTYTIH	BBBLBBAAABBBB	PBBLBPAADBPBP	no	no	NA	no	no
1igy_D	H2-10-II-1-6	allT	3.2	P 1 21 1	YINPSSVYTN	BBBAALABBB	BBBAALAPBP	no	no	NA	no	no
1igy_D	H3-6-III-1-1	allT	3.2	P 1 21 1	EGEVPY	BLLLAB	PLLLAB	Core member	no	NA	no	no
1ikf_H	H1-13-I-1-16	allT	2.5	P 21 21 21	ATSGFTFSDYYMY	BBBLBBAAABBBB	PBBLBPAADBPBB	no	bound	NA	no	no
1ikf_H	H2-10-II-1-1	allT	2.5	P 21 21 21	FISNGGGSAF	BBBAALABBB	BBPAALABBB	no	bound	NA	no	no
1ikf_H	H3-17-O-7-1	allT	2.5	P 21 21 21	HTLYDTLYGNYPVWFAD	BBBBBBAABBBBBABAB	PBPPPBADBBBPBABAB	no	bound	NA	no	no
1ikf_L	L1-11-I-2-1	allT	2.5	P 21 21 21	RASQDISTYLN	BBABBALLBBB	BPABPDLLPBB	no	bound	kappa	no	no
1ikf_L	L2-7-I-2-1	allT	2.5	P 21 21 21	YTSRLRS	LLABBBB	LLDPPPP	no	bound	kappa	no	no
1ikf_L	L3-9-I-1-24	cis7	2.5	P 21 21 21	QQGSRIPPT	BBAABBBBB	BPDABBPPB	no	bound	kappa	no	no
1il1_A	H1-13-O-51-1	allT	2.2	P 21 21 21	ATSDFNIKDYYIH	BBAABBAAABBBB	BBDABPAAABBBB	no	no	NA	no	no
1il1_A	H2-10-I-1-2	allT	2.2	P 21 21 21	WLDPENGDTE	BBBAAALBBB	BBBAADLPBB	no	no	NA	no	no
1il1_A	H3-12-O-18-1	allT	2.2	P 21 21 21	ISTTRDYYALDY	BBAAABABBBBB	BBDAABABPPBB	no	no	NA	no	no
1il1_B	L1-17-I-16-1	allT	2.2	P 21 21 21	KSSQSLLYSRNQMNYLS	BBABBABBABALBBBBB	BBABPDPPAPDLBPPBB	no	no	kappa	no	no
1il1_B	L2-7-I-2-1	allT	2.2	P 21 21 21	WASTRES	LLABBBB	LLDPPPP	no	no	kappa	no	no
1il1_B	L3-8-I-1-3	allT	2.2	P 21 21 21	QQYYHYRT	BBAABLBB	BBDABGBB	no	no	kappa	no	no
1ind_H	H1-13-I-1-12	allT	2.2	C 1 2 1	AASGFTLSGETMS	BBBLBBAAABBBB	BPBLBBAAABPBB	no	bound	NA	no	no
1ind_H	H2-10-O-20-1	allT	2.2	C 1 2 1	TTLSGGGFTF	BBBBLABBBB	BBPPGDPPBB	no	bound	NA	no	no
1ind_H	H3-5-II-3-2	allT	2.2	C 1 2 1	HRFVH	BLLAB	PLLAB	no	bound	NA	no	no
1ind_L	L1-14-I-2-5	allT	2.2	C 1 2 1	RSSTGAVTTSNYAN	BBAABBBBAAALBB	BBAABPPBAAALPB	no	bound	lambda	no	no
1ind_L	L2-7-I-2-1	allT	2.2	C 1 2 1	GTNNRAP	LLABBBB	LLDPPPP	no	bound	lambda	no	no
1ind_L	L3-9-II-2-2	allT	2.2	C 1 2 1	ALWYSNLWV	BBBBLLBBB	BBPBLLBBB	no	bound	lambda	no	no
1ine_H	H1-13-I-10-5	allT	2.8	C 1 2 1	AASGFTLSGETMS	BBBLBBAABBBBB	BBBLBPAABBPBB	no	bound	NA	no	no
1ine_H	H2-10-O-20-1	allT	2.8	C 1 2 1	TTLSGGGFTF	BBBBLABBBB	BBPPGDPPBB	no	bound	NA	no	no
1ine_H	H3-5-II-3-1	allT	2.8	C 1 2 1	HRFVH	BLLAB	PLLAP	no	bound	NA	no	no
1ine_L	L1-14-I-2-6	allT	2.8	C 1 2 1	RSSTGAVTTSNYAN	BBAABBBBAAALBB	BPAABPPBAADLPB	no	bound	lambda	no	no
1ine_L	L2-7-I-2-1	allT	2.8	C 1 2 1	GTNNRAP	LLABBBB	LLDPPPP	no	bound	lambda	no	no
1ine_L	L3-9-II-2-2	allT	2.8	C 1 2 1	ALWYSNLWV	BBBBLLBBB	BBPBLLBBB	no	bound	lambda	no	no
1iqd_A	L1-12-I-1-2	allT	2.0	P 21 21 21	RASQSFSSSYLA	BBABBBBAAABB	BBABPBPAADBB	no	bound	kappa	no	no
1iqd_A	L2-7-I-2-1	allT	2.0	P 21 21 21	GASTRAT	LLABBBB	LLDPPPP	no	bound	kappa	no	no
1iqd_A	L3-9-III-2-5	allT	2.0	P 21 21 21	QKYGTSAIT	BBBBAABBB	BBBBADBBB	no	bound	kappa	no	no
1iqd_B	H1-13-I-1-2	allT	2.0	P 21 21 21	KVSGYTLTELPVH	BBBLBBAAABBBB	PBBLBPAAABPBB	no	bound	NA	no	no
1iqd_B	H2-10-I-1-2	allT	2.0	P 21 21 21	SFDPESGESI	BBBAAALBBB	BBBAADLPBB	no	bound	NA	no	no
1iqd_B	H3-8-O-9-1	cis3	2.0	P 21 21 21	PDPDAFDI	BBAABBAB	PBDDBBAB	no	bound	NA	no	no
1iqw_H	H1-13-I-1-1	allT	2.5	P 21 21 21	KASGYTFTSYWMQ	BBBLBBAAABBBB	PPBLBPAAABPBB	no	no	NA	no	no
1iqw_H	H2-10-I-1-3	allT	2.5	P 21 21 21	EIDPSDSYTN	BBBAAALBBB	BBPAADLPBB	no	no	NA	no	no
1iqw_H	H3-12-IV-1-4	allT	2.5	P 21 21 21	NRDYSNNWYFDV	BBBBLLBBBBAB	PBBBLLPPBBAB	no	no	NA	no	no
1iqw_L	L1-15-O-1-2	allT	2.5	P 21 21 21	KASQSVDYDGDSYMN	BBABBABBLLBBBBB	BPABPDPBLLBPPBB	no	no	kappa	no	no
1iqw_L	L2-7-I-2-1	allT	2.5	P 21 21 21	AASNLES	LLABBBB	LLDPPPP	no	no	kappa	no	no
1iqw_L	L3-9-I-1-4	cis7	2.5	P 21 21 21	QQSNEDPRT	BBAABBBBB	BBDABBPPB	no	no	kappa	no	no
1it9_H	H1-13-I-1-1	allT	2.8	P 21 21 21	KASGYTFTSYWMQ	BBBLBBAAABBBB	PPBLBPAAABPBB	Core member	no	NA	no	no
1it9_H	H2-10-I-1-2	allT	2.8	P 21 21 21	EIDPSDSYTN	BBBAAALBBB	BBBAADLPBB	Core member	no	NA	no	no
1it9_H	H3-12-IV-1-3	allT	2.8	P 21 21 21	NRDYSNNWYFDV	BBBBLLBBBBAB	PBBBLLPBBBAB	no	no	NA	no	no
1it9_L	L1-15-O-2-5	allT	2.8	P 21 21 21	KASQSVDYDGDSYMN	BBABBABBLLBBABB	BBABPDBBLLPBDBB	no	no	kappa	no	no
1it9_L	L2-7-I-2-5	allT	2.8	P 21 21 21	AASNLES	LLABBBB	LLDBPPP	no	no	kappa	no	no
1it9_L	L3-9-I-1-1	cis7	2.8	P 21 21 21	QQSNEDPRT	BBAABBBBB	BBDABPPPB	no	no	kappa	no	no
1ivl_A	L1-11-I-1-2	allT	2.17	P 21 21 21	RASQSIGNRLF	BBABBALABBB	BPABPDGDPBB	no	no	kappa	no	light only
1ivl_A	L2-7-I-2-1	allT	2.17	P 21 21 21	YASQSIS	LLABBBB	LLDPPPP	no	no	kappa	no	light only
1ivl_A	L3-9-I-1-5	cis7	2.17	P 21 21 21	QQVSEWPFT	BBAABBBBB	BPDABPPPP	no	no	kappa	no	light only
1ivl_B	L1-11-I-1-2	allT	2.17	P 21 21 21	RASQSIGNRLF	BBABBALABBB	BPABPDGDPBB	no	no	kappa	no	light only
1ivl_B	L2-7-I-2-1	allT	2.17	P 21 21 21	YASQSIS	LLABBBB	LLDPPPP	no	no	kappa	no	light only
1ivl_B	L3-9-I-1-2	cis7	2.17	P 21 21 21	QQVSEWPFT	BBAABBBBB	BPDABPPPB	no	no	kappa	no	light only
1j05_A	L1-15-O-1-2	allT	1.5	P 1 21 1	RAGESVDIFGVGFLH	BBABBABBLLBBBBB	BPABPDPBLLBPPBB	no	no	kappa	no	no
1j05_A	L2-7-I-2-1	allT	1.5	P 1 21 1	RASNLES	LLABBBB	LLDPPPP	no	no	kappa	no	no
1j05_A	L3-9-I-1-1	cis7	1.5	P 1 21 1	QQTNEDPYT	BBAABBBBB	BBDABPPPB	no	no	kappa	no	no
1j05_B	H1-13-I-1-5	allT	1.5	P 1 21 1	TASGFNIKDTYMH	BBBLBBAAABBBB	PPBLBPAAABPBP	no	no	NA	no	no
1j05_B	H2-10-I-1-3	allT	1.5	P 1 21 1	RIDPANGNSK	BBBAAALBBB	BBPAADLPBB	no	no	NA	no	no
1j05_B	H3-12-XII-3-2	allT	1.5	P 1 21 1	FGYYVSDYAMAY	BBAAABAABBAB	BBAADBAABBAB	Core member	no	NA	no	no
1j05_H	H1-13-I-1-5	allT	1.5	P 1 21 1	TASGFNIKDTYMH	BBBLBBAAABBBB	PPBLBPAAABPBP	no	no	NA	no	no
1j05_H	H2-10-I-1-3	allT	1.5	P 1 21 1	RIDPANGNSK	BBBAAALBBB	BBPAADLPBB	no	no	NA	no	no
1j05_H	H3-12-XII-3-1	allT	1.5	P 1 21 1	FGYYVSDYAMAY	BBAAABAABBAB	BBAADBADBBAB	Core member	no	NA	no	no
1j05_L	L1-15-O-1-8	allT	1.5	P 1 21 1	RAGESVDIFGVGFLH	BBABBABBLLBBBBB	BBABPDPBLLBPPBB	no	no	kappa	no	no
1j05_L	L2-7-I-2-1	allT	1.5	P 1 21 1	RASNLES	LLABBBB	LLDPPPP	no	no	kappa	no	no
1j05_L	L3-9-I-1-1	cis7	1.5	P 1 21 1	QQTNEDPYT	BBAABBBBB	BBDABPPPB	no	no	kappa	no	no
1j1o_H	H1-13-I-1-15	allT	1.8	P 41 21 2	SVTGDSITSDYWS	BBBLBBAAABBBB	PBBLBPAADBBBB	no	bound	NA	no	no
1j1o_H	H2-9-I-1-1	allT	1.8	P 41 21 2	YVSYSGSTY	BBBAALBBB	BBPAALPBB	no	bound	NA	no	no
1j1o_H	H3-5-I-1-1	allT	1.8	P 41 21 2	WDGDY	AALAB	AALAB	no	bound	NA	no	no
1j1o_L	L1-11-I-1-1	allT	1.8	P 41 21 2	RASQSIGNNLH	BBABBALABBB	BBABPDGDPBB	no	bound	kappa	no	no
1j1o_L	L2-7-I-2-3	allT	1.8	P 41 21 2	FASQSIS	LLABBBB	LLDPPBP	no	bound	kappa	no	no
1j1o_L	L3-9-I-1-2	cis7	1.8	P 41 21 2	QQSNSWPYT	BBAABBBBB	BPDABPPPB	Core member	bound	kappa	no	no
1j1p_H	H1-13-I-1-15	allT	1.8	P 41 21 2	SVTGDSITSDYWS	BBBLBBAAABBBB	PBBLBPAADBBBB	no	bound	NA	no	no
1j1p_H	H2-9-I-1-1	allT	1.8	P 41 21 2	YVSYSGSTY	BBBAALBBB	BBPAALPBB	no	bound	NA	no	no
1j1p_H	H3-5-I-1-1	allT	1.8	P 41 21 2	WDGDY	AALAB	AALAB	Core member	bound	NA	no	no
1j1p_L	L1-11-I-1-2	allT	1.8	P 41 21 2	RASQSIGNNLH	BBABBALABBB	BPABPDGDPBB	Core member	bound	kappa	no	no
1j1p_L	L2-7-I-2-3	allT	1.8	P 41 21 2	YASQSIS	LLABBBB	LLDPPBP	no	bound	kappa	no	no
1j1p_L	L3-9-I-1-1	cis7	1.8	P 41 21 2	QQANSWPYT	BBAABBBBB	BBDABPPPB	Core member	bound	kappa	no	no
1j1x_H	H1-13-I-1-15	allT	1.8	P 41 21 2	SVTGDSITSDYWS	BBBLBBAAABBBB	PBBLBPAADBBBB	no	bound	NA	no	no
1j1x_H	H2-9-I-1-1	allT	1.8	P 41 21 2	YVSYSGSTY	BBBAALBBB	BBPAALPBB	no	bound	NA	no	no
1j1x_H	H3-5-I-1-1	allT	1.8	P 41 21 2	WDGDY	AALAB	AALAB	no	bound	NA	no	no
1j1x_L	L1-11-I-1-2	allT	1.8	P 41 21 2	RASQSIGNNLH	BBABBALABBB	BPABPDGDPBB	Core member	bound	kappa	no	no
1j1x_L	L2-7-I-2-3	allT	1.8	P 41 21 2	YASQSIS	LLABBBB	LLDPPBP	no	bound	kappa	no	no
1j1x_L	L3-9-I-1-1	cis7	1.8	P 41 21 2	QQSNAWPYT	BBAABBBBB	BBDABPPPB	Core member	bound	kappa	no	no
1j5o_H	H1-15-I-9-1	allT	3.5	P 32 1 2	TFSGFSLSTSGIGVT	BBBABBAABAABBBB	BBBDPBADPADPBBB	no	bound	NA	no	no
1j5o_H	H2-9-I-1-9	allT	3.5	P 32 1 2	TIWWDDDNR	BBBAALBBB	BPBAALPPB	no	bound	NA	no	no
1j5o_H	H3-13-IV-1-4	allT	3.5	P 32 1 2	SAITSVTDSAMDH	BBBABAABBBBAB	BBPABADBBBBAB	no	bound	NA	no	no
1j5o_L	L1-11-I-2-16	allT	3.5	P 32 1 2	SASQDISSYLN	BBABBALLBBB	BBDBPDLLPBB	no	bound	kappa	no	no
1j5o_L	L2-7-I-2-1	allT	3.5	P 32 1 2	YTSSLHS	LLABBBB	LLDPPPP	no	bound	kappa	no	no
1j5o_L	L3-9-I-9-17	allT	3.5	P 32 1 2	QQYSKFPWT	BBAABABBB	BPDAPAPPB	no	bound	kappa	no	no
1jfq_H	H1-13-I-1-1	allT	1.9	P 1 21 1	KASGYTFTSNGIN	BBBLBBAAABBBB	PPBLBPAAABPBB	no	no	NA	no	no
1jfq_H	H2-10-I-1-2	allT	1.9	P 1 21 1	YNNPGNGYIT	BBBAAALBBB	BBBAADLPBB	no	no	NA	no	no
1jfq_H	H3-12-IV-5-1	allT	1.9	P 1 21 1	SEYYGGSYKFDY	BBBBBLBBBBAB	PBPBPLBBBPAB	Core member	no	NA	no	no
1jfq_L	L1-11-I-2-2	allT	1.9	P 1 21 1	RASQDINNFLN	BBABBALLBBB	BBABPDLLPBB	no	no	kappa	no	no
1jfq_L	L2-7-I-2-1	allT	1.9	P 1 21 1	FTSRSQS	LLABBBB	LLDPPPP	no	no	kappa	no	no
1jfq_L	L3-9-I-1-2	cis7	1.9	P 1 21 1	QQGNALPRT	BBAABBBBB	BPDABPPPB	no	no	kappa	no	no
1jgl_H	H2-10-I-1-9	allT	2.15	P 21 21 21	WLNTQSGVPE	BBBAAALBBB	BBPAAALPBB	no	bound	NA	no	no
1jgl_H	H3-7-VI-1-3	allT	2.15	P 21 21 21	WGGNSAY	BBLABBB	BBGDBBB	no	bound	NA	no	no
1jgl_L	L1-11-I-2-1	allT	2.15	P 21 21 21	RASGNIHNYLA	BBABBALLBBB	BPABPDLLPBB	no	bound	kappa	no	no
1jgl_L	L2-7-I-2-1	allT	2.15	P 21 21 21	NAKTLAD	LLABBBB	LLDPPPP	no	bound	kappa	no	no
1jgl_L	L3-9-I-1-5	cis7	2.15	P 21 21 21	HHFWSTPWT	BBAABBBBB	BPDABPPPP	no	bound	kappa	no	no
1jgu_H	H1-13-I-2-8	allT	1.8	P 1 21 1	AASGFTFSGYAMS	BBBLBBABLBBBB	BPBLBBAPLBPPB	no	bound	NA	no	no
1jgu_H	H2-9-II-1-2	allT	1.8	P 1 21 1	SIYNGFRIH	BBBLLABBB	BBBLLDPBB	no	bound	NA	no	no
1jgu_H	H3-10-III-1-4	allT	1.8	P 1 21 1	GDAYSRYFDV	BBAAALBBAB	BPAADLBBAB	no	bound	NA	no	no
1jgu_L	L1-16-I-1-1	allT	1.8	P 1 21 1	RSSQSLVHSNGNTYLH	BBABBABBAALBBBBB	BBABPAPPAALPBPBB	Core member	bound	kappa	no	no
1jgu_L	L2-7-I-2-2	allT	1.8	P 1 21 1	KVSNRFS	LLABBBB	LGDPPPP	no	bound	kappa	no	no
1jgu_L	L3-10-IV-1-2	cis7_8	1.8	P 1 21 1	SQSTHVPPLT	BBAABBBBBB	BBDABBPPPB	no	bound	kappa	no	no
1jgv_H	H1-13-I-2-8	allT	1.85	P 1 21 1	AASGFTFSGYAMS	BBBLBBABLBBBB	BPBLBBAPLBPPB	no	no	NA	no	no
1jgv_H	H2-9-II-1-1	allT	1.85	P 1 21 1	SIYNGFRIH	BBBLLABBB	BBBLLDBBB	no	no	NA	no	no
1jgv_H	H3-10-III-1-12	allT	1.85	P 1 21 1	GDAYSRYFDV	BBAAALBBAB	BPAAALBBAB	no	no	NA	no	no
1jgv_L	L1-16-I-1-1	allT	1.85	P 1 21 1	RSSQSLVHSNGNTYLH	BBABBABBAALBBBBB	BBABPAPPAALPBPBB	Core member	no	kappa	no	no
1jgv_L	L2-7-I-2-2	allT	1.85	P 1 21 1	KVSNRFS	LLABBBB	LGDPPPP	no	no	kappa	no	no
1jgv_L	L3-10-IV-1-2	cis7_8	1.85	P 1 21 1	SQSTHVPPLT	BBAABBBBBB	BBDABBPPPB	no	no	kappa	no	no
1jhk_H	H2-10-I-1-1	allT	2.51	P 21 21 21	WLNTQSGVPE	BBBAAALBBB	BBPAAALPPB	no	no	NA	no	no
1jhk_H	H3-7-VI-1-3	allT	2.51	P 21 21 21	WGGNSAY	BBLABBB	BBGDBBB	no	no	NA	no	no
1jhk_L	L1-11-I-2-1	allT	2.51	P 21 21 21	RASGNIHNYLA	BBABBALLBBB	BPABPDLLPBB	no	no	kappa	no	no
1jhk_L	L2-7-I-2-5	allT	2.51	P 21 21 21	NAKTLAD	LLABBBB	LLDBPPP	no	no	kappa	no	no
1jhk_L	L3-9-I-1-5	cis7	2.51	P 21 21 21	HHFWSTPWT	BBAABBBBB	BPDABPPPP	no	no	kappa	no	no
1jhl_H	H1-13-I-1-1	allT	2.4	P 65	KASGYTFISYWIN	BBBLBBAAABBBB	PPBLBPAAABPBB	no	bound	NA	no	no
1jhl_H	H2-10-I-1-2	allT	2.4	P 65	NIYPSDSYTN	BBBAAALBBB	BBBAADLPBB	no	bound	NA	no	no
1jhl_H	H3-9-III-2-2	allT	2.4	P 65	DDNYGAMDY	BALALBBAB	PALALPBAB	no	bound	NA	no	no
1jhl_L	L1-11-I-2-1	allT	2.4	P 65	RASKSISKSLA	BBABBALLBBB	BPABPDLLPBB	no	bound	kappa	no	no
1jhl_L	L2-7-I-2-2	allT	2.4	P 65	SGSTLQS	LLABBBB	LGDPPPP	no	bound	kappa	no	no
1jhl_L	L3-9-I-1-2	cis7	2.4	P 65	QQHNEYPWT	BBAABBBBB	BPDABPPPB	no	bound	kappa	no	no
1jn6_A	L1-14-I-1-11	allT	2.7	P 21 21 21	RSSSGAITTSHYAN	BBAALBBBAAALBB	BBAAGPBBAADLPB	no	no	lambda	no	no
1jn6_A	L2-7-I-2-1	allT	2.7	P 21 21 21	GTNNRAP	LLABBBB	LLDPPPP	no	no	lambda	no	no
1jn6_A	L3-9-II-2-9	allT	2.7	P 21 21 21	ALWFSNQFI	BBBBLLBBB	BBPBGLBPB	no	no	lambda	no	no
1jn6_B	H1-13-I-1-16	allT	2.7	P 21 21 21	RTSGYSFTTYWMQ	BBBLBBAAABBBB	PBBLBPAADBPBB	no	no	NA	no	no
1jn6_B	H2-10-I-1-9	allT	2.7	P 21 21 21	AIYPGDDDAR	BBBAAALBBB	BBPAAALPBB	no	no	NA	no	no
1jn6_B	H3-10-XXIV-1-3	allT	2.7	P 21 21 21	GRSLYYTMDY	BABAABBLAB	BDBAABBLAB	no	no	NA	no	no
1jnh_A	L1-14-I-1-10	allT	2.85	P 1 21 1	RSSSGAITTSHYAN	BBAALBBBAAALBB	BPAAGPPBAADLPB	no	bound	lambda	no	no
1jnh_A	L2-7-I-2-1	allT	2.85	P 1 21 1	GTNNRAP	LLABBBB	LLDPPPP	no	bound	lambda	no	no
1jnh_A	L3-9-II-2-1	allT	2.85	P 1 21 1	ALWFSNQFI	BBBBLLBBB	BBPBLLBPB	no	bound	lambda	no	no
1jnh_B	H1-13-I-10-5	allT	2.85	P 1 21 1	RTSGYSFTTYWMQ	BBBLBBAABBBBB	BBBLBPAABBPBB	no	bound	NA	no	no
1jnh_B	H2-10-I-2-2	allT	2.85	P 1 21 1	AIYPGDDDAR	BBBAALLBBB	BBBAALLPPB	no	bound	NA	no	no
1jnh_B	H3-10-XXIV-1-1	allT	2.85	P 1 21 1	GRSLYYTMDY	BABAABBLAB	BABAABBLAB	Core member	bound	NA	no	no
1jnh_C	L1-14-I-4-1	allT	2.85	P 1 21 1	RSSSGAITTSHYAN	BBBABBBBAAALBB	BPPDBPPBAAALPB	no	bound	lambda	no	no
1jnh_C	L2-7-I-6-2	allT	2.85	P 1 21 1	GTNNRAP	LLABBBA	LLDPPPA	no	bound	lambda	no	no
1jnh_C	L3-9-II-6-1	allT	2.85	P 1 21 1	ALWFSNQFI	BBBALLBBB	BBPDLLBPB	no	bound	lambda	no	no
1jnh_D	H1-13-I-1-2	allT	2.85	P 1 21 1	RTSGYSFTTYWMQ	BBBLBBAAABBBB	PBBLBPAAABPBB	no	bound	NA	no	no
1jnh_D	H2-10-I-1-2	allT	2.85	P 1 21 1	AIYPGDDDAR	BBBAAALBBB	BBBAADLPBB	no	bound	NA	no	no
1jnh_D	H3-10-XXIV-1-3	allT	2.85	P 1 21 1	GRSLYYTMDY	BABAABBLAB	BDBAABBLAB	Core member	bound	NA	no	no
1jnh_E	L1-14-I-2-7	allT	2.85	P 1 21 1	RSSSGAITTSHYAN	BBAABBBBAAALBB	BPAABPBBADALPB	no	bound	lambda	no	no
1jnh_E	L2-7-I-2-7	allT	2.85	P 1 21 1	GTNNRAP	LLABBBB	LLDPBPP	no	bound	lambda	no	no
1jnh_E	L3-9-II-6-2	allT	2.85	P 1 21 1	ALWFSNQFI	BBBALLBBB	BBPDGLBBB	no	bound	lambda	no	no
1jnh_F	H1-13-I-1-2	allT	2.85	P 1 21 1	RTSGYSFTTYWMQ	BBBLBBAAABBBB	PBBLBPAAABPBB	no	bound	NA	no	no
1jnh_F	H2-10-I-1-2	allT	2.85	P 1 21 1	AIYPGDDDAR	BBBAAALBBB	BBBAADLPBB	no	bound	NA	no	no
1jnh_F	H3-10-XXIV-1-2	allT	2.85	P 1 21 1	GRSLYYTMDY	BABAABBLAB	BDBADBBLAB	Core member	bound	NA	no	no
1jnh_G	L1-14-I-2-5	allT	2.85	P 1 21 1	RSSSGAITTSHYAN	BBAABBBBAAALBB	BBAABPPBAAALPB	no	bound	lambda	no	no
1jnh_G	L2-7-I-2-1	allT	2.85	P 1 21 1	GTNNRAP	LLABBBB	LLDPPPP	no	bound	lambda	no	no
1jnh_G	L3-9-II-2-8	allT	2.85	P 1 21 1	ALWFSNQFI	BBBBLLBBB	BBPBGLBBB	no	bound	lambda	no	no
1jnh_H	H1-13-I-1-7	allT	2.85	P 1 21 1	RTSGYSFTTYWMQ	BBBLBBAAABBBB	BBBLBPAAABPBB	no	bound	NA	no	no
1jnh_H	H2-10-I-1-3	allT	2.85	P 1 21 1	AIYPGDDDAR	BBBAAALBBB	BBPAADLPBB	no	bound	NA	no	no
1jnh_H	H3-10-XXIV-1-3	allT	2.85	P 1 21 1	GRSLYYTMDY	BABAABBLAB	BDBAABBLAB	no	bound	NA	no	no
1jnl_H	H1-13-I-1-18	allT	3.0	P 21 21 2	SASGFNIKDTYMF	BBBLBBAAABBBB	PBBLBPAAABBBB	no	no	NA	no	no
1jnl_H	H2-10-I-1-6	allT	3.0	P 21 21 2	RINPANGISK	BBBAAALBBB	BBBAAALPBB	no	no	NA	no	no
1jnl_H	H3-5-VI-2-1	allT	3.0	P 21 21 2	EKDLP	BBBBB	PBPBP	Core member	no	NA	no	no
1jnl_L	L1-11-I-2-1	allT	3.0	P 21 21 2	RASGNIYNYLA	BBABBALLBBB	BPABPDLLPBB	no	no	kappa	no	no
1jnl_L	L2-7-I-2-2	allT	3.0	P 21 21 2	NAKTLVD	LLABBBB	LGDPPPP	no	no	kappa	no	no
1jnl_L	L3-9-I-1-11	cis7	3.0	P 21 21 2	HHFWNTPYT	BBAABBBBB	BBDABPPPP	no	no	kappa	no	no
1jnn_H	H1-13-I-1-25	allT	3.2	P 21 21 2	SASGFNIKDTYMF	BBBLBBAAABBBB	PPBLBBAADBPBB	no	bound	NA	no	no
1jnn_H	H2-10-I-1-6	allT	3.2	P 21 21 2	RINPANGISK	BBBAAALBBB	BBBAAALPBB	no	bound	NA	no	no
1jnn_H	H3-5-VI-1-1	allT	3.2	P 21 21 2	EKDLP	BBABB	PBABP	Core member	bound	NA	no	no
1jnn_L	L1-11-I-2-6	allT	3.2	P 21 21 2	RASGNIYNYLA	BBABBALLBBB	BPABPALLPBB	no	bound	kappa	no	no
1jnn_L	L2-7-I-2-2	allT	3.2	P 21 21 2	NAKTLVD	LLABBBB	LGDPPPP	no	bound	kappa	no	no
1jnn_L	L3-9-I-1-11	cis7	3.2	P 21 21 2	HHFWNTPYT	BBAABBBBB	BBDABPPPP	no	bound	kappa	no	no
1jp5_A	L1-16-I-1-4	allT	2.7	P 1 21 1	RSSQTIVHNNGNTYLE	BBABBABBAALBBBBB	BBABPDBPAALBBPPB	no	bound	kappa	no	no
1jp5_A	L2-7-I-2-4	allT	2.7	P 1 21 1	KVSNRFS	LLABBBB	LGDBPPP	no	bound	kappa	no	no
1jp5_A	L3-9-I-1-1	cis7	2.7	P 1 21 1	FQGSHFPPT	BBAABBBBB	BBDABPPPB	no	bound	kappa	no	no
1jp5_A	H1-13-I-1-1	allT	2.7	P 1 21 1	KATNYAFTDYSMH	BBBLBBAAABBBB	PPBLBPAAABPBB	no	bound	NA	no	no
1jp5_A	H2-10-I-1-4	allT	2.7	P 1 21 1	WINTETDEPT	BBBAAALBBB	BBPADDLPPB	no	bound	NA	no	no
1jp5_A	H3-11-XII-1-1	allT	2.7	P 1 21 1	DRHDYGEIFTY	BAAAALBBLAB	PDAADLPBLAB	Core member	bound	NA	no	no
1jp5_B	L1-16-I-2-3	allT	2.7	P 1 21 1	RSSQTIVHNNGNTYLE	BBABBBBBAALBBBBB	BBABPBBPAALBBPPB	no	bound	kappa	no	no
1jp5_B	L2-7-I-2-2	allT	2.7	P 1 21 1	KVSNRFS	LLABBBB	LGDPPPP	no	bound	kappa	no	no
1jp5_B	L3-9-I-1-1	cis7	2.7	P 1 21 1	FQGSHFPPT	BBAABBBBB	BBDABPPPB	no	bound	kappa	no	no
1jp5_B	H1-13-I-1-1	allT	2.7	P 1 21 1	KATNYAFTDYSMH	BBBLBBAAABBBB	PPBLBPAAABPBB	no	bound	NA	no	no
1jp5_B	H2-10-I-1-4	allT	2.7	P 1 21 1	WINTETDEPT	BBBAAALBBB	BBPADDLPPB	no	bound	NA	no	no
1jp5_B	H3-11-XII-1-2	allT	2.7	P 1 21 1	DRHDYGEIFTY	BAAAALBBLAB	PDAAALPBLAB	no	bound	NA	no	no
1jps_H	H1-13-I-1-18	allT	1.85	P 21 21 21	AASGFNIKEYYMH	BBBLBBAAABBBB	PBBLBPAAABBBB	no	bound	NA	no	no
1jps_H	H2-10-I-1-2	allT	1.85	P 21 21 21	LIDPEQGNTI	BBBAAALBBB	BBBAADLPBB	no	bound	NA	no	no
1jps_H	H3-8-II-2-3	allT	1.85	P 21 21 21	DTAAYFDY	BALABBAB	BALDBPDB	no	bound	NA	no	no
1jps_L	L1-11-I-2-1	allT	1.85	P 21 21 21	RASRDIKSYLN	BBABBALLBBB	BPABPDLLPBB	no	bound	kappa	no	no
1jps_L	L2-7-I-2-1	allT	1.85	P 21 21 21	YATSLAE	LLABBBB	LLDPPPP	no	bound	kappa	no	no
1jps_L	L3-9-I-1-2	cis7	1.85	P 21 21 21	LQHGESPWT	BBAABBBBB	BPDABPPPB	no	bound	kappa	no	no
1jpt_H	H1-13-I-1-24	allT	1.85	P 1 21 1	AASGFNIKEYYMH	BBBLBBAAABBBB	PPBLBBAAABPBB	no	no	NA	no	no
1jpt_H	H2-10-I-1-3	allT	1.85	P 1 21 1	LIDPEQGNTI	BBBAAALBBB	BBPAADLPBB	no	no	NA	no	no
1jpt_H	H3-8-II-2-6	allT	1.85	P 1 21 1	DTAAYFDY	BALABBAB	BALABPDB	no	no	NA	no	no
1jpt_L	L1-11-I-2-1	allT	1.85	P 1 21 1	RASRDIKSYLN	BBABBALLBBB	BPABPDLLPBB	no	no	kappa	no	no
1jpt_L	L2-7-I-2-1	allT	1.85	P 1 21 1	YATSLAE	LLABBBB	LLDPPPP	no	no	kappa	no	no
1jpt_L	L3-9-I-1-2	cis7	1.85	P 1 21 1	LQHGESPWT	BBAABBBBB	BPDABPPPB	no	no	kappa	no	no
1jrh_H	H1-15-I-2-3	allT	2.8	P 21 21 21	SFSGFSLTTYGMGVG	BBBLBBAABBLBBBB	BBBLBBAAPPLPBBB	no	bound	NA	no	no
1jrh_H	H2-9-I-1-1	allT	2.8	P 21 21 21	HIWWDDDKY	BBBAALBBB	BBPAALPBB	no	bound	NA	no	no
1jrh_H	H3-12-O-5-1	allT	2.8	P 21 21 21	RAPFYGNHAMDY	BBABBLBABBAB	PPABPLBDPPAB	no	bound	NA	no	no
1jrh_L	L1-11-I-2-1	allT	2.8	P 21 21 21	KASEDIYNRLA	BBABBALLBBB	BPABPDLLPBB	no	bound	kappa	no	no
1jrh_L	L2-7-I-2-1	allT	2.8	P 21 21 21	GATSLET	LLABBBB	LLDPPPP	no	bound	kappa	no	no
1jrh_L	L3-8-I-1-1	allT	2.8	P 21 21 21	QQYWSTWT	BBAABLBB	BPDABGBB	no	bound	kappa	no	no
1JTO_A	H1-13-III-2-1	cis9	2.5	P 21 21 21	AASGYTIGPYCMG	BBBLBABLBABBB	BPBLBABGPABBB	no	no	NA	heavy only	no
1JTO_A	H2-10-O-3-4	allT	2.5	P 21 21 21	AINMGGGITY	BBBBLALBBB	BBPPGALPBB	no	no	NA	heavy only	no
1JTO_A	H3-24-I-1-2	allT	2.5	P 21 21 21	DSTIYASYYECGHGLSTGGYGYDS	BABBBABBBBAAAAAABLLBLBAB	BAPBPAPPBPAAAAAABLLPLPAB	Core member	no	NA	heavy only	no
1JTO_B	H1-13-III-2-3	cis9	2.5	P 21 21 21	AASGYTIGPYCMG	BBBLBABLBABBB	BBBLPABGPABBB	no	no	NA	heavy only	no
1JTO_B	H2-10-I-5-4	allT	2.5	P 21 21 21	AINMGGGITY	BBBABLLBBB	BBPABLLPBB	no	no	NA	heavy only	no
1JTO_B	H3-24-I-2-2	allT	2.5	P 21 21 21	DSTIYASYYECGHGLSTGGYGYDS	BABBBABBBBAAAAAAALLBLBAB	BAPPPAPPBPAAAAAAALLPLPAB	no	no	NA	heavy only	no
1jtp_A	H1-13-III-2-4	cis9	1.9	P 21 21 21	AASGYTIGPYCMG	BBBLBABLBABBB	BPBLPDBGPABBB	no	no	NA	heavy only	no
1jtp_A	H2-10-I-8-2	allT	1.9	P 21 21 21	AINMGGGITY	BBBBLALBBB	BBPPGALPBB	no	no	NA	heavy only	no
1jtp_A	H3-24-I-1-3	allT	1.9	P 21 21 21	DSTIYASYYECGHGLSTGGYGYDS	BABBBABBBBAAAAAABLLBLBAB	BAPPPAPPBPAAAAAABLLPLPAB	Core member	no	NA	heavy only	no
1jtp_B	H1-13-III-2-4	cis9	1.9	P 21 21 21	AASGYTIGPYCMG	BBBLBABLBABBB	BPBLPDBGPABBB	no	no	NA	heavy only	no
1jtp_B	H2-10-O-4-4	allT	1.9	P 21 21 21	AINMGGGITY	BBBABLLBBB	BBPABLLPBB	no	no	NA	heavy only	no
1jtp_B	H3-24-I-2-4	allT	1.9	P 21 21 21	DSTIYASYYECGHGLSTGGYGYDS	BABBBABBBBAAAAAAALLBLBAB	BAPPPAPPBPAAAAAADLLPLPAB	Core member	no	NA	heavy only	no
1jtt_A	H2-10-I-8-2	allT	2.1	C 1 2 1	AINMGGGITY	BBBBLALBBB	BBPPGALPBB	no	no	NA	heavy only	no
1jtt_A	H3-24-I-2-3	allT	2.1	C 1 2 1	DSTIYASYYECGHGLSTGGYGYDS	BABBBABBBBAAAAAAALLBLBAB	BAPPPAPPBPAAAAADDLLPLPAB	no	no	NA	heavy only	no
1jv5_A	L1-11-I-2-1	allT	2.2	P 21 21 21	RASQDINNYLN	BBABBALLBBB	BPABPDLLPBB	no	no	kappa	no	no
1jv5_A	L2-7-I-2-2	allT	2.2	P 21 21 21	YTSRLHS	LLABBBB	LGDPPPP	no	no	kappa	no	no
1jv5_A	L3-9-I-1-2	cis7	2.2	P 21 21 21	QQGNTLPWT	BBAABBBBB	BPDABPPPB	no	no	kappa	no	no
1jv5_B	H1-13-I-19-2	allT	2.2	P 21 21 21	KASGYNFTSYWIN	BBABBBAAABBBB	PPDPBPAAABPBB	no	no	NA	no	no
1jv5_B	H2-10-I-1-3	allT	2.2	P 21 21 21	DIYPGSGITN	BBBAAALBBB	BBPAADLPBB	no	no	NA	no	no
1jv5_B	H3-9-II-9-1	allT	2.2	P 21 21 21	QYGNLWFAY	BBLLBABAB	PBLLBABAB	no	no	NA	no	no
1jvk_A	L1-14-IV-3-1	allT	1.94	P 21 21 21	TGVSSIVGSYNLVS	BLABBABLBBABBB	BLAPPAPGBPDPBB	Core member	no	lambda	no	light only
1jvk_A	L2-7-I-2-8	allT	1.94	P 21 21 21	EVNKRPS	LLABBBB	LGDPBPP	no	no	lambda	no	light only
1jvk_A	L3-11-O-6-1	allT	1.94	P 21 21 21	SSYDGSSTSVV	BBLABAAABBB	BBGABAADBBB	no	no	lambda	no	light only
1jvk_B	L1-14-III-1-2	allT	1.94	P 21 21 21	TGVSSIVGSYNLVS	BLAAABBLALABBB	BLAAAPPLAGDPPB	Core member	no	lambda	no	light only
1jvk_B	L2-7-I-2-8	allT	1.94	P 21 21 21	EVNKRPS	LLABBBB	LGDPBPP	no	no	lambda	no	light only
1jvk_B	L3-11-I-1-2	allT	1.94	P 21 21 21	SSYDGSSTSVV	BBBBAAALBBB	BBPBAADLBPB	no	no	lambda	no	light only
1k4c_A	H1-13-II-1-3	allT	2.0	I 4	KASGYTFTSDWIH	BBBLBBBAABBBB	PBBGPBBAAPBBB	Core member	bound	NA	no	no
1k4c_A	H2-10-I-1-2	allT	2.0	I 4	EIIPSYGRAN	BBBAAALBBB	BBBAADLPBB	no	bound	NA	no	no
1k4c_A	H3-9-I-1-1	allT	2.0	I 4	ERGDGYFAV	BALALBBAB	BALDLBPAB	no	bound	NA	no	no
1k4c_B	L1-11-I-1-2	allT	2.0	I 4	RASQSIGTDIH	BBABBALABBB	BPABPDGDPBB	no	bound	kappa	no	no
1k4c_B	L2-7-I-2-3	allT	2.0	I 4	YASESIS	LLABBBB	LLDPPBP	no	bound	kappa	no	no
1k4c_B	L3-9-I-1-1	cis7	2.0	I 4	QQSNRWPFT	BBAABBBBB	BBDABPPPB	no	bound	kappa	no	no
1k4d_A	H1-13-II-1-3	allT	2.3	I 4	KASGYTFTSDWIH	BBBLBBBAABBBB	PBBGPBBAAPBBB	no	bound	NA	no	no
1k4d_A	H2-10-I-1-2	allT	2.3	I 4	EIIPSYGRAN	BBBAAALBBB	BBBAADLPBB	no	bound	NA	no	no
1k4d_A	H3-9-I-1-1	allT	2.3	I 4	ERGDGYFAV	BALALBBAB	BALDLBPAB	Core member	bound	NA	no	no
1k4d_B	L1-11-I-1-2	allT	2.3	I 4	RASQSIGTDIH	BBABBALABBB	BPABPDGDPBB	no	bound	kappa	no	no
1k4d_B	L2-7-I-2-3	allT	2.3	I 4	YASESIS	LLABBBB	LLDPPBP	no	bound	kappa	no	no
1k4d_B	L3-9-I-1-1	cis7	2.3	I 4	QQSNRWPFT	BBAABBBBB	BBDABPPPB	no	bound	kappa	no	no
[truncated: 10,713 more rows]
