# Supplementary material for: A complete, multi-level conformational clustering of antibody complementarity-determining regions
Source: PeerJ. 2014 Jul 1;2:e456. doi: 10.7717/peerj.456 (PMC4103072; doi:10.7717/peerj.456)
Supplement: Supplemental Information 7 — Average resolution values plotted as stock charts for comparison, in order to observe any global correlation between the outlier space content and possibly erroneous CDR structures due to poor resolution. Additionally, bar charts show the percentages of bound content in outlier and clustered space. [file peerj-02-456-s007.xls]

## Sheet: CDR-H1
										*maximum resolution values are truncated at 5Å for scaling reasons.
		H1-13-clustered	H1-13-OUTLIERS	H1-14-clustered	H1-14-OUTLIERS	H1-15-clustered	H1-15-OUTLIERS	H1-16-clustered	H1-16-OUTLIERS
	average	2.55	2.32	2.28	2.4	2.43	2.52	1.95	2.5
	max	30	3.8	1.3	2	3.9	3.2	1.95	2.5
	min	1.1	1.3	3.5	2.8	1.5	1.55	1.95	2.5
	median	2.4	2.2	2.3	2.4	2.32	2.8	1.95	2.5
		H1-13-clustered	H1-13-OUTLIERS	H1-14-clustered	H1-14-OUTLIERS	H1-15-clustered	H1-15-OUTLIERS	H1-16-clustered	H1-16-OUTLIERS
	antigen bound %	52	31	38	100	76	33	0	0
	n (unique PDB entries)	1000	78	55	2	92	3	1	1

## Sheet: CDR-H2
								*maximum resolution values are truncated at 5Å for scaling reasons.
		H2-9-Clustered	H2-9-OUTLIERS	H2-10-Clustered	H2-10-OUTLIERS	H2-15-Clustered	H2-15-OUTLIERS
	average	2.37	1.5	2.52	3.02	2.13	1.65
	max	14	1.5	18	30	3.25	1.65
	min	1.2	1.5	1.06	1.57	1.29	1.65
	median	2.24	1.5	2.5	2.5	1.99	1.65
		H2-9-Clustered	H2-9-OUTLIERS	H2-10-Clustered	H2-10-OUTLIERS	H2-15-Clustered	H2-15-OUTLIERS
	antigen bound %	58	100	55	37	25	0
	n (unique PDB entries)	320	1	753	84	4	1

## Sheet: CDR-L1
																*maximum resolution values are truncated at 5Å for scaling reasons.
		L1-10-Clustered	L1-10-OUTLIERS	L1-11-Clustered	L1-11-OUTLIERS	L1-12-Clustered	L1-12-OUTLIERS	L1-14-Clustered	L1-14-OUTLIERS	L1-15-Clustered	L1-15-OUTLIERS	L1-16-Clustered	L1-16-OUTLIERS	L1-17-Clustered	L1-17-OUTLIERS
	average	3.13	1.9	2.54	2.47	2.72	3	2.5	2.6	4.22	3.01	2.2	2.52	2.27	1.9
	max	23	1.9	18	2.8	18	3	3.97	2.7	30	11.1	3.1	2.8	3.8	1.9
	min	1.6	1.9	1.2	2	1.68	3	1.5	2	2	1.5	1.22	1.97	1.45	1.9
	median	2.78	1.9	2.4	2.6	2.3	3	2.52	2.7	2.5	2.8	2.15	2.66	2.2	1.9
		L1-10-Clustered	L1-10-OUTLIERS	L1-11-Clustered	L1-11-OUTLIERS	L1-12-Clustered	L1-12-OUTLIERS	L1-14-Clustered	L1-14-OUTLIERS	L1-15-Clustered	L1-15-OUTLIERS	L1-16-Clustered	L1-16-OUTLIERS	L1-17-Clustered	L1-17-OUTLIERS
	antigen bound %	67	100	63	86	49	0	39	79	55	64	22	0	31	0
	n (unique PDB entries)	78	1	566	7	47	1	102	14	22	36	221	15	108	1

## Sheet: CDR-L3
										*maximum resolution values are truncated at 5Å for scaling reasons.
		L3-9-Clustered	L3-9-OUTLIERS	L3-10-Clustered	L3-10-OUTLIERS	L3-11-Clustered	L3-11-OUTLIERS	L3-13-Clustered	L3-13-OUTLIERS
	average	2.51	2.42	2.45	2.3	2.63	2.1	2.14	2.1
	max	30	2.8	3.97	2.9	13.7	2.7	2.7	2.1
	min	1.2	1.6	1.28	1.49	1.43	1.54	1.68	2.1
	median	2.4	2.62	2.5	2.3	2.38	2.15	2.05	2.1
		L3-9-Clustered	L3-9-OUTLIERS	L3-10-Clustered	L3-10-OUTLIERS	L3-11-Clustered	L3-11-OUTLIERS	L3-13-Clustered	L3-13-OUTLIERS
	antigen bound %	49	60	53	33	62	29	83	0
	n (unique PDB entries)	985	5	59	6	74	7	6	1
